# Supplementary material for: Patterns of alternative splicing vary between species during heat stress
Source: AoB Plants. 2018 Feb 21;10(2):ply013. doi: 10.1093/aobpla/ply013 (PMC5846289; doi:10.1093/aobpla/ply013)
Supplement: Supplementary Table 1 [file ply013_suppl_supplementary_table_1.txt]

	
Table S 1A.   Arabidopsis thaliana Basal Heat Stress:
Category	Term	Count	%	PValue	Genes	List Total	Pop Hits	Pop Total	Fold Enrichment
1	GOTERM_BP_DIRECT	GO:0009611~response to wounding	30	1.246882793	0.000301533	"AT4G13300, AT5G59820, AT3G43440, AT2G44810, AT4G26070, AT4G23600, AT1G05630, AT4G35770, AT3G44540, AT5G52310, AT4G08170, AT3G17860, AT3G24550, AT3G22275, AT2G39260, AT3G48360, AT3G44550, AT5G53750, AT1G61340, AT1G33980, AT4G21670, AT2G28290, AT4G32570, AT3G29035, AT5G24770, AT3G21240, AT4G13280, AT1G70700, AT1G30135, AT4G22880"	1576	199	18499	1.769539321
2	GOTERM_BP_DIRECT	GO:0009607~response to biotic stimulus	10	0.415627598	0.000913671	"AT3G45290, AT5G53760, AT2G01520, AT2G01530, AT1G11310, AT1G24010, AT1G23120, AT2G39200, AT1G24000, AT1G35310"	1576	43	18499	2.729754456
3	GOTERM_BP_DIRECT	GO:0050832~defense response to fungus	50	2.078137988	0.006822035	"AT5G48953, AT1G35537, AT5G54215, AT1G35435, AT2G22941, AT4G18780, AT3G06550, AT2G22240, AT3G24508, AT2G22805, AT4G10767, AT2G22807, AT5G46350, AT2G28355, AT3G45330, AT5G54225, AT2G14365, AT4G09795, AT3G42473, AT5G33355, AT5G54220, AT2G16390, AT4G08875, AT3G12500, AT3G48990, AT4G15735, AT3G12140, AT4G15733, AT2G13542, AT2G24693, AT3G49110, AT5G61890, AT2G28405, AT3G24513, AT3G24510, AT2G06983, AT4G08869, AT2G05117, AT3G45390, AT2G14282, AT3G45410, AT1G64195, AT2G20070, AT4G18823, AT1G59833, AT1G34047, AT5G48945, AT4G31180, AT3G50925, AT2G31260"	1576	464	18499	1.264864673
4	GOTERM_BP_DIRECT	GO:0009743~response to carbohydrate	3	0.124688279	0.008627654	"AT3G48360, AT2G28350, AT1G05630"	1576	6	18499	5.868972081
5	GOTERM_BP_DIRECT	GO:0046688~response to copper ion	5	0.207813799	0.009781908	"AT5G01040, AT2G40370, AT5G24770, AT5G48100, AT2G39450"	1576	21	18499	2.79474861
6	GOTERM_BP_DIRECT	GO:0042538~hyperosmotic salinity response	9	0.374064838	0.010863609	"AT5G59820, AT5G24770, AT5G52310, AT2G01570, AT3G55610, AT3G51960, AT3G20290, AT4G23600, AT5G26751"	1576	57	18499	1.853359605
7	GOTERM_BP_DIRECT	GO:0010167~response to nitrate	5	0.207813799	0.011189927	"AT5G63270, AT3G48450, AT3G48360, AT4G21680, AT2G14210"	1576	22	18499	2.667714582
8	GOTERM_BP_DIRECT	GO:1901002~positive regulation of response to salt stress	3	0.124688279	0.011414739	"AT5G46350, AT5G26751, AT3G17980"	1576	7	18499	5.030547498
9	GOTERM_BP_DIRECT	GO:0031347~regulation of defense response	9	0.374064838	0.018604108	"AT4G00020, AT4G32570, AT3G43440, AT4G08480, AT3G17860, AT4G14030, AT3G22275, AT1G70700, AT1G30135"	1576	65	18499	1.625253807
10	GOTERM_BP_DIRECT	GO:0051607~defense response to virus	6	0.249376559	0.02191603	"AT5G46350, AT2G27040, AT5G24590, AT4G36280, AT2G22240, AT4G36290"	1576	38	18499	1.853359605
11	GOTERM_BP_DIRECT	GO:0007584~response to nutrient	2	0.08312552	0.02343016	"AT1G05630, AT2G14210"	1576	3	18499	7.825296108
12	GOTERM_BP_DIRECT	GO:0006970~response to osmotic stress	14	0.581878637	0.02383925	"AT5G35550, AT2G22660, AT1G61340, AT4G18780, AT1G35515, AT2G42540, AT3G43700, AT5G52310, AT1G50500, AT3G51960, AT3G58620, AT1G35910, AT1G35720, AT1G58340"	1576	122	18499	1.346977199
13	GOTERM_BP_DIRECT	GO:0009725~response to hormone	5	0.207813799	0.026874076	"AT5G24540, AT2G28350, AT1G34170, AT5G24550, AT3G03640"	1576	31	18499	1.8932168
14	GOTERM_BP_DIRECT	GO:0009624~response to nematode	9	0.374064838	0.02933964	"AT5G04770, AT3G12100, AT2G01340, AT4G31710, AT1G61800, AT5G38030, AT2G39350, AT2G22840, AT1G58340"	1576	74	18499	1.427587804
15	GOTERM_BP_DIRECT	GO:0002230~positive regulation of defense response to virus by host	2	0.08312552	0.029950354	"AT5G24590, AT4G36290"	1576	4	18499	5.868972081
16	GOTERM_BP_DIRECT	GO:0006974~cellular response to DNA damage stimulus	6	0.249376559	0.030205962	"AT4G18470, AT4G04950, AT1G77320, AT2G02090, AT3G24515, AT1G10930"	1576	43	18499	1.637852674
17	GOTERM_BP_DIRECT	GO:0006952~defense response	60	2.493765586	0.035577525	"AT1G60800, AT3G27670, AT1G35537, AT1G60320, AT2G15480, AT1G19100, AT5G24780, AT1G66340, AT2G17060, AT5G46260, AT1G24010, AT3G17980, AT1G58410, AT1G23120, AT1G58390, AT5G45250, AT2G28290, AT2G17050, AT3G12490, AT3G48080, AT3G23180, AT2G39200, AT1G35310, AT4G36150, AT5G53760, AT3G43440, AT4G10780, AT4G14080, AT5G45260, AT1G58400, AT1G19230, AT2G01520, AT4G05220, AT3G44220, AT3G49110, AT5G45050, AT3G17860, AT3G22275, AT2G17120, AT1G52660, AT5G40380, AT5G61900, AT2G39220, AT3G44630, AT5G45100, AT3G06490, AT1G59780, AT5G45000, AT5G48945, AT3G45290, AT5G46270, AT2G01530, AT5G36910, AT2G32140, AT1G11310, AT1G70700, AT4G23515, AT4G23550, AT1G30135, AT1G24000"	1576	658	18499	1.070329255
18	GOTERM_BP_DIRECT	GO:0071456~cellular response to hypoxia	4	0.166251039	0.038340584	"AT2G23270, AT2G44800, AT3G24715, AT3G03670"	1576	26	18499	1.805837563
19	GOTERM_BP_DIRECT	GO:0080167~response to karrikin	13	0.540315877	0.040782954	"AT1G23010, AT5G05270, AT2G01150, AT5G53660, AT5G51810, AT2G16365, AT5G40780, AT2G27820, AT5G59340, AT1G61800, AT1G10370, AT3G55720, AT1G60090"	1576	128	18499	1.192134954
20	GOTERM_BP_DIRECT	GO:0010188~response to microbial phytotoxin	2	0.08312552	0.041373252	"AT5G49570, AT4G23600"	1576	6	18499	3.912648054
21	GOTERM_BP_DIRECT	GO:0006979~response to oxidative stress	27	1.122194514	0.042949002	"AT5G59820, AT2G01140, AT1G20620, AT3G62030, AT2G22660, AT5G05340, AT5G36940, AT1G02930, AT3G42570, AT2G24800, AT1G56600, AT4G35770, AT1G78410, AT3G03670, AT2G14170, AT5G38000, AT3G49110, AT5G24770, AT3G59845, AT5G26030, AT3G12490, AT4G04840, AT4G04810, AT1G35910, AT5G37980, AT4G31760, AT1G35720"	1576	291	18499	1.089087603
22	GOTERM_BP_DIRECT	GO:0002213~defense response to insect	3	0.124688279	0.043120746	"AT3G28740, AT5G25980, AT5G24770"	1576	17	18499	2.071401911
23	GOTERM_BP_DIRECT	GO:0009626~plant-type hypersensitive response	8	0.332502078	0.044397052	"AT3G12500, AT5G61900, AT4G36280, AT5G45250, AT2G01180, AT1G22070, AT4G36290, AT1G23070"	1576	74	18499	1.268966936
24	GOTERM_BP_DIRECT	GO:0071281~cellular response to iron ion	5	0.207813799	0.044684111	"AT1G66340, AT2G22810, AT2G28160, AT5G36890, AT5G24290"	1576	40	18499	1.46724302
25	GOTERM_BP_DIRECT	GO:0009753~response to jasmonic acid	15	0.623441397	0.045933447	"AT3G48360, AT3G06490, AT4G23600, AT1G61340, AT4G35770, AT4G12670, AT5G24780, AT5G24770, AT3G23250, AT1G06180, AT1G44350, AT1G74430, AT1G70700, AT4G22880, AT5G37500"	1576	156	18499	1.128648477
26	GOTERM_BP_DIRECT	GO:0010200~response to chitin	13	0.540315877	0.046108108	"AT3G18710, AT5G59820, AT5G47610, AT5G49520, AT3G23250, AT4G18450, AT1G34180, AT2G17040, AT5G03720, AT4G23550, AT1G23030, AT5G62020, AT2G28830"	1576	133	18499	1.14731785
27	GOTERM_BP_DIRECT	GO:0016036~cellular response to phosphate starvation	10	0.415627598	0.046982735	"AT1G23010, AT1G68740, AT1G20620, AT3G27740, AT2G11810, AT2G22240, AT2G45130, AT3G03710, AT5G01220, AT1G73010"	1576	99	18499	1.185650925
28	GOTERM_BP_DIRECT	GO:0009651~response to salt stress	43	1.78719867	0.047586669	"AT2G16005, AT5G25980, AT3G62030, AT1G57870, AT3G12360, AT3G02230, AT1G56600, AT1G35515, AT3G44540, AT2G13560, AT1G66340, AT5G52310, AT2G47460, AT3G25780, AT5G24550, AT3G17980, AT1G44170, AT3G48360, AT3G44550, AT5G49620, AT5G39730, AT5G24540, AT2G01570, AT3G03780, AT5G63110, AT3G06490, AT3G06010, AT1G61340, AT1G02930, AT5G35410, AT5G26751, AT4G21670, AT2G42540, AT5G54230, AT5G59310, AT3G12390, AT3G51960, AT3G23250, AT1G06180, AT1G35910, AT1G10370, AT1G35720, AT3G03640"	1576	484	18499	1.042833882
29	GOTERM_BP_DIRECT	GO:0009737~response to abscisic acid	35	1.454696592	0.048819573	"AT5G25980, AT3G62030, AT5G59220, AT2G13540, AT2G17290, AT1G05630, AT4G23600, AT1G56600, AT1G66340, AT5G52310, AT5G62000, AT3G06550, AT2G14835, AT5G37500, AT1G44170, AT5G46350, AT5G50600, AT3G48360, AT5G49620, AT3G55610, AT2G01570, AT5G20635, AT2G39550, AT5G63110, AT3G06490, AT1G61340, AT5G35980, AT2G42540, AT5G54230, AT1G63840, AT5G59310, AT3G12560, AT2G40340, AT1G35720, AT1G58340"	1576	394	18499	1.042710776
30	GOTERM_BP_DIRECT	GO:0002237~response to molecule of bacterial origin	3	0.124688279	0.048966045	"AT1G66340, AT5G24590, AT4G26070"	1576	19	18499	1.853359605
31	GOTERM_BP_DIRECT	GO:0042542~response to hydrogen peroxide	6	0.249376559	0.049143173	"AT3G48360, AT3G29035, AT4G26070, AT4G14030, AT2G22240, AT5G05410"	1576	54	18499	1.304216018
32	GOTERM_BP_DIRECT	GO:0009617~response to bacterium	10	0.415627598	0.050645113	"AT1G33950, AT5G49520, AT1G33900, AT1G33960, AT1G33970, AT1G61340, AT2G23150, AT1G33910, AT1G33930, AT4G37990"	1576	102	18499	1.150778839
33	GOTERM_BP_DIRECT	"GO:0009816~defense response to bacterium, incompatible interaction"	5	0.207813799	0.052248657	"AT2G42010, AT2G27040, AT5G45260, AT1G11350, AT4G36290"	1576	44	18499	1.333857291
34	GOTERM_BP_DIRECT	GO:0009269~response to desiccation	3	0.124688279	0.054418463	"AT5G52310, AT3G25760, AT1G44170"	1576	21	18499	1.676849166
35	GOTERM_BP_DIRECT	GO:0010555~response to mannitol	2	0.08312552	0.055113659	"AT3G62030, AT5G52310"	1576	9	18499	2.608432036
36	GOTERM_BP_DIRECT	GO:0052033~pathogen-associated molecular pattern dependent induction by symbiont of host innate immune response	2	0.08312552	0.055113659	"AT3G49110, AT1G61380"	1576	9	18499	2.608432036
37	GOTERM_BP_DIRECT	GO:0009741~response to brassinosteroid	4	0.166251039	0.056225102	"AT5G50600, AT2G39370, AT5G57560, AT5G04240"	1576	34	18499	1.380934607
38	GOTERM_BP_DIRECT	GO:0009733~response to auxin	25	1.039068994	0.058919485	"AT5G37020, AT1G66340, AT1G79130, AT2G23170, AT1G43040, AT5G03310, AT2G47460, AT2G22240, AT1G52830, AT2G01200, AT2G22810, AT3G48360, AT4G14550, AT2G39550, AT5G57560, AT4G12550, AT3G43120, AT3G51200, AT2G34680, AT1G59500, AT3G62100, AT3G23250, AT3G21110, AT1G19220, AT5G54490"	1576	290	18499	1.011891738
39	GOTERM_BP_DIRECT	GO:0006972~hyperosmotic response	2	0.08312552	0.062435104	"AT1G57870, AT3G12490"	1576	11	18499	2.134171666
40	GOTERM_BP_DIRECT	GO:0006955~immune response	2	0.08312552	0.065635272	"AT3G45310, AT3G43300"	1576	12	18499	1.956324027
41	GOTERM_BP_DIRECT	GO:0071369~cellular response to ethylene stimulus	3	0.124688279	0.066197566	"AT2G28160, AT3G45410, AT5G36890"	1576	26	18499	1.354378173
42	GOTERM_BP_DIRECT	GO:0010332~response to gamma radiation	2	0.08312552	0.068562975	"AT4G37490, AT4G21070"	1576	13	18499	1.805837563
43	GOTERM_BP_DIRECT	GO:0010212~response to ionizing radiation	2	0.08312552	0.068562975	"AT2G28560, AT4G29170"	1576	13	18499	1.805837563
44	GOTERM_BP_DIRECT	GO:1900150~regulation of defense response to fungus	2	0.08312552	0.068562975	"AT3G05710, AT2G28290"	1576	13	18499	1.805837563
45	GOTERM_BP_DIRECT	GO:0051707~response to other organism	5	0.207813799	0.069983243	"AT2G24810, AT5G24540, AT2G15480, AT1G19320, AT5G24550"	1576	55	18499	1.067085833
46	GOTERM_BP_DIRECT	GO:0071215~cellular response to abscisic acid stimulus	3	0.124688279	0.072010872	"AT1G48630, AT2G46700, AT1G10930"	1576	29	18499	1.214270086
47	GOTERM_BP_DIRECT	"GO:0009817~defense response to fungus, incompatible interaction"	4	0.166251039	0.073544797	"AT2G23560, AT2G23620, AT1G11310, AT2G39200"	1576	44	18499	1.067085833
48	GOTERM_BP_DIRECT	GO:0009723~response to ethylene	10	0.415627598	0.073852883	"AT1G66340, AT2G01570, AT5G44790, AT3G23250, AT1G19220, AT3G06490, AT5G54190, AT2G47460, AT4G37580, AT1G25490"	1576	124	18499	0.9466084
49	GOTERM_BP_DIRECT	GO:0009620~response to fungus	6	0.249376559	0.074461574	"AT3G21240, AT3G06490, AT1G11310, AT3G24550, AT3G25780, AT1G43640"	1576	72	18499	0.978162014
50	GOTERM_BP_DIRECT	GO:1900426~positive regulation of defense response to bacterium	2	0.08312552	0.075933447	"AT4G36280, AT4G36290"	1576	16	18499	1.46724302
51	GOTERM_BP_DIRECT	GO:0010224~response to UV-B	5	0.207813799	0.077413586	"AT5G08020, AT5G59820, AT1G10520, AT2G01180, AT5G05410"	1576	61	18499	0.962126571
52	GOTERM_BP_DIRECT	GO:0009970~cellular response to sulfate starvation	2	0.08312552	0.07798424	"AT1G20620, AT1G78000"	1576	17	18499	1.380934607
53	GOTERM_BP_DIRECT	GO:0009266~response to temperature stimulus	2	0.08312552	0.079860381	"AT5G61900, AT2G22540"	1576	18	18499	1.304216018
54	GOTERM_BP_DIRECT	GO:0071230~cellular response to amino acid stimulus	2	0.08312552	0.081576733	"AT2G24720, AT4G31710"	1576	19	18499	1.23557307
55	GOTERM_BP_DIRECT	GO:0009639~response to red or far red light	3	0.124688279	0.082355791	"AT3G61850, AT5G51810, AT4G19990"	1576	36	18499	0.978162014
56	GOTERM_BP_DIRECT	GO:0071732~cellular response to nitric oxide	2	0.08312552	0.083146897	"AT2G28160, AT5G36890"	1576	20	18499	1.173794416
57	GOTERM_BP_DIRECT	GO:0045087~innate immune response	5	0.207813799	0.08331331	"AT4G08480, AT4G14465, AT1G61380, AT5G05780, AT3G43300"	1576	67	18499	0.875965982
58	GOTERM_BP_DIRECT	GO:0010043~response to zinc ion	4	0.166251039	0.084049027	"AT2G01520, AT3G12100, AT2G23150, AT2G39450"	1576	53	18499	0.885882578
59	GOTERM_BP_DIRECT	GO:0070413~trehalose metabolism in response to stress	2	0.08312552	0.084583319	"AT1G35910, AT1G22210"	1576	21	18499	1.117899444
60	GOTERM_BP_DIRECT	GO:0009751~response to salicylic acid	11	0.457190357	0.08593085	"AT4G12670, AT3G48360, AT5G49570, AT4G04695, AT1G06180, AT5G65790, AT5G03780, AT1G74430, AT1G61340, AT1G35515, AT5G54230"	1576	155	18499	0.833015392
62	GOTERM_BP_DIRECT	GO:0042742~defense response to bacterium	20	0.831255195	0.086288988	"AT5G46350, AT3G62030, AT2G13810, AT4G26070, AT4G14465, AT2G23150, AT1G33980, AT1G02930, AT4G18360, AT4G18780, AT5G45250, AT2G28830, AT1G66340, AT5G49520, AT3G49110, AT2G05940, AT2G22240, AT1G22070, AT2G39260, AT3G43300"	1576	276	18499	0.850575664
63	GOTERM_BP_DIRECT	GO:0046686~response to cadmium ion	25	1.039068994	0.086556835	"AT5G51830, AT3G12500, AT1G20620, AT4G02870, AT4G19880, AT3G48990, AT3G29380, AT5G26220, AT4G21680, AT1G50480, AT2G42010, AT3G17820, AT4G14030, AT4G04740, AT3G46970, AT2G01140, AT3G03780, AT5G56680, AT1G09780, AT1G02930, AT1G70490, AT3G23250, AT4G31180, AT1G35720, AT4G04460"	1576	342	18499	0.858036854
64	GOTERM_BP_DIRECT	GO:0098542~defense response to other organism	3	0.124688279	0.088336816	"AT2G23190, AT5G05260, AT2G23220"	1576	42	18499	0.838424583
65	GOTERM_BP_DIRECT	GO:0009408~response to heat	11	0.457190357	0.088343804	"AT4G04950, AT5G59820, AT1G66340, AT1G50500, AT5G57560, AT3G06010, AT2G22240, AT5G03720, AT5G05410, AT1G35720, AT1G58340"	1576	160	18499	0.806983661
66	GOTERM_BP_DIRECT	"GO:0009814~defense response, incompatible interaction"	2	0.08312552	0.089205238	"AT5G36970, AT4G26070"	1576	25	18499	0.939035533
67	GOTERM_BP_DIRECT	GO:0006995~cellular response to nitrogen starvation	2	0.08312552	0.089205238	"AT5G45380, AT1G20620"	1576	25	18499	0.939035533
68	GOTERM_BP_DIRECT	GO:0031348~negative regulation of defense response	2	0.08312552	0.089205238	"AT4G18470, AT1G11310"	1576	25	18499	0.939035533
69	GOTERM_BP_DIRECT	GO:0009625~response to insect	2	0.08312552	0.090125545	"AT1G66340, AT5G24770"	1576	26	18499	0.902918782
70	GOTERM_BP_DIRECT	GO:0010218~response to far red light	3	0.124688279	0.092922118	"AT5G44110, AT2G01570, AT5G53660"	1576	49	18499	0.718649643
71	GOTERM_BP_DIRECT	GO:0009739~response to gibberellin	6	0.249376559	0.093167622	"AT1G66340, AT2G39540, AT1G06180, AT5G51810, AT5G65790, AT2G18420"	1576	99	18499	0.711390555
72	GOTERM_BP_DIRECT	GO:0006950~cellular response to stress	4	0.166251039	0.094054563	"AT2G07020, AT5G35380, AT4G13450, AT2G18750"	1576	69	18499	0.680460531
73	GOTERM_BP_DIRECT	GO:0009749~response to glucose	2	0.08312552	0.094215478	"AT5G49470, AT1G61800"	1576	32	18499	0.73362151
74	GOTERM_BP_DIRECT	GO:0009744~response to sucrose	3	0.124688279	0.094311589	"AT2G01120, AT3G54320, AT1G61800"	1576	52	18499	0.677189086
75	GOTERM_BP_DIRECT	GO:0071472~cellular response to salt stress	2	0.08312552	0.094708824	"AT3G43700, AT3G45410"	1576	33	18499	0.711390555
76	GOTERM_BP_DIRECT	GO:0000302~response to reactive oxygen species	2	0.08312552	0.094708824	"AT5G52310, AT4G34890"	1576	33	18499	0.711390555
77	GOTERM_BP_DIRECT	GO:0009644~response to high light intensity	3	0.124688279	0.095438946	"AT4G18290, AT2G22240, AT2G42540"	1576	55	18499	0.6402515
78	GOTERM_BP_DIRECT	GO:0009409~response to cold	19	0.789692436	0.09574529	"AT5G61030, AT1G20620, AT3G48360, AT5G59820, AT5G51820, AT4G31690, AT1G09780, AT5G57560, AT1G56600, AT2G42540, AT2G01500, AT5G52310, AT4G36930, AT3G51960, AT4G04650, AT3G12490, AT5G54470, AT1G35720, AT5G37500"	1576	299	18499	0.745889428
79	GOTERM_BP_DIRECT	GO:0010114~response to red light	3	0.124688279	0.096350657	"AT5G44110, AT4G36930, AT5G53660"	1576	58	18499	0.607135043
80	GOTERM_BP_DIRECT	GO:0009416~response to light stimulus	11	0.457190357	0.096381961	"AT5G59820, AT1G20620, AT1G43560, AT3G49110, AT5G48130, AT3G50840, AT5G07200, AT4G21690, AT2G24720, AT4G31710, AT2G42540"	1576	188	18499	0.686794605
81	GOTERM_BP_DIRECT	GO:0009414~response to water deprivation	17	0.706566916	0.096869	"AT5G59220, AT4G34890, AT1G58440, AT2G39550, AT3G06010, AT4G26070, AT1G02930, AT4G18780, AT1G56600, AT2G42540, AT5G59310, AT5G52310, AT3G12490, AT5G05410, AT3G46970, AT1G35720, AT5G37500"	1576	279	18499	0.715215236
82	GOTERM_BP_DIRECT	GO:0009636~response to toxic substance	3	0.124688279	0.097085818	"AT1G59670, AT1G02930, AT1G10370"	1576	61	18499	0.577275942
83	GOTERM_BP_DIRECT	GO:0009615~response to virus	2	0.08312552	0.097165452	"AT5G24590, AT3G45240"	1576	40	18499	0.586897208
84	GOTERM_BP_DIRECT	GO:0034599~cellular response to oxidative stress	2	0.08312552	0.099667118	"AT1G43560, AT1G19730"	1576	64	18499	0.366810755
85	GOTERM_BP_DIRECT	GO:0009735~response to cytokinin	5	0.207813799	0.099992213	"AT3G62030, AT2G01530, AT3G48990, AT1G36160, AT1G50480"	1576	183	18499	0.320708857
										
										
Table 1. B	Arabidopsis thaliana Acquired Stress									
										
										
	Category	Term	Count	%	PValue	Genes	List Total	Pop Hits	Pop Total	Fold Enrichment
1	GOTERM_BP_DIRECT	GO:0009408~response to heat	42	1.317440402	8.02E-08	"AT5G37670, AT5G59820, AT4G27670, AT3G24500, AT3G09440, AT3G51910, AT4G29770, AT5G12030, AT4G25200, AT2G47180, AT1G07400, AT4G36990, AT3G25230, AT2G29500, AT4G12400, AT2G26150, AT4G04950, AT3G09350, AT1G66340, AT1G52560, AT1G59860, AT2G46240, AT2G38470, AT2G22240, AT3G16920, AT1G54050, AT5G51440, AT5G57560, AT1G17870, AT3G06010, AT3G46230, AT3G63350, AT2G25140, AT5G48030, AT1G50500, AT5G53400, AT5G59720, AT1G74310, AT2G32120, AT5G05410, AT1G35720, AT1G53540"	2164	160	18499	2.24398683
2	GOTERM_BP_DIRECT	GO:0042542~response to hydrogen peroxide	21	0.658720201	1.29E-07	"AT4G27670, AT3G48360, AT1G54050, AT5G12030, AT2G47180, AT1G17870, AT5G39610, AT2G29500, AT3G17790, AT4G12400, AT2G26150, AT1G22770, AT1G52560, AT5G59720, AT1G77120, AT1G74310, AT2G46240, AT2G22240, AT2G32120, AT5G05410, AT4G37610"	2164	54	18499	3.324424933
3	GOTERM_BP_DIRECT	GO:0009644~response to high light intensity	20	0.627352572	7.81E-07	"AT4G27670, AT1G54050, AT3G51910, AT5G12030, AT2G47180, AT1G17870, AT3G63350, AT2G17840, AT2G29500, AT4G12400, AT2G26150, AT1G52560, AT5G59720, AT1G74310, AT5G61510, AT2G46240, AT2G22240, AT4G17490, AT2G32120, AT1G01470"	2164	55	18499	3.108553184
4	GOTERM_BP_DIRECT	GO:0010200~response to chitin	34	1.066499373	1.90E-06	"AT5G59820, AT3G28210, AT5G51190, AT2G24570, AT1G34180, AT5G37490, AT5G62020, AT2G26150, AT3G05200, AT2G13790, AT5G47610, AT2G34600, AT5G49520, AT3G45640, AT2G38470, AT3G21630, AT3G44350, AT3G61460, AT4G37610, AT3G55980, AT3G16720, AT3G56400, AT5G43170, AT3G46070, AT4G31550, AT5G38895, AT4G39070, AT4G37260, AT3G23230, AT3G19380, AT1G62300, AT4G17490, AT4G23550, AT4G33050"	2164	133	18499	2.185336261
5	GOTERM_BP_DIRECT	GO:0006979~response to oxidative stress	58	1.819322459	5.96E-06	"AT3G57520, AT1G45145, AT5G06730, AT1G72060, AT3G44340, AT1G78410, AT4G35770, AT1G43850, AT1G58030, AT3G11220, AT4G08940, AT1G05260, AT3G09640, AT5G14130, AT5G20250, AT5G37940, AT1G05240, AT1G53670, AT5G39610, AT1G68850, AT3G32980, AT5G40390, AT2G14170, AT5G38000, AT5G24770, AT3G30775, AT1G05250, AT5G37980, AT1G71695, AT1G35720, AT5G59820, AT3G10020, AT3G16670, AT2G47180, AT1G07400, AT3G21770, AT1G56600, AT4G08770, AT3G03670, AT2G29500, AT5G64120, AT2G48150, AT1G66730, AT3G49120, AT3G45640, AT5G19875, AT5G06720, AT4G11830, AT2G40000, AT3G17070, AT5G36940, AT4G21960, AT5G64110, AT4G08780, AT1G78380, AT1G35910, AT1G11210, AT4G10090"	2164	291	18499	1.703828979
6	GOTERM_BP_DIRECT	GO:0052544~defense response by callose deposition in cell wall	8	0.250941029	0.000129639	"AT5G57220, AT1G66340, AT5G44070, AT4G31500, AT1G59870, AT1G18570, AT5G46330, AT2G44490"	2164	16	18499	4.274260628
7	GOTERM_BP_DIRECT	GO:0006952~defense response	103	3.230865747	0.000171935	"AT3G27670, AT3G05370, AT2G32680, AT3G44400, AT1G56520, AT1G66340, AT2G14610, AT5G07300, AT5G46260, AT3G48090, AT5G46450, AT5G38850, AT1G72260, AT5G42500, AT1G35260, AT1G56510, AT2G35960, AT3G44480, AT1G64070, AT4G23570, AT4G19520, AT3G48080, AT1G63350, AT3G23180, AT4G00970, AT1G35310, AT1G24020, AT4G14370, AT1G64160, AT4G10780, AT4G14080, AT2G15080, AT5G42510, AT5G40910, AT4G05220, AT2G01520, AT3G49120, AT1G66250, AT1G70520, AT4G23510, AT2G39220, AT5G06330, AT5G46470, AT3G23120, AT4G30340, AT1G63880, AT3G45290, AT5G45000, AT5G46270, AT1G72450, AT2G14080, AT2G01530, AT4G23515, AT1G30135, AT5G24780, AT2G34600, AT1G15890, AT4G05200, AT1G58410, AT3G16720, AT5G46490, AT1G58390, AT5G44910, AT2G28290, AT1G72290, AT2G39200, AT5G50780, AT1G62630, AT3G43440, AT4G39030, AT3G33520, AT1G53350, AT1G72890, AT5G36930, AT1G58400, AT1G75830, AT3G22231, AT5G11630, AT1G64060, AT3G62980, AT1G72520, AT5G45510, AT5G40380, AT3G16900, AT2G02100, AT1G65390, AT5G40170, AT1G71260, AT1G70740, AT1G58170, AT1G59620, AT1G72930, AT3G06490, AT1G63750, AT5G44870, AT4G16990, AT1G58602, AT5G36910, AT1G11310, AT4G17490, AT4G23550, AT5G43740, AT1G51480"	2164	658	18499	1.338142385
8	GOTERM_BP_DIRECT	GO:0009751~response to salicylic acid	32	1.003764115	0.000188189	"AT4G39030, AT2G14560, AT1G76930, AT2G37710, AT1G49010, AT2G14580, AT1G28480, AT2G34690, AT1G21270, AT1G71030, AT1G21250, AT5G06320, AT1G57560, AT4G37610, AT2G40000, AT3G48360, AT2G32690, AT2G37630, AT3G56400, AT1G61340, AT1G18570, AT1G72260, AT2G40750, AT1G21910, AT3G28910, AT4G37260, AT1G06180, AT5G46050, AT4G14400, AT1G71220, AT1G22640, AT1G76680"	2164	155	18499	1.764856001
9	GOTERM_BP_DIRECT	GO:0009611~response to wounding	37	1.160602258	0.000507156	"AT5G59820, AT3G43440, AT1G72300, AT4G23600, AT1G76930, AT3G25230, AT4G35770, AT2G20340, AT2G32800, AT2G14580, AT3G45140, AT2G34600, AT5G52310, AT3G45640, AT4G08170, AT5G63970, AT5G06320, AT1G72520, AT1G07640, AT3G44260, AT3G48360, AT1G61340, AT1G33980, AT2G28290, AT2G27690, AT1G42540, AT1G72450, AT5G24770, AT4G10265, AT5G46050, AT4G13280, AT1G72290, AT2G02860, AT1G30135, AT1G22640, AT1G76680, AT1G01470"	2164	199	18499	1.58942355
10	GOTERM_BP_DIRECT	GO:0071456~cellular response to hypoxia	9	0.282308657	0.000774494	"AT4G30380, AT5G57220, AT2G26150, AT1G05880, AT4G19520, AT3G24715, AT5G57510, AT3G03670, AT1G72360"	2164	26	18499	2.959103512
11	GOTERM_BP_DIRECT	"GO:0009817~defense response to fungus, incompatible interaction"	12	0.376411543	0.001073116	"AT2G23560, AT4G19660, AT2G23620, AT3G44480, AT1G59870, AT1G11310, AT2G46240, AT3G21630, AT2G39200, AT2G44490, AT1G56510, AT4G16990"	2164	44	18499	2.331414888
12	GOTERM_BP_DIRECT	GO:0009753~response to jasmonic acid	29	0.90966123	0.001367725	"AT3G50660, AT4G23600, AT4G14110, AT4G35770, AT1G76930, AT1G49010, AT2G14580, AT5G24780, AT3G45140, AT2G34600, AT1G71030, AT1G66380, AT1G57560, AT1G07640, AT3G48360, AT2G37630, AT3G56400, AT3G06490, AT1G61340, AT1G18570, AT1G21910, AT3G28910, AT1G72450, AT5G24770, AT4G37260, AT1G18710, AT1G06180, AT5G46050, AT1G66370"	2164	156	18499	1.589148182
13	GOTERM_BP_DIRECT	GO:0031347~regulation of defense response	15	0.470514429	0.001655882	"AT4G00020, AT3G43440, AT4G14390, AT1G72300, AT3G56400, AT5G24660, AT2G40750, AT3G47620, AT4G17680, AT2G34600, AT1G72450, AT4G08480, AT1G30135, AT4G14400, AT4G39050"	2164	65	18499	1.972735675
14	GOTERM_BP_DIRECT	GO:0042742~defense response to bacterium	45	1.411543287	0.002020249	"AT5G44070, AT4G39030, AT2G13810, AT2G22300, AT2G24570, AT4G14465, AT2G19190, AT2G44490, AT4G04510, AT4G04490, AT1G66340, AT5G33340, AT2G47130, AT5G49520, AT4G04570, AT5G11630, AT3G49120, AT5G63970, AT3G59700, AT5G06320, AT2G05940, AT2G38470, AT3G21630, AT2G22240, AT3G43300, AT5G57220, AT5G46350, AT3G44260, AT2G37630, AT3G56400, AT5G24660, AT5G46470, AT1G33980, AT1G18570, AT4G18360, AT5G46330, AT4G04500, AT4G31550, AT3G14210, AT4G19660, AT4G31500, AT1G59870, AT3G30775, AT5G46050, AT4G37460"	2164	276	18499	1.39378064
15	GOTERM_BP_DIRECT	GO:0001666~response to hypoxia	11	0.345043915	0.002053184	"AT2G26150, AT1G43850, AT3G28910, AT5G26860, AT3G43190, AT1G35140, AT1G77120, AT5G39890, AT3G48090, AT5G03730, AT1G72330"	2164	42	18499	2.238898424
16	GOTERM_BP_DIRECT	GO:0080027~response to herbivore	5	0.156838143	0.002189018	"AT4G15210, AT3G45140, AT1G72290, AT5G23960, AT2G14580"	2164	10	18499	4.274260628
17	GOTERM_BP_DIRECT	GO:0009617~response to bacterium	20	0.627352572	0.002646027	"AT5G57220, AT1G12240, AT1G33960, AT1G61340, AT1G18570, AT2G44490, AT2G32800, AT2G14580, AT3G45140, AT1G43850, AT4G19660, AT3G28910, AT5G49520, AT3G22231, AT3G45640, AT3G50930, AT5G06320, AT1G72520, AT5G57490, AT4G14400"	2164	102	18499	1.676180639
18	GOTERM_BP_DIRECT	GO:0009737~response to abscisic acid	59	1.850690088	0.003855391	"AT1G20450, AT3G24500, AT3G28210, AT5G15960, AT1G76930, AT2G30470, AT1G66340, AT4G13510, AT5G52310, AT5G14920, AT3G11220, AT1G77120, AT3G28580, AT3G50970, AT5G46350, AT5G50600, AT3G48360, AT5G15970, AT5G39610, AT1G61340, AT5G35980, AT3G21780, AT5G40390, AT1G24120, AT5G46050, AT1G22640, AT3G22060, AT1G49720, AT1G35720, AT2G13540, AT2G47180, AT2G19450, AT4G23600, AT3G47620, AT1G51500, AT1G71960, AT1G56600, AT2G17840, AT5G66880, AT1G05470, AT4G04490, AT3G22231, AT3G24650, AT4G28080, AT1G71030, AT4G04020, AT3G17510, AT1G44170, AT2G32690, AT1G20440, AT3G06490, AT2G23430, AT1G18570, AT5G50720, AT1G63840, AT4G23450, AT4G37260, AT1G59870, AT2G40340"	2164	394	18499	1.280108513
19	GOTERM_BP_DIRECT	GO:0006970~response to osmotic stress	21	0.658720201	0.007413871	"AT1G66270, AT3G16690, AT5G15960, AT5G15970, AT1G20440, AT1G61340, AT3G25230, AT5G66880, AT5G06760, AT3G21780, AT5G52310, AT1G50500, AT1G69310, AT1G59860, AT3G45640, AT1G77120, AT2G38470, AT1G07645, AT1G35910, AT3G17510, AT1G35720"	2164	122	18499	1.471466774
20	GOTERM_BP_DIRECT	GO:0034605~cellular response to heat	7	0.2195734	0.007508603	"AT2G26150, AT1G76560, AT2G38470, AT1G49600, AT3G22840, AT1G21910, AT5G27660"	2164	26	18499	2.301524954
21	GOTERM_BP_DIRECT	GO:0045087~innate immune response	13	0.407779172	0.00865787	"AT4G39030, AT1G61370, AT1G61360, AT4G14465, AT2G23770, AT2G27250, AT1G61380, AT1G42540, AT4G08480, AT4G23570, AT1G11300, AT3G21630, AT3G43300"	2164	67	18499	1.658668304
22	GOTERM_BP_DIRECT	GO:0006950~response to stress	13	0.407779172	0.01028534	"AT1G20450, AT1G21590, AT5G12000, AT1G20440, AT5G50720, AT5G63940, AT1G69080, AT3G03270, AT3G25930, AT1G68300, AT3G50970, AT4G13450, AT4G31000"	2164	69	18499	1.610590961
23	GOTERM_BP_DIRECT	GO:0009409~response to cold	43	1.34880803	0.011921102	"AT1G20450, AT5G59820, AT5G15960, AT1G68530, AT2G47180, AT2G22300, AT2G19450, AT3G21300, AT3G22840, AT1G56600, AT2G17840, AT5G04530, AT1G66730, AT1G22770, AT2G01500, AT5G63980, AT5G52310, AT3G45640, AT4G04020, AT1G77120, AT1G05260, AT2G46240, AT2G38470, AT3G50310, AT3G50970, AT4G37610, AT5G20630, AT5G20250, AT3G48360, AT5G51820, AT3G16690, AT5G57560, AT4G38840, AT5G15970, AT1G20440, AT5G43170, AT5G50720, AT3G14210, AT5G06760, AT4G34150, AT5G43760, AT3G22690, AT1G35720"	2164	299	18499	1.229386
24	GOTERM_BP_DIRECT	"GO:0009816~defense response to bacterium, incompatible interaction"	9	0.282308657	0.013557026	"AT2G34690, AT3G05200, AT4G19660, AT2G40000, AT2G42010, AT5G06320, AT4G14400, AT5G18525, AT4G37460"	2164	44	18499	1.748561166
25	GOTERM_BP_DIRECT	GO:0009415~response to water	4	0.125470514	0.015751304	"AT1G20450, AT1G36060, AT1G20440, AT3G50970"	2164	12	18499	2.849507086
26	GOTERM_BP_DIRECT	GO:0080167~response to karrikin	20	0.627352572	0.016388027	"AT5G20250, AT3G09440, AT3G57520, AT3G44720, AT5G51810, AT3G19450, AT3G43800, AT3G22840, AT4G33980, AT1G60090, AT5G62680, AT1G22770, AT4G39070, AT4G13510, AT1G25275, AT5G05270, AT1G01300, AT1G66390, AT1G61800, AT1G10370"	2164	128	18499	1.335706446
27	GOTERM_BP_DIRECT	GO:0009739~response to gibberellin	16	0.501882058	0.017749055	"AT1G22690, AT4G36880, AT2G37630, AT5G51810, AT1G69530, AT1G18570, AT3G47620, AT1G49010, AT5G66880, AT2G27300, AT3G28910, AT1G66340, AT5G14920, AT1G71030, AT1G06180, AT1G57560"	2164	99	18499	1.381579193
28	GOTERM_BP_DIRECT	GO:0009615~response to virus	8	0.250941029	0.018045948	"AT4G13350, AT3G09440, AT2G37630, AT3G22640, AT1G21250, AT4G14400, AT3G45240, AT5G44870"	2164	40	18499	1.709704251
29	GOTERM_BP_DIRECT	GO:0009625~response to insect	6	0.188205772	0.018067562	"AT1G66340, AT5G24770, AT1G72290, AT1G18570, AT1G07640, AT3G14210"	2164	26	18499	1.972735675
30	GOTERM_BP_DIRECT	GO:1902290~positive regulation of defense response to oomycetes	3	0.094102886	0.019305976	"AT3G22231, AT4G14400, AT5G50780"	2164	7	18499	3.663651967
31	GOTERM_BP_DIRECT	GO:0009733~response to auxin	40	1.254705144	0.019694903	"AT5G37020, AT3G24280, AT2G06850, AT3G22650, AT1G48690, AT1G49010, AT2G04160, AT1G53230, AT1G66340, AT1G43850, AT2G45210, AT2G46990, AT3G24650, AT1G71230, AT3G62980, AT5G42410, AT2G22240, AT1G57560, AT1G52830, AT4G37610, AT1G76530, AT3G48360, AT2G22810, AT2G37630, AT5G57560, AT4G38840, AT5G39610, AT1G18570, AT5G57420, AT3G43120, AT3G51200, AT2G34680, AT5G07990, AT3G28910, AT3G21110, AT3G61900, AT5G43700, AT4G36740, AT3G28860, AT2G47000"	2164	290	18499	1.17910638
32	GOTERM_BP_DIRECT	GO:0009741~response to brassinosteroid	7	0.2195734	0.020047702	"AT5G50600, AT4G39070, AT4G08950, AT5G39860, AT3G50660, AT5G57560, AT3G61460"	2164	34	18499	1.759989671
33	GOTERM_BP_DIRECT	GO:0009269~response to desiccation	5	0.156838143	0.022513516	"AT5G52310, AT1G05260, AT3G44380, AT1G01470, AT1G44170"	2164	21	18499	2.035362204
34	GOTERM_BP_DIRECT	GO:0009414~response to water deprivation	38	1.191969887	0.022994554	"AT1G20450, AT3G24500, AT1G58440, AT5G15960, AT2G47180, AT1G56600, AT2G17840, AT5G66880, AT3G45140, AT5G63980, AT5G52310, AT3G53730, AT2G14610, AT1G69310, AT5G44650, AT3G45930, AT5G26990, AT1G77120, AT5G47120, AT2G38470, AT1G07645, AT3G50310, AT3G50970, AT5G64010, AT5G15970, AT1G20440, AT3G06010, AT5G50720, AT5G06760, AT4G23450, AT5G40390, AT5G65730, AT2G28740, AT3G30775, AT3G46320, AT5G05410, AT1G35720, AT2G41010"	2164	279	18499	1.164314723
35	GOTERM_BP_DIRECT	GO:0009607~response to biotic stimulus	8	0.250941029	0.023233833	"AT3G45290, AT2G01520, AT2G01530, AT1G11310, AT2G39200, AT1G35260, AT1G35310, AT1G24020"	2164	43	18499	1.590422559
36	GOTERM_BP_DIRECT	GO:0010114~response to red light	10	0.313676286	0.023266741	"AT1G10470, AT4G36880, AT1G30040, AT4G31500, AT2G02950, AT3G24220, AT3G27690, AT1G69530, AT3G48100, AT1G59940"	2164	58	18499	1.473882975
37	GOTERM_BP_DIRECT	GO:0052033~pathogen-associated molecular pattern dependent induction by symbiont of host innate immune response	3	0.094102886	0.0284261	"AT3G49120, AT2G27250, AT1G61380"	2164	9	18499	2.849507086
38	GOTERM_BP_DIRECT	GO:0009612~response to mechanical stimulus	3	0.094102886	0.0284261	"AT5G57560, AT2G06850, AT5G37780"	2164	9	18499	2.849507086
39	GOTERM_BP_DIRECT	GO:0009725~response to hormone	6	0.188205772	0.029331491	"AT3G60120, AT4G23980, AT1G34170, AT1G51470, AT2G44490, AT3G03640"	2164	31	18499	1.654552501
40	GOTERM_BP_DIRECT	GO:0052542~defense response by callose deposition	2	0.062735257	0.031137452	"AT1G28380, AT1G64060"	2164	3	18499	5.699014171
41	GOTERM_BP_DIRECT	GO:0002213~defense response to insect	4	0.125470514	0.031942105	"AT5G57220, AT3G44260, AT5G24770, AT5G14180"	2164	17	18499	2.011416766
42	GOTERM_BP_DIRECT	GO:0071446~cellular response to salicylic acid stimulus	4	0.125470514	0.031942105	"AT5G13170, AT4G14390, AT4G14400, AT2G32800"	2164	17	18499	2.011416766
43	GOTERM_BP_DIRECT	GO:0010438~cellular response to sulfur starvation	3	0.094102886	0.032977553	"AT3G49580, AT5G24660, AT5G48850"	2164	10	18499	2.564556377
44	GOTERM_BP_DIRECT	"GO:0009814~defense response, incompatible interaction"	5	0.156838143	0.033412043	"AT3G05200, AT1G26190, AT5G36970, AT5G40440, AT2G14580"	2164	25	18499	1.709704251
45	GOTERM_BP_DIRECT	GO:0000302~response to reactive oxygen species	6	0.188205772	0.034147112	"AT5G37670, AT5G52310, AT2G37860, AT3G09640, AT3G50310, AT4G17490"	2164	33	18499	1.554276592
46	GOTERM_BP_DIRECT	GO:0042538~hyperosmotic salinity response	9	0.282308657	0.034798006	"AT5G59820, AT5G24770, AT5G52310, AT5G44650, AT5G43170, AT5G46050, AT1G05260, AT4G23600, AT5G50720"	2164	57	18499	1.349766514
47	GOTERM_BP_DIRECT	GO:0009624~response to nematode	11	0.345043915	0.036368446	"AT1G72140, AT1G43850, AT4G39030, AT1G20840, AT3G45680, AT4G18210, AT1G71880, AT3G14310, AT1G61800, AT5G53550, AT5G38030"	2164	74	18499	1.270726133
48	GOTERM_BP_DIRECT	GO:0050832~defense response to fungus	58	1.819322459	0.037367408	"AT3G33187, AT1G64107, AT1G45145, AT2G22345, AT2G22300, AT1G35435, AT2G22941, AT2G25685, AT2G39210, AT2G22240, AT3G50970, AT3G16895, AT2G22805, AT4G10767, AT2G22807, AT5G46350, AT5G57220, AT5G52020, AT2G37630, AT1G02360, AT3G56400, AT1G51090, AT2G14365, AT4G19660, AT5G25110, AT1G64070, AT5G33355, AT1G01470, AT4G01700, AT2G14560, AT5G08055, AT3G43505, AT2G13542, AT1G27950, AT5G64120, AT1G15010, AT1G75830, AT5G11630, AT3G49120, AT1G21250, AT1G64060, AT2G46240, AT2G38470, AT2G19893, AT2G05117, AT2G02100, AT3G45390, AT1G20440, AT2G20070, AT1G64195, AT5G28288, AT1G59833, AT1G63880, AT2G27145, AT1G42540, AT1G68907, AT1G68905, AT3G50925"	2164	464	18499	1.068565157
49	GOTERM_BP_DIRECT	GO:0006974~cellular response to DNA damage stimulus	7	0.2195734	0.038898308	"AT4G04950, AT1G68760, AT1G43850, AT2G14540, AT2G02090, AT5G51795, AT2G31580"	2164	43	18499	1.39161974
50	GOTERM_BP_DIRECT	GO:0071323~cellular response to chitin	2	0.062735257	0.039190527	"AT2G23770, AT3G21630"	2164	4	18499	4.274260628
51	GOTERM_BP_DIRECT	GO:0071494~cellular response to UV-C	2	0.062735257	0.039190527	"AT3G22231, AT2G02090"	2164	4	18499	4.274260628
52	GOTERM_BP_DIRECT	GO:0009744~response to sucrose	8	0.250941029	0.040717474	"AT1G72320, AT3G16690, AT1G69780, AT1G77120, AT5G03730, AT2G30470, AT1G61800, AT1G21400"	2164	52	18499	1.315157116
53	GOTERM_BP_DIRECT	GO:0009639~response to red or far red light	6	0.188205772	0.041437078	"AT1G30040, AT3G61850, AT5G51810, AT3G24220, AT3G28860, AT2G27110"	2164	36	18499	1.424753543
54	GOTERM_BP_DIRECT	GO:0006955~immune response	3	0.094102886	0.041782108	"AT1G28380, AT3G45310, AT3G43300"	2164	12	18499	2.137130314
55	GOTERM_BP_DIRECT	GO:0009416~response to light stimulus	24	0.752823087	0.044182458	"AT1G75780, AT5G67385, AT5G59820, AT3G19850, AT1G43560, AT5G26930, AT1G68530, AT5G27100, AT4G14110, AT5G49730, AT5G04530, AT5G63980, AT1G42540, AT3G49120, AT1G76560, AT3G50840, AT5G07200, AT3G02380, AT1G78440, AT5G43760, AT4G26150, AT3G60530, AT4G14400, AT2G34555"	2164	188	18499	1.091300586
56	GOTERM_BP_DIRECT	GO:0009651~response to salt stress	59	1.850690088	0.044657372	"AT1G51460, AT1G50960, AT1G49010, AT3G09350, AT5G63980, AT1G66340, AT1G28380, AT5G52310, AT3G49580, AT5G14920, AT1G24460, AT1G77120, AT3G50310, AT3G16920, AT5G38940, AT3G48360, AT1G66270, AT2G37630, AT5G39610, AT1G61340, AT1G51470, AT3G21780, AT1G62480, AT1G06180, AT1G27760, AT1G22640, AT2G15390, AT1G35720, AT3G03640, AT5G35080, AT2G47180, AT2G19450, AT2G36460, AT1G51500, AT1G56600, AT2G44490, AT2G17840, AT5G66880, AT1G69310, AT1G59860, AT1G71030, AT5G50950, AT2G38470, AT1G59960, AT3G17510, AT1G44170, AT5G39730, AT1G55450, AT3G06490, AT5G24660, AT3G06010, AT1G18570, AT5G35410, AT3G60120, AT2G27300, AT1G18710, AT1G35910, AT1G10370, AT2G41010"	2164	484	18499	1.042071806
57	GOTERM_BP_DIRECT	GO:1900150~regulation of defense response to fungus	3	0.094102886	0.045961742	"AT3G22231, AT4G14400, AT2G28290"	2164	13	18499	1.972735675
58	GOTERM_BP_DIRECT	GO:0051607~defense response to virus	6	0.188205772	0.046233764	"AT5G46350, AT5G37680, AT5G03210, AT5G06320, AT2G22240, AT5G44870"	2164	38	18499	1.349766514
59	GOTERM_BP_DIRECT	GO:0043207~response to external biotic stimulus	2	0.062735257	0.046302227	"AT5G36925, AT5G36920"	2164	5	18499	3.419408503
60	GOTERM_BP_DIRECT	GO:0009626~plant-type hypersensitive response	10	0.313676286	0.050343523	"AT3G28910, AT5G51450, AT2G47130, AT1G28380, AT3G45640, AT3G50930, AT3G48090, AT4G03110, AT1G71220, AT5G44870"	2164	74	18499	1.155205575
62	GOTERM_BP_DIRECT	GO:0009749~response to glucose	5	0.156838143	0.052418738	"AT1G72320, AT3G16690, AT2G19450, AT5G49470, AT1G61800"	2164	32	18499	1.335706446
63	GOTERM_BP_DIRECT	GO:0010188~response to microbial phytotoxin	2	0.062735257	0.05258255	"AT1G45145, AT4G23600"	2164	6	18499	2.849507086
64	GOTERM_BP_DIRECT	GO:0045824~negative regulation of innate immune response	2	0.062735257	0.05258255	"AT1G49040, AT4G14465"	2164	6	18499	2.849507086
65	GOTERM_BP_DIRECT	GO:1900425~negative regulation of defense response to bacterium	2	0.062735257	0.05258255	"AT3G59700, AT4G14465"	2164	6	18499	2.849507086
66	GOTERM_BP_DIRECT	GO:0006995~cellular response to nitrogen starvation	4	0.125470514	0.057273485	"AT3G06420, AT5G45380, AT3G16690, AT5G26880"	2164	25	18499	1.367763401
67	GOTERM_BP_DIRECT	GO:0031348~negative regulation of defense response	4	0.125470514	0.057273485	"AT4G39030, AT1G59870, AT1G11310, AT4G37460"	2164	25	18499	1.367763401
68	GOTERM_BP_DIRECT	GO:0009636~response to toxic substance	8	0.250941029	0.058046474	"AT2G29460, AT1G59670, AT1G69920, AT3G43800, AT2G29480, AT1G10370, AT2G29470, AT1G53680"	2164	61	18499	1.121117542
69	GOTERM_BP_DIRECT	GO:0010224~response to UV-B	8	0.250941029	0.058046474	"AT3G05210, AT5G08020, AT5G59820, AT1G05880, AT5G09740, AT3G45640, AT2G22880, AT5G05410"	2164	61	18499	1.121117542
70	GOTERM_BP_DIRECT	GO:0047484~regulation of response to osmotic stress	2	0.062735257	0.058128645	"AT5G24660, AT1G29060"	2164	7	18499	2.442434645
71	GOTERM_BP_DIRECT	GO:0071219~cellular response to molecule of bacterial origin	2	0.062735257	0.058128645	"AT2G23770, AT3G21630"	2164	7	18499	2.442434645
72	GOTERM_BP_DIRECT	GO:0000304~response to singlet oxygen	2	0.062735257	0.058128645	"AT3G28580, AT3G48090"	2164	7	18499	2.442434645
73	GOTERM_BP_DIRECT	GO:1901002~positive regulation of response to salt stress	2	0.062735257	0.058128645	"AT5G46350, AT1G29060"	2164	7	18499	2.442434645
74	GOTERM_BP_DIRECT	GO:0034599~cellular response to oxidative stress	8	0.250941029	0.063265129	"AT5G26860, AT1G43560, AT1G66330, AT5G61440, AT1G45145, AT3G09640, AT1G19730, AT4G00290"	2164	64	18499	1.068565157
75	GOTERM_BP_DIRECT	GO:0002237~response to molecule of bacterial origin	3	0.094102886	0.066903773	"AT1G66340, AT3G50930, AT1G66730"	2164	19	18499	1.349766514
76	GOTERM_BP_DIRECT	GO:1902074~response to salt	2	0.062735257	0.067351344	"AT5G52310, AT5G39610"	2164	9	18499	1.89967139
77	GOTERM_BP_DIRECT	GO:0070301~cellular response to hydrogen peroxide	2	0.062735257	0.067351344	"AT5G46350, AT3G59410"	2164	9	18499	1.89967139
78	GOTERM_BP_DIRECT	GO:0071215~cellular response to abscisic acid stimulus	4	0.125470514	0.067543669	"AT1G18390, AT4G36830, AT5G13170, AT5G28770"	2164	29	18499	1.17910638
79	GOTERM_BP_DIRECT	GO:0071281~cellular response to iron ion	5	0.156838143	0.070351662	"AT1G66340, AT2G22810, AT5G03730, AT5G36890, AT5G24290"	2164	40	18499	1.068565157
80	GOTERM_BP_DIRECT	GO:0050829~defense response to Gram-negative bacterium	2	0.062735257	0.071170654	"AT4G33220, AT3G14310"	2164	10	18499	1.709704251
81	GOTERM_BP_DIRECT	GO:0046686~response to cadmium ion	38	1.191969887	0.071862887	"AT5G51830, AT5G57410, AT3G09440, AT5G44070, AT1G70730, AT1G59900, AT1G45145, AT4G25200, AT5G26220, AT2G36460, AT4G08790, AT3G25230, AT3G44320, AT1G49010, AT1G53680, AT4G33010, AT5G63950, AT2G42010, AT4G29060, AT5G44460, AT1G71030, AT1G65980, AT1G77120, AT2G45030, AT3G08590, AT4G04740, AT1G11840, AT2G37630, AT1G68560, AT1G63770, AT4G37260, AT1G62480, AT5G11670, AT1G78380, AT1G76680, AT3G19170, AT1G35720, AT4G04460"	2164	342	18499	0.949835695
82	GOTERM_BP_DIRECT	GO:0070417~cellular response to cold	4	0.125470514	0.071945481	"AT1G66270, AT1G76560, AT1G60930, AT1G16390"	2164	31	18499	1.103035001
83	GOTERM_BP_DIRECT	GO:0070413~trehalose metabolism in response to stress	3	0.094102886	0.072251499	"AT1G78580, AT5G51460, AT1G35910"	2164	21	18499	1.221217322
84	GOTERM_BP_DIRECT	GO:0016036~cellular response to phosphate starvation	11	0.345043915	0.073476365	"AT3G24120, AT1G66270, AT4G33030, AT2G16430, AT2G11810, AT3G62980, AT1G62300, AT2G22240, AT3G03710, AT5G01220, AT1G73010"	2164	99	18499	0.949835695
85	GOTERM_BP_DIRECT	GO:0009637~response to blue light	6	0.188205772	0.074271831	"AT1G22770, AT1G26260, AT3G45780, AT3G27690, AT5G38150, AT3G28860"	2164	52	18499	0.986367837
86	GOTERM_BP_DIRECT	GO:2000070~regulation of response to water deprivation	2	0.062735257	0.074543355	"AT2G41225, AT4G05590"	2164	11	18499	1.554276592
87	GOTERM_BP_DIRECT	GO:0010038~response to metal ion	2	0.062735257	0.074543355	"AT5G44070, AT5G26240"	2164	11	18499	1.554276592
88	GOTERM_BP_DIRECT	GO:0071333~cellular response to glucose stimulus	2	0.062735257	0.074543355	"AT4G00250, AT5G28770"	2164	11	18499	1.554276592
89	GOTERM_BP_DIRECT	GO:0010193~response to ozone	4	0.125470514	0.075868141	"AT5G42380, AT1G70520, AT3G05970, AT1G72520"	2164	33	18499	1.036184395
90	GOTERM_BP_DIRECT	GO:0010048~vernalization response	2	0.062735257	0.077521651	"AT5G65080, AT5G17690"	2164	12	18499	1.424753543
91	GOTERM_BP_DIRECT	"GO:0010204~defense response signaling pathway, resistance gene-independent"	2	0.062735257	0.077521651	"AT4G18360, AT1G71220"	2164	12	18499	1.424753543
92	GOTERM_BP_DIRECT	GO:0010332~response to gamma radiation	2	0.062735257	0.080151643	"AT3G05210, AT4G37490"	2164	13	18499	1.315157116
93	GOTERM_BP_DIRECT	GO:0009735~response to cytokinin	19	0.595984944	0.081492212	"AT5G20630, AT1G66270, AT3G22640, AT1G78830, AT2G36460, AT3G47620, AT1G49600, AT3G25230, AT1G69040, AT1G10470, AT3G32980, AT2G01530, AT5G53400, AT3G49120, AT1G36160, AT3G48100, AT1G59940, AT4G26150, AT2G47000"	2164	183	18499	0.887551387
94	GOTERM_BP_DIRECT	GO:0046685~response to arsenic-containing substance	2	0.062735257	0.082474049	"AT5G44070, AT3G16950"	2164	14	18499	1.221217322
95	GOTERM_BP_DIRECT	GO:0009620~response to fungus	7	0.2195734	0.086086299	"AT1G43850, AT4G19660, AT3G45140, AT3G22231, AT3G06490, AT1G11310, AT3G14310"	2164	72	18499	0.831106233
96	GOTERM_BP_DIRECT	GO:1900426~positive regulation of defense response to bacterium	2	0.062735257	0.086335734	"AT4G14400, AT4G13040"	2164	16	18499	1.068565157
97	GOTERM_BP_DIRECT	GO:0009723~response to ethylene	12	0.376411543	0.08715605	"AT3G28910, AT1G66340, AT3G24500, AT4G37260, AT1G71030, AT3G06490, AT1G64060, AT5G39610, AT5G03730, AT1G18570, AT5G42520, AT2G14580"	2164	124	18499	0.827276251
98	GOTERM_BP_DIRECT	GO:0098542~defense response to other organism	4	0.125470514	0.088347185	"AT4G37310, AT5G36925, AT5G36220, AT5G36920"	2164	42	18499	0.814144882
99	GOTERM_BP_DIRECT	GO:0009266~response to temperature stimulus	2	0.062735257	0.089346837	"AT3G33520, AT2G46790"	2164	18	18499	0.949835695
100	GOTERM_BP_DIRECT	GO:0009750~response to fructose	2	0.062735257	0.089346837	"AT3G16690, AT5G03730"	2164	18	18499	0.949835695
101	GOTERM_BP_DIRECT	GO:0071230~cellular response to amino acid stimulus	2	0.062735257	0.090593674	"AT1G42540, AT5G27100"	2164	19	18499	0.899844343
102	GOTERM_BP_DIRECT	GO:0071472~cellular response to salt stress	3	0.094102886	0.091150994	"AT2G27300, AT1G66270, AT3G45680"	2164	33	18499	0.777138296
103	GOTERM_BP_DIRECT	GO:0002229~defense response to oomycetes	3	0.094102886	0.091994392	"AT3G59700, AT5G24660, AT1G56510"	2164	34	18499	0.754281287
104	GOTERM_BP_DIRECT	GO:0050826~response to freezing	2	0.062735257	0.092666798	"AT5G63980, AT4G14400"	2164	21	18499	0.814144882
104	GOTERM_BP_DIRECT	GO:0010167~response to nitrate	2	0.062735257	0.093525209	"AT1G08090, AT3G48360"	2164	22	18499	0.777138296
106	GOTERM_BP_DIRECT	GO:0010218~response to far red light	4	0.125470514	0.093675846	"AT1G22770, AT2G02950, AT3G27690, AT3G28860"	2164	49	18499	0.69783847
107	GOTERM_BP_DIRECT	GO:0071369~cellular response to ethylene stimulus	2	0.062735257	0.096065197	"AT5G36890, AT1G72360"	2164	26	18499	0.657578558
108	GOTERM_BP_DIRECT	GO:0009646~response to absence of light	2	0.062735257	0.096065197	"AT2G45400, AT1G21400"	2164	26	18499	0.657578558
109	GOTERM_BP_DIRECT	GO:0042631~cellular response to water deprivation	2	0.062735257	0.096525922	"AT1G18390, AT1G78380"	2164	27	18499	0.633223797
110	GOTERM_BP_DIRECT	GO:0009411~response to UV	2	0.062735257	0.096525922	"AT5G07990, AT3G50930"	2164	27	18499	0.633223797
111	GOTERM_BP_DIRECT	GO:0051707~response to other organism	3	0.094102886	0.099119651	"AT3G45140, AT1G75800, AT2G28790"	2164	55	18499	0.466282978									
										
Table S1C B. Depauperata Basal Stress
Category	Term	Count	%	PValue	Genes	List Total	Pop Hits	Pop Total	Fold Enrichment
1	GOTERM_BP_DIRECT	GO:0010200~response to chitin	12	2.330097087	4.24E-06	"AT4G11360, AT5G64660, AT5G22890, AT5G47230, AT3G15210, AT3G52450, AT4G35480, AT2G31230, AT4G17490, AT2G17770, AT3G16530, AT4G18880"	348	133	18499	4.796214675
2	GOTERM_BP_DIRECT	GO:0006952~defense response	29	5.631067961	5.09E-06	"AT1G69550, AT1G64160, AT5G11250, AT3G52450, AT5G13320, AT5G36930, AT2G03300, AT5G24780, AT1G61760, AT2G31230, AT4G11210, AT5G45510, AT1G56540, AT1G79680, AT3G20310, AT4G11190, AT5G47230, AT4G16950, AT2G34930, AT3G23120, AT4G38700, AT4G23690, AT2G15220, AT5G53730, AT3G57750, AT4G35480, AT3G53260, AT4G17490, AT1G65870"	348	658	18499	2.342831814
3	GOTERM_BP_DIRECT	GO:0080167~response to karrikin	11	2.13592233	1.52E-05	"AT3G44450, AT4G13510, AT1G07440, AT2G01150, AT5G64620, AT2G39980, AT4G14440, AT1G01300, AT3G43800, AT3G53260, AT2G40080"	348	128	18499	4.568269576
4	GOTERM_BP_DIRECT	"GO:0009816~defense response to bacterium, incompatible interaction"	5	0.970873786	0.000915211	"AT4G11650, AT5G06320, AT5G13320, AT3G56710, AT4G23190"	348	44	18499	6.040687043
5	GOTERM_BP_DIRECT	GO:0009733~response to auxin	11	2.13592233	0.004772842	"AT3G12955, AT4G38860, AT3G03840, AT5G18080, AT5G20820, AT1G16510, AT5G13320, AT5G03310, AT3G59900, AT2G16580, AT2G21220"	348	290	18499	2.016339675
6	GOTERM_BP_DIRECT	GO:0009611~response to wounding	8	1.553398058	0.008194957	"AT1G20510, AT5G63450, AT4G08170, AT2G34810, AT5G06320, AT3G53260, AT4G10270, AT2G14580"	348	199	18499	2.137006873
7	GOTERM_BP_DIRECT	GO:0009411~response to UV	3	0.582524272	0.009060556	"AT5G18070, AT3G12610, AT4G13770"	348	27	18499	5.906449553
8	GOTERM_BP_DIRECT	GO:0009737~response to abscisic acid	12	2.330097087	0.012481754	"AT4G12480, AT4G11690, AT4G13510, AT5G52050, AT1G52400, AT1G66350, AT3G20310, AT1G80080, AT3G15210, AT2G32240, AT3G21780, AT2G32020"	348	394	18499	1.619026781
9	GOTERM_BP_DIRECT	GO:0080027~response to herbivore	2	0.388349515	0.017254935	"AT3G16400, AT2G14580"	348	10	18499	10.6316092
10	GOTERM_BP_DIRECT	GO:0009735~response to cytokinin	6	1.165048544	0.02600705	"AT5G20630, AT3G26040, AT1G03850, AT1G56070, AT1G78830, AT3G04790"	348	183	18499	1.742886753
11	GOTERM_BP_DIRECT	GO:0051707~response to other organism	3	0.582524272	0.02759997	"AT4G11650, AT1G75040, AT2G28790"	348	55	18499	2.899529781
12	GOTERM_BP_DIRECT	GO:0009617~response to bacterium	4	0.776699029	0.02995579	"AT1G79680, AT5G06320, AT1G11580, AT2G14580"	348	102	18499	2.084629254
13	GOTERM_BP_DIRECT	GO:0009409~response to cold	8	1.553398058	0.033050929	"AT5G20630, AT4G12480, AT5G47230, AT1G56070, AT3G49910, AT3G57260, AT5G04530, AT1G62820"	348	299	18499	1.422288856
14	GOTERM_BP_DIRECT	GO:0009753~response to jasmonic acid	5	0.970873786	0.03359876	"AT5G24780, AT2G34810, AT1G06160, AT2G14580, AT1G70170"	348	156	18499	1.703783525
15	GOTERM_BP_DIRECT	GO:0009625~response to insect	2	0.388349515	0.038900733	"AT1G52400, AT4G13770"	348	26	18499	4.08908046
16	GOTERM_BP_DIRECT	GO:0071369~cellular response to ethylene stimulus	2	0.388349515	0.038900733	"AT5G04950, AT3G59900"	348	26	18499	4.08908046
17	GOTERM_BP_DIRECT	GO:0009723~response to ethylene	4	0.776699029	0.041192208	"AT1G66350, AT3G15210, AT1G06160, AT2G14580"	348	124	18499	1.714775677
18	GOTERM_BP_DIRECT	GO:0000302~response to reactive oxygen species	2	0.388349515	0.046496972	"AT4G17490, AT4G18880"	348	33	18499	3.221699756
19	GOTERM_BP_DIRECT	GO:0009741~response to brassinosteroid	2	0.388349515	0.047502363	"AT3G48430, AT2G37380"	348	34	18499	3.126943881
20	GOTERM_BP_DIRECT	GO:0009751~response to salicylic acid	4	0.776699029	0.055861558	"AT1G79680, AT5G06320, AT4G11130, AT2G14580"	348	155	18499	1.371820541
21	GOTERM_BP_DIRECT	"GO:0009817~defense response to fungus, incompatible interaction"	2	0.388349515	0.056576091	"AT4G11650, AT4G16950"	348	44	18499	2.416274817
22	GOTERM_BP_DIRECT	GO:0010114~response to red light	2	0.388349515	0.066712746	"AT2G02950, AT2G40080"	348	58	18499	1.833036068
23	GOTERM_BP_DIRECT	GO:0009636~response to toxic substance	2	0.388349515	0.068556784	"AT3G43800, AT4G15550"	348	61	18499	1.742886753
24	GOTERM_BP_DIRECT	GO:0009624~response to nematode	2	0.388349515	0.075440155	"AT1G64780, AT5G51600"	348	74	18499	1.436703945
25	GOTERM_BP_DIRECT	GO:0042742~defense response to bacterium	5	0.970873786	0.076377888	"AT5G06320, AT1G02450, AT5G13320, AT3G04790, AT1G18350"	348	276	18499	0.963008079
26	GOTERM_BP_DIRECT	GO:0050832~defense response to fungus	8	1.553398058	0.077086764	"AT4G12480, AT1G52400, AT1G03850, AT2G34930, AT3G16530, AT1G11580, AT4G11130, AT1G15010"	348	464	18499	0.916518034
27	GOTERM_BP_DIRECT	GO:0046686~response to cadmium ion	6	1.165048544	0.077191489	"AT3G13110, AT4G11360, AT1G07440, AT1G75040, AT2G32240, AT1G70170"	348	342	18499	0.932597298
28	GOTERM_BP_DIRECT	GO:0009739~response to gibberellin	2	0.388349515	0.084736226	"AT5G39760, AT1G66350"	348	99	18499	1.073899919
29	GOTERM_BP_DIRECT	GO:0009416~response to light stimulus	3	0.582524272	0.087067287	"AT2G29100, AT5G27630, AT5G04530"	348	188	18499	0.848266691
30	GOTERM_BP_DIRECT	GO:0009651~response to salt stress	7	1.359223301	0.089438258	"AT4G12480, AT1G52400, AT1G66350, AT1G03220, AT4G11650, AT3G21780, AT1G70170"	348	484	18499	0.768814715
31	GOTERM_BP_DIRECT	GO:0009414~response to water deprivation	4	0.776699029	0.089767277	"AT1G52400, AT5G59970, AT3G20310, AT3G52450"	348	279	18499	0.762122523
32	GOTERM_BP_DIRECT	GO:0006979~response to oxidative stress	4	0.776699029	0.091279968	"AT1G21520, AT3G53260, AT4G23190, AT4G31760"	348	291	18499	0.73069479


	Table S1D B. Depauperata Acquired Stress
Category	Term	Count	%	PValue	Genes	List Total	Pop Hits	Pop Total	Fold Enrichment
GOTERM_BP_DIRECT	GO:0000302~response to reactive oxygen species	8	0.274160384	0.008603235	"AT3G56090, AT4G32320, AT1G07890, AT4G09010, AT4G34890, AT2G40300, AT3G09640, AT2G44270"	2181	33	18499	2.056215525
GOTERM_BP_DIRECT	GO:0000303~response to superoxide	2	0.068540096	0.022180678	"AT4G20380, AT1G32230"	2181	2	18499	8.481889042
GOTERM_BP_DIRECT	GO:0001666~response to hypoxia	11	0.376970528	0.002158075	"AT5G26860, AT4G20380, AT1G23310, AT4G24230, AT5G20830, AT3G19760, AT5G03730, AT5G27760, AT4G27780, AT5G49190, AT4G32690"	2181	42	18499	2.22144713
GOTERM_BP_DIRECT	GO:0002229~defense response to oomycetes	4	0.137080192	0.078130374	"AT1G73805, AT4G24460, AT5G12170, AT1G08720"	2181	34	18499	0.997869299
GOTERM_BP_DIRECT	GO:0002237~response to molecule of bacterial origin	3	0.102810144	0.06734547	"AT1G80840, AT3G05360, AT5G18520"	2181	19	18499	1.339245638
GOTERM_BP_DIRECT	GO:0006950~response to stress	10	0.34270048	0.042677473	"AT1G73805, AT5G56010, AT3G11930, AT3G19550, AT3G12050, AT3G07770, AT4G24190, AT1G68300, AT5G62570, AT1G01680"	2181	69	18499	1.229259281
GOTERM_BP_DIRECT	GO:0006952~defense response	42	1.439342015	0.09999996	"AT3G27670, AT2G17480, AT4G02600, AT5G11250, AT5G45560, AT4G39030, AT3G33520, AT2G47730, AT5G13220, AT3G43920, AT5G11630, AT1G64060, AT4G11900, AT3G50950, AT4G19510, AT4G24970, AT2G41060, AT1G74560, AT1G14320, AT1G51940, AT4G03230, AT1G21880, AT1G71260, AT3G05360, AT4G24230, AT1G58807, AT4G29140, AT4G23130, AT5G51700, AT1G32860, AT1G12820, AT1G19450, AT5G60410, AT1G74950, AT2G44110, AT4G23570, AT1G70700, AT3G48080, AT5G18650, AT5G65970, AT5G50780, AT4G31140"	2181	658	18499	0.541397173
GOTERM_BP_DIRECT	GO:0006955~immune response	3	0.102810144	0.042190727	"AT1G21880, AT3G61440, AT1G29690"	2181	12	18499	2.12047226
GOTERM_BP_DIRECT	GO:0006970~response to osmotic stress	24	0.822481151	0.001499373	"AT1G50460, AT5G20830, AT5G15970, AT4G04340, AT1G27320, AT2G42580, AT1G60940, AT3G25230, AT5G66880, AT4G01420, AT1G32230, AT3G20250, AT5G67590, AT2G43850, AT2G40190, AT3G51960, AT3G19420, AT5G67030, AT3G58620, AT4G14605, AT3G50500, AT5G35750, AT2G39760, AT4G04920"	2181	122	18499	1.668568336
GOTERM_BP_DIRECT	GO:0006972~hyperosmotic response	2	0.068540096	0.074833337	"AT3G61140, AT5G14640"	2181	11	18499	1.542161644
GOTERM_BP_DIRECT	GO:0006974~cellular response to DNA damage stimulus	4	0.137080192	0.089616091	"AT2G02090, AT1G67500, AT3G48190, AT1G10930"	2181	43	18499	0.789012934
GOTERM_BP_DIRECT	GO:0006979~response to oxidative stress	18	0.616860864	0.099981003	"AT2G43480, AT4G31870, AT4G32320, AT3G57520, AT1G09210, AT3G25530, AT2G15560, AT5G17000, AT4G12720, AT1G32230, AT4G26970, AT1G58030, AT1G07890, AT1G13340, AT5G18100, AT3G09640, AT2G47510, AT4G03240"	2181	291	18499	0.52465293
GOTERM_BP_DIRECT	GO:0006995~cellular response to nitrogen starvation	2	0.068540096	0.095657993	"AT3G06420, AT4G04955"	2181	25	18499	0.678551123
GOTERM_BP_DIRECT	GO:0009266~response to temperature stimulus	5	0.17135024	0.015416902	"AT5G02810, AT5G10140, AT3G33520, AT3G07370, AT2G22540"	2181	18	18499	2.356080289
GOTERM_BP_DIRECT	GO:0009269~response to desiccation	2	0.068540096	0.092825494	"AT1G54100, AT1G44170"	2181	21	18499	0.807798956
GOTERM_BP_DIRECT	GO:0009408~response to heat	37	1.267991775	9.03E-06	"AT3G08720, AT4G25200, AT3G28030, AT4G24280, AT1G06460, AT3G25230, AT5G63870, AT4G12400, AT5G67180, AT3G09350, AT2G22360, AT5G09590, AT4G29040, AT1G03190, AT3G08970, AT5G53000, AT3G16920, AT1G05850, AT5G53170, AT5G56010, AT5G08000, AT5G17020, AT5G12020, AT2G25140, AT5G48030, AT3G17830, AT3G23990, AT1G07890, AT2G33590, AT1G18650, AT5G15450, AT5G67030, AT1G08550, AT4G17750, AT2G32120, AT1G16970, AT1G71790"	2181	160	18499	1.961436841
GOTERM_BP_DIRECT	GO:0009409~response to cold	41	1.405071967	0.021758984	"AT1G35680, AT3G02870, AT1G50460, AT4G30200, AT3G08720, AT5G54590, AT5G20830, AT4G16845, AT4G24280, AT1G01860, AT2G19450, AT3G22840, AT1G27320, AT2G39730, AT1G01140, AT2G46090, AT2G47730, AT1G32060, AT2G37770, AT3G11170, AT5G52440, AT5G67320, AT5G53000, AT2G45660, AT3G26420, AT2G35040, AT2G46830, AT5G51820, AT3G54890, AT5G15970, AT5G61410, AT1G01060, AT1G55490, AT2G37760, AT3G01500, AT3G48750, AT5G04590, AT5G38470, AT3G51960, AT4G37930, AT4G24190"	2181	299	18499	1.163068397
GOTERM_BP_DIRECT	GO:0009410~response to xenobiotic stimulus	2	0.068540096	0.03944328	"AT5G06960, AT3G12250"	2181	4	18499	4.240944521
GOTERM_BP_DIRECT	GO:0009411~response to UV	5	0.17135024	0.039578063	"AT1G65060, AT1G03190, AT5G63310, AT1G67500, AT3G15620"	2181	27	18499	1.570720193
GOTERM_BP_DIRECT	GO:0009414~response to water deprivation	37	1.267991775	0.03057638	"AT4G34890, AT5G20830, AT1G15360, AT1G27320, AT5G66880, AT1G32230, AT3G61050, AT5G47100, AT5G13750, AT2G37770, AT3G05700, AT5G47120, AT3G48170, AT5G40280, AT3G50500, AT1G05850, AT3G63520, AT2G39550, AT5G15970, AT4G34100, AT1G02205, AT3G51920, AT1G08920, AT4G01420, AT2G37760, AT2G46680, AT5G60410, AT5G65730, AT2G33590, AT4G34240, AT1G08720, AT3G19290, AT5G67030, AT1G80410, AT4G24190, AT5G35750, AT1G54160"	2181	279	18499	1.124838332
GOTERM_BP_DIRECT	GO:0009416~response to light stimulus	16	0.548320768	0.096495272	"AT2G32400, AT1G47990, AT2G34640, AT2G39730, AT5G15850, AT2G47860, AT5G64330, AT5G11060, AT3G05420, AT2G37770, AT4G38740, AT2G29650, AT4G01900, AT4G37930, AT3G54610, AT1G05200"	2181	188	18499	0.721862897
GOTERM_BP_DIRECT	GO:0009607~response to biotic stimulus	4	0.137080192	0.089616091	"AT2G17480, AT4G02600, AT2G44110, AT5G65970"	2181	43	18499	0.789012934
GOTERM_BP_DIRECT	GO:0009611~response to wounding	21	0.719671008	0.080709414	"AT5G18860, AT1G80840, AT5G53750, AT3G25230, AT1G79380, AT1G01140, AT2G33150, AT5G13220, AT1G19660, AT4G32570, AT1G17840, AT1G65060, AT4G02260, AT1G74950, AT2G30020, AT1G01720, AT1G70700, AT2G02860, AT3G51460, AT1G21610, AT1G05200"	2181	199	18499	0.895073718
GOTERM_BP_DIRECT	GO:0009615~response to virus	4	0.137080192	0.086584425	"AT5G09590, AT1G50030, AT4G19600, AT5G45190"	2181	40	18499	0.848188904
GOTERM_BP_DIRECT	GO:0009617~response to bacterium	7	0.239890336	0.09851008	"AT1G73805, AT5G67500, AT4G24230, AT1G62660, AT1G08720, AT3G15352, AT5G60600"	2181	102	18499	0.582090424
GOTERM_BP_DIRECT	GO:0009620~response to fungus	6	0.205620288	0.093722228	"AT1G61850, AT2G30020, AT3G05360, AT1G08720, AT2G47900, AT5G40990"	2181	72	18499	0.706824087
GOTERM_BP_DIRECT	GO:0009624~response to nematode	11	0.376970528	0.037315499	"AT4G39030, AT5G17520, AT3G51870, AT5G05620, AT5G13740, AT2G29650, AT3G51860, AT5G27350, AT5G61410, AT3G17700, AT2G22840"	2181	74	18499	1.260821344
GOTERM_BP_DIRECT	GO:0009626~plant-type hypersensitive response	14	0.479780672	0.009082149	"AT1G73805, AT1G02120, AT4G20380, AT5G46180, AT4G38740, AT4G25230, AT5G51700, AT4G37930, AT4G03110, AT1G71220, AT1G32540, AT1G22070, AT4G12720, AT1G29690"	2181	74	18499	1.604681711
GOTERM_BP_DIRECT	GO:0009636~response to toxic substance	5	0.17135024	0.093946531	"AT2G37760, AT4G37270, AT2G37770, AT3G55040, AT5G35750"	2181	61	18499	0.695236807
GOTERM_BP_DIRECT	GO:0009637~response to blue light	6	0.205620288	0.074912931	"AT4G10340, AT3G54890, AT1G10120, AT2G34640, AT1G76570, AT2G46340"	2181	52	18499	0.978679505
GOTERM_BP_DIRECT	GO:0009639~response to red or far red light	5	0.17135024	0.062692934	"AT3G06250, AT1G09530, AT2G32250, AT2G27110, AT4G25560"	2181	36	18499	1.178040145
GOTERM_BP_DIRECT	GO:0009642~response to light intensity	2	0.068540096	0.074833337	"AT1G73990, AT4G37270"	2181	11	18499	1.542161644
GOTERM_BP_DIRECT	GO:0009644~response to high light intensity	7	0.239890336	0.064222829	"AT4G18290, AT3G54890, AT1G07350, AT2G32120, AT5G53170, AT1G77510, AT4G12400"	2181	55	18499	1.079513151
GOTERM_BP_DIRECT	GO:0009646~response to absence of light	6	0.205620288	0.018484597	"AT2G37770, AT3G61140, AT4G24230, AT4G01800, AT1G21400, AT2G43400"	2181	26	18499	1.95735901
GOTERM_BP_DIRECT	GO:0009651~response to salt stress	81	2.775873886	0.000106789	"AT1G61210, AT1G11910, AT5G14200, AT3G08720, AT2G20360, AT5G23540, AT3G09600, AT4G01280, AT5G62530, AT1G60940, AT1G77510, AT3G09350, AT1G17520, AT3G61050, AT2G37770, AT3G05700, AT5G09650, AT2G44470, AT1G66200, AT2G47510, AT5G55470, AT3G50500, AT3G16920, AT3G19490, AT1G18330, AT1G54100, AT3G57530, AT1G73660, AT3G03250, AT2G47900, AT3G05030, AT5G07440, AT3G51920, AT1G08920, AT5G14640, AT4G12720, AT2G37760, AT3G61140, AT5G35630, AT3G51960, AT5G04590, AT5G20010, AT1G27760, AT5G37260, AT3G19290, AT1G30580, AT3G07370, AT4G27710, AT5G52660, AT1G50460, AT2G19450, AT3G48330, AT1G27320, AT5G66880, AT1G14210, AT1G01140, AT2G47730, AT5G14040, AT1G32230, AT5G09590, AT1G17840, AT3G19420, AT1G05850, AT1G44170, AT2G46830, AT1G74560, AT1G09210, AT5G46180, AT5G35410, AT4G01060, AT1G01060, AT1G01520, AT4G01420, AT1G22450, AT1G07890, AT3G20250, AT5G19690, AT4G14605, AT4G24190, AT5G35750, AT1G53580"	2181	484	18499	1.419489695
GOTERM_BP_DIRECT	GO:0009723~response to ethylene	20	0.68540096	0.013949453	"AT5G52660, AT4G38910, AT1G18330, AT5G59780, AT2G19560, AT4G01280, AT3G09600, AT5G03730, AT1G01060, AT1G54490, AT2G31730, AT5G42520, AT1G32230, AT1G17520, AT1G02120, AT3G05420, AT5G37260, AT1G08720, AT1G64060, AT2G46830"	2181	124	18499	1.36804662
GOTERM_BP_DIRECT	GO:0009733~response to auxin	25	0.856751199	0.097914766	"AT1G08030, AT4G14560, AT1G76520, AT5G51470, AT4G01280, AT3G09600, AT5G13300, AT4G29080, AT5G19140, AT1G59750, AT5G13220, AT4G32690, AT1G17520, AT2G46830, AT1G10840, AT2G39550, AT1G01060, AT5G22220, AT5G20570, AT5G01990, AT1G24590, AT1G50030, AT2G25170, AT5G37260, AT1G04250"	2181	290	18499	0.731197331
GOTERM_BP_DIRECT	GO:0009735~response to cytokinin	26	0.891021247	0.024452809	"AT1G73060, AT1G11910, AT3G48990, AT3G25230, AT5G46290, AT4G17720, AT1G32060, AT3G07110, AT4G17520, AT2G33210, AT2G46540, AT4G38740, AT1G05850, AT2G26980, AT5G67500, AT5G50920, AT1G03475, AT2G40490, AT3G14420, AT5G30510, AT5G04430, AT1G10470, AT4G02530, AT1G07890, AT5G16710, AT5G35630"	2181	183	18499	1.205077132
GOTERM_BP_DIRECT	GO:0009737~response to abscisic acid	60	2.056202879	0.003141696	"AT1G61210, AT2G46820, AT4G27630, AT3G09600, AT4G01280, AT2G46270, AT5G15860, AT5G08080, AT3G05700, AT5G02310, AT3G50500, AT1G43670, AT2G26980, AT1G54100, AT3G57530, AT2G39550, AT5G15970, AT1G01560, AT5G11260, AT3G51920, AT1G08920, AT3G12560, AT1G24120, AT2G33590, AT2G40190, AT1G12480, AT5G37260, AT3G19290, AT3G07370, AT4G38970, AT1G49720, AT4G27710, AT5G52660, AT5G08450, AT2G19450, AT3G48330, AT5G66880, AT1G17840, AT1G75240, AT4G28080, AT3G11240, AT3G48170, AT5G40280, AT5G46750, AT2G46830, AT1G44170, AT1G10840, AT2G32690, AT1G51940, AT5G60980, AT2G38940, AT1G73980, AT4G18010, AT4G01060, AT1G01060, AT2G46680, AT4G34240, AT4G14605, AT2G40340, AT5G35750"	2181	394	18499	1.29165823
GOTERM_BP_DIRECT	GO:0009739~response to gibberellin	14	0.479780672	0.038320541	"AT5G52660, AT5G59780, AT1G74650, AT3G09600, AT4G01280, AT1G01060, AT2G31730, AT5G66880, AT5G59845, AT2G25170, AT5G37260, AT2G45660, AT3G50500, AT2G46830"	2181	99	18499	1.199459056
GOTERM_BP_DIRECT	GO:0009741~response to brassinosteroid	3	0.102810144	0.092216749	"AT4G00720, AT3G20780, AT2G40400"	2181	34	18499	0.748401974
GOTERM_BP_DIRECT	GO:0009744~response to sucrose	9	0.308430432	0.026548955	"AT2G28060, AT1G10840, AT1G28330, AT1G72320, AT5G20830, AT4G01900, AT2G22490, AT5G03730, AT1G21400"	2181	52	18499	1.468019257
GOTERM_BP_DIRECT	GO:0009749~response to glucose	7	0.239890336	0.016822983	"AT1G10840, AT1G28330, AT1G72320, AT5G20830, AT2G19450, AT4G24400, AT4G15900"	2181	32	18499	1.855413228
GOTERM_BP_DIRECT	GO:0009750~response to fructose	3	0.102810144	0.064378214	"AT1G28330, AT5G03730, AT1G43670"	2181	18	18499	1.413648174
GOTERM_BP_DIRECT	GO:0009751~response to salicylic acid	22	0.753941056	0.028084692	"AT5G52660, AT2G32690, AT5G49570, AT5G59780, AT4G39030, AT1G74650, AT1G80840, AT4G23130, AT3G56400, AT3G09600, AT4G01280, AT4G01060, AT1G01060, AT4G25560, AT5G13220, AT1G17520, AT1G02120, AT5G37260, AT1G71220, AT2G06010, AT2G46830, AT5G40990"	2181	155	18499	1.203881025
GOTERM_BP_DIRECT	GO:0009753~response to jasmonic acid	18	0.616860864	0.067174135	"AT5G55120, AT5G52660, AT4G12570, AT5G18860, AT5G59780, AT3G56400, AT4G01280, AT3G09600, AT4G01060, AT1G01060, AT2G39730, AT5G13220, AT1G17520, AT3G05420, AT1G74950, AT5G37260, AT1G70700, AT2G46830"	2181	156	18499	0.978679505
GOTERM_BP_DIRECT	"GO:0009814~defense response, incompatible interaction"	3	0.102810144	0.081135785	"AT1G32540, AT3G49530, AT5G06960"	2181	25	18499	1.017826685
GOTERM_BP_DIRECT	"GO:0009816~defense response to bacterium, incompatible interaction"	9	0.308430432	0.014003767	"AT2G42010, AT2G27040, AT3G44880, AT5G46180, AT5G51700, AT3G19190, AT4G22305, AT4G37460, AT1G32230"	2181	44	18499	1.734931849
GOTERM_BP_DIRECT	"GO:0009817~defense response to fungus, incompatible interaction"	6	0.205620288	0.060421731	"AT3G63190, AT3G01500, AT5G51700, AT2G44950, AT3G01310, AT5G40990"	2181	44	18499	1.156621233
GOTERM_BP_DIRECT	"GO:0009870~defense response signaling pathway, resistance gene-dependent"	2	0.068540096	0.082727766	"AT4G15900, AT4G12720"	2181	14	18499	1.211698435
GOTERM_BP_DIRECT	GO:0010037~response to carbon dioxide	3	0.102810144	0.015097023	"AT3G01500, AT1G12480, AT1G70410"	2181	6	18499	4.240944521
GOTERM_BP_DIRECT	GO:0010038~response to metal ion	2	0.068540096	0.074833337	"AT5G44070, AT5G26240"	2181	11	18499	1.542161644
GOTERM_BP_DIRECT	GO:0010039~response to iron ion	4	0.137080192	0.035787052	"AT3G56090, AT2G40300, AT1G16890, AT5G24380"	2181	18	18499	1.884864231
GOTERM_BP_DIRECT	GO:0010043~response to zinc ion	4	0.137080192	0.095773799	"AT4G35040, AT5G13740, AT1G57720, AT5G24380"	2181	53	18499	0.640142569
GOTERM_BP_DIRECT	GO:0010044~response to aluminum ion	3	0.102810144	0.03333518	"AT1G51340, AT2G37330, AT5G19140"	2181	10	18499	2.544566713
GOTERM_BP_DIRECT	GO:0010048~vernalization response	2	0.068540096	0.077800847	"AT5G10140, AT4G16845"	2181	12	18499	1.413648174
GOTERM_BP_DIRECT	GO:0010114~response to red light	9	0.308430432	0.037485316	"AT4G10340, AT1G10470, AT5G44110, AT2G37770, AT3G54890, AT5G67030, AT2G34640, AT5G11260, AT2G46340"	2181	58	18499	1.316155196
GOTERM_BP_DIRECT	GO:0010167~response to nitrate	2	0.068540096	0.093671929	"AT4G24400, AT1G05850"	2181	22	18499	0.771080822
GOTERM_BP_DIRECT	GO:0010193~response to ozone	6	0.205620288	0.034775236	"AT5G55120, AT5G49570, AT1G12480, AT3G23400, AT4G12720, AT1G32230"	2181	33	18499	1.542161644
GOTERM_BP_DIRECT	"GO:0010204~defense response signaling pathway, resistance gene-independent"	3	0.102810144	0.042190727	"AT3G05360, AT4G15900, AT1G71220"	2181	12	18499	2.12047226
GOTERM_BP_DIRECT	GO:0010212~response to ionizing radiation	3	0.102810144	0.046387971	"AT1G07745, AT3G48190, AT2G28560"	2181	13	18499	1.95735901
GOTERM_BP_DIRECT	GO:0010218~response to far red light	9	0.308430432	0.021473483	"AT4G10340, AT5G44110, AT2G37770, AT3G54890, AT3G22170, AT2G34640, AT5G11260, AT1G76570, AT2G46340"	2181	49	18499	1.557897987
GOTERM_BP_DIRECT	GO:0010224~response to UV-B	10	0.34270048	0.02883838	"AT1G73805, AT4G01660, AT5G44740, AT1G67500, AT2G19520, AT5G64610, AT3G28030, AT5G11260, AT2G31190, AT3G17609"	2181	61	18499	1.390473613
GOTERM_BP_DIRECT	GO:0010332~response to gamma radiation	2	0.068540096	0.080418587	"AT3G50000, AT3G48190"	2181	13	18499	1.304906006
GOTERM_BP_DIRECT	GO:0010555~response to mannitol	2	0.068540096	0.06765593	"AT5G20830, AT1G01140"	2181	9	18499	1.884864231
GOTERM_BP_DIRECT	GO:0016036~cellular response to phosphate starvation	9	0.308430432	0.090960654	"AT3G24120, AT5G60410, AT5G20410, AT3G03250, AT5G21040, AT3G09560, AT1G27320, AT2G02470, AT5G01220"	2181	99	18499	0.771080822
GOTERM_BP_DIRECT	GO:0030968~endoplasmic reticulum unfolded protein response	5	0.17135024	0.015416902	"AT2G02810, AT1G27520, AT3G16090, AT5G43710, AT1G71220"	2181	18	18499	2.356080289
GOTERM_BP_DIRECT	GO:0031347~regulation of defense response	8	0.274160384	0.06575963	"AT4G32570, AT1G74950, AT1G80840, AT3G56400, AT3G27960, AT1G70700, AT4G02590, AT3G02150"	2181	65	18499	1.043924805
GOTERM_BP_DIRECT	GO:0031348~negative regulation of defense response	5	0.17135024	0.033958757	"AT1G51940, AT4G39030, AT4G29140, AT5G09230, AT4G37460"	2181	25	18499	1.696377808
GOTERM_BP_DIRECT	GO:0034599~cellular response to oxidative stress	14	0.479780672	0.003392093	"AT5G26860, AT4G32320, AT2G15570, AT3G08710, AT5G06690, AT1G31020, AT3G04780, AT1G66330, AT1G07890, AT5G64940, AT4G09010, AT5G61440, AT3G09640, AT2G35010"	2181	64	18499	1.855413228
GOTERM_BP_DIRECT	GO:0034605~cellular response to heat	4	0.137080192	0.06058113	"AT3G19130, AT3G08970, AT5G19350, AT3G22840"	2181	26	18499	1.304906006
GOTERM_BP_DIRECT	GO:0034976~response to endoplasmic reticulum stress	5	0.17135024	0.020330367	"AT1G52260, AT3G54960, AT1G04980, AT4G24190, AT1G77510"	2181	20	18499	2.12047226
GOTERM_BP_DIRECT	GO:0042538~hyperosmotic salinity response	4	0.137080192	0.097097218	"AT5G46180, AT3G51960, AT5G37850, AT4G33000"	2181	57	18499	0.595220284
GOTERM_BP_DIRECT	GO:0042542~response to hydrogen peroxide	7	0.239890336	0.062402378	"AT4G12570, AT5G63310, AT2G47900, AT2G32120, AT4G03240, AT1G32230, AT4G12400"	2181	54	18499	1.099504135
GOTERM_BP_DIRECT	GO:0042594~response to starvation	3	0.102810144	0.061201418	"AT4G02260, AT2G26890, AT2G40810"	2181	17	18499	1.496803949
GOTERM_BP_DIRECT	GO:0042631~cellular response to water deprivation	2	0.068540096	0.096622301	"AT3G10550, AT1G68010"	2181	27	18499	0.628288077
GOTERM_BP_DIRECT	GO:0042742~defense response to bacterium	45	1.542152159	0.002277871	"AT3G63190, AT3G55800, AT2G25110, AT4G08900, AT5G44070, AT4G39030, AT5G09230, AT1G27320, AT2G39730, AT1G79380, AT4G23180, AT2G37660, AT2G47730, AT1G73805, AT1G32060, AT4G01050, AT5G09650, AT5G11630, AT3G01480, AT2G30880, AT1G22070, AT1G79210, AT1G06680, AT1G80840, AT4G24230, AT4G23130, AT3G56400, AT5G51700, AT1G02205, AT4G36690, AT3G14420, AT5G14740, AT4G31550, AT5G42810, AT4G12720, AT1G02120, AT5G66190, AT3G01500, AT1G04510, AT3G23400, AT1G77920, AT5G56360, AT4G15900, AT4G37460, AT5G40990"	2181	276	18499	1.382916692
GOTERM_BP_DIRECT	GO:0045087~innate immune response	12	0.411240576	0.016038232	"AT1G08030, AT5G56010, AT4G29040, AT1G51940, AT4G39030, AT2G43850, AT1G04510, AT4G23570, AT2G44950, AT4G15900, AT1G55250, AT1G79090"	2181	67	18499	1.519144306
GOTERM_BP_DIRECT	GO:0046685~response to arsenic-containing substance	4	0.137080192	0.02232023	"AT1G30400, AT4G33540, AT5G44070, AT4G16155"	2181	14	18499	2.423396869
GOTERM_BP_DIRECT	GO:0046686~response to cadmium ion	60	2.056202879	0.000168597	"AT5G27470, AT3G09600, AT4G25200, AT4G01280, AT4G24280, AT1G77510, AT1G17520, AT2G42010, AT2G19480, AT1G50200, AT5G09650, AT4G38740, AT3G53230, AT1G74910, AT1G18330, AT5G12170, AT3G13235, AT2G39920, AT5G07440, AT4G14880, AT2G37760, AT5G35630, AT2G33590, AT5G20010, AT4G37930, AT1G30580, AT4G38970, AT5G52660, AT5G44070, AT1G70730, AT3G48990, AT5G20830, AT2G35840, AT3G25230, AT5G10540, AT4G33010, AT4G26970, AT2G41530, AT5G09590, AT4G24460, AT4G29040, AT3G22960, AT3G52990, AT1G60710, AT5G60160, AT2G46830, AT1G74560, AT5G38830, AT5G59780, AT1G01060, AT2G19940, AT2G42810, AT3G11830, AT1G57720, AT4G28630, AT3G23990, AT1G07890, AT1G04510, AT4G24190, AT4G31180"	2181	342	18499	1.488050709
GOTERM_BP_DIRECT	GO:0051607~defense response to virus	5	0.17135024	0.067003799	"AT2G27040, AT5G37680, AT3G20250, AT5G42810, AT3G49870"	2181	38	18499	1.116038032
GOTERM_BP_DIRECT	GO:0052033~pathogen-associated molecular pattern dependent induction by symbiont of host innate immune response	2	0.068540096	0.06765593	"AT2G25110, AT3G62600"	2181	9	18499	1.884864231
GOTERM_BP_DIRECT	GO:0070413~trehalose metabolism in response to stress	2	0.068540096	0.092825494	"AT5G51460, AT1G70290"	2181	21	18499	0.807798956
GOTERM_BP_DIRECT	GO:0070417~cellular response to cold	6	0.205620288	0.02990868	"AT1G27320, AT5G35750, AT3G49530, AT1G10930, AT1G29390, AT1G05200"	2181	31	18499	1.641655944
GOTERM_BP_DIRECT	GO:0071215~cellular response to abscisic acid stimulus	6	0.205620288	0.025166204	"AT5G41790, AT5G28770, AT1G27320, AT5G35750, AT1G10930, AT1G05200"	2181	29	18499	1.754873595
GOTERM_BP_DIRECT	GO:0071230~cellular response to amino acid stimulus	2	0.068540096	0.090778027	"AT2G32400, AT1G05200"	2181	19	18499	0.892830425
GOTERM_BP_DIRECT	GO:0071329~cellular response to sucrose stimulus	3	0.102810144	0.019548681	"AT1G27320, AT2G36390, AT5G03650"	2181	7	18499	3.635095304
GOTERM_BP_DIRECT	GO:0071332~cellular response to fructose stimulus	2	0.068540096	0.022180678	"AT2G36390, AT5G03650"	2181	2	18499	8.481889042
GOTERM_BP_DIRECT	GO:0071333~cellular response to glucose stimulus	5	0.17135024	0.003209099	"AT4G26410, AT5G28770, AT5G24800, AT2G36390, AT5G03650"	2181	11	18499	3.85540411
GOTERM_BP_DIRECT	GO:0071365~cellular response to auxin stimulus	4	0.137080192	0.028996451	"AT3G53970, AT5G13790, AT4G23570, AT1G21410"	2181	16	18499	2.12047226
GOTERM_BP_DIRECT	GO:0071472~cellular response to salt stress	3	0.102810144	0.091388139	"AT2G32010, AT5G18100, AT2G39760"	2181	33	18499	0.771080822
GOTERM_BP_DIRECT	GO:0071482~cellular response to light stimulus	8	0.274160384	5.05E-05	"AT1G64860, AT3G53920, AT5G08740, AT5G13730, AT2G30170, AT2G36390, AT1G68010, AT5G03650"	2181	14	18499	4.846793738
GOTERM_BP_DIRECT	GO:0071483~cellular response to blue light	2	0.068540096	0.052877894	"AT3G22840, AT1G75100"	2181	6	18499	2.827296347
GOTERM_BP_DIRECT	GO:0071486~cellular response to high light intensity	2	0.068540096	0.063333076	"AT5G18100, AT3G22840"	2181	8	18499	2.12047226
GOTERM_BP_DIRECT	GO:0071493~cellular response to UV-B	2	0.068540096	0.058432763	"AT1G14320, AT5G18100"	2181	7	18499	2.423396869
GOTERM_BP_DIRECT	GO:0071494~cellular response to UV-C	2	0.068540096	0.03944328	"AT2G02090, AT1G67500"	2181	4	18499	4.240944521
GOTERM_BP_DIRECT	GO:0080167~response to karrikin	11	0.376970528	0.094475213	"AT3G02870, AT4G31870, AT5G13750, AT3G57520, AT3G19450, AT5G57710, AT5G11260, AT3G22840, AT4G33980, AT2G47730, AT3G17609"	2181	128	18499	0.72891234
GOTERM_BP_DIRECT	GO:1900426~positive regulation of defense response to bacterium	2	0.068540096	0.086561584	"AT1G73805, AT1G07745"	2181	16	18499	1.06023613
GOTERM_BP_DIRECT	GO:1901001~negative regulation of response to salt stress	2	0.068540096	0.063333076	"AT3G51960, AT1G30580"	2181	8	18499	2.12047226
GOTERM_BP_DIRECT	GO:1902290~positive regulation of defense response to oomycetes	2	0.068540096	0.058432763	"AT4G24970, AT5G50780"	2181	7	18499	2.423396869
GOTERM_BP_DIRECT	GO:2000070~regulation of response to water deprivation	5	0.17135024	0.003209099	"AT5G60410, AT3G10550, AT5G52440, AT4G14300, AT4G05590"	2181	11	18499	3.85540411
