# Supplementary material for: Patterns of alternative splicing vary between species during heat stress
Source: AoB Plants. 2018 Feb 21;10(2):ply013. doi: 10.1093/aobpla/ply013 (PMC5846289; doi:10.1093/aobpla/ply013)
Supplement: Supplementary Table 2 [file ply013_suppl_supplementary_table_2.xlsx]

## Sheet: A.thal_basal
Chrmosome	position_start	position_end	category	stat_diff_trans(|stat_d_expected-stat_d|)	sqrtJSD	coverage_group1	coverage_group2	Gene
1	3055558	3055652	alter_trans_start/end	0	0	2.61529	2.67926	AT1G09470.1
1	25092475	25093068	alter_trans_start/end	0	0	1.19235	1.29562	AT1G67120.1
5	16084873	16085024	alter_trans_start/end	0	0	1.58265	1.57673	AT5G40240.2
5	6175295	6175642	alter_trans_start/end	0.000525298	0.00270015	12.2678	9.33822	AT5G18580.1
5	22569127	22569505	alter_trans_start/end	0.00121324	0.00693958	1.36481	1.03008	AT5G55760.1
1	28840339	28840461	alter_trans_start/end	0.00108048	0.00612503	2.66449	4.20496	AT1G76820.1
1	27928779	27929577	alter_trans_start/end	0.00116105	0.0066098	192.677	150.257	AT1G74270.1
1	17773667	17774206	alter_trans_start/end	0.00157252	0.0109313	3.30441	3.74664	AT1G48120.1
1	3745714	3746344	alter_trans_start/end	0.00150779	0.0110613	3.41589	6.34583	AT1G11180.1
5	1961338	1961512	alter_trans_start/end	0.00148314	0.0125734	1.7344	1.0178	AT5G06410.1
1	19978132	19978473	alter_trans_start/end	0.00157173	0.012248	3.65198	3.17034	AT1G53530.2
1	27272789	27273784	alter_trans_start/end	0.00168378	0.0137229	2.66638	1.67629	AT1G72440.1
1	28975464	28975674	alter_trans_start/end	0.00207928	0.0176902	1.51957	3.06195	AT1G77120.1
1	7899038	7900065	alter_trans_start/end	0.00210793	0.0213902	1.08854	2.26747	AT1G22370.2
1	26687178	26687665	alter_trans_start/end	0.00213846	0.0177751	99.7959	94.186	AT1G70760.1
1	27113518	27114391	alter_trans_start/end	0.00218494	0.0198355	5.26869	4.91142	AT1G72040.1
1	23472250	23473194	alter_trans_start/end	0.0021256	0.0196224	18.4143	14.1238	AT1G63290.1
1	26204206	26204338	alter_trans_start/end	0.00228493	0.0192425	1.74768	1.07388	AT1G69670.1
5	21428291	21429441	alter_trans_start/end	0.00289683	0.0245466	5.64888	3.2775	AT5G52870.1
5	4886648	4887149	alter_trans_start/end	0.00285182	0.0295931	1.56856	3.43979	AT5G15080.1
5	23012860	23013611	alter_trans_start/end	0.00291978	0.0294253	8.31798	2.10797	AT5G56890.1
5	15679742	15680099	alter_trans_start/end	0.00324706	0.0313471	7.5621	3.78442	AT5G39160.2
5	6114366	6115242	alter_trans_start/end	0.00352259	0.0375332	2.65704	1.8593	AT5G18440.2
1	7266326	7267227	alter_trans_start/end	0.0040857	0.0379155	5.75832	6.36983	AT1G20890.1
5	23873278	23873412	alter_trans_start/end	0.00394378	0.0384861	2.74444	5.28247	AT5G59130.2
1	26204819	26205437	alter_trans_start/end	0.00433229	0.0381783	2.50987	5.95828	AT1G69680.1
1	13320799	13321279	alter_trans_start/end	0.00415935	0.0454572	2.94842	1.15644	AT1G35830.1
5	13910606	13911157	alter_trans_start/end	0.00434242	0.0422275	25.775	12.6608	AT5G35740.1
5	25208453	25208659	alter_trans_start/end	0.00453244	0.0479937	2.20675	2.16637	AT5G62760.2
1	26171958	26172735	alter_trans_start/end	0.00464245	0.0439971	4.51735	4.29047	AT1G69580.1
5	1423594	1424175	alter_trans_start/end	0.00526483	0.0541015	2.13921	2.58391	AT5G04885.1
1	26547605	26547844	alter_trans_start/end	0.00529153	0.0487829	1.5134	1.14357	AT1G70430.1
5	4576213	4576536	alter_trans_start/end	0.00555823	0.0486479	30.6308	16.0996	AT5G14200.1
1	23854767	23855601	alter_trans_start/end	0.00554692	0.0560986	4.01426	2.86403	AT1G64280.1
1	7601081	7602056	alter_trans_start/end	0.00539061	0.0575594	2.18208	2.10445	AT1G21650.3
5	12086655	12086874	alter_trans_start/end	0.00504967	0.056394	2.4605	1.84875	AT5G32470.1
1	19486297	19487489	alter_trans_start/end	0.00528763	0.0633818	1.00993	3.88999	AT1G52320.2
5	26797421	26797766	alter_trans_start/end	0.0052329	0.0621596	3.19766	3.66504	AT5G67160.1
5	18182007	18182742	alter_trans_start/end	0.00505375	0.0646471	2.55311	3.58745	AT5G45060.1
1	4501637	4502514	alter_trans_start/end	0.00507864	0.0626118	3.48791	6.15796	AT1G13195.2
1	4981925	4982492	alter_trans_start/end	0.00500716	0.0665205	2.8707	5.35177	AT1G14560.1
5	7967661	7967849	alter_trans_start/end	0.00495948	0.0562842	3.2475	5.50293	AT5G23630.1
1	4445806	4446233	alter_trans_start/end	0.00533036	0.0692156	1.36806	1.57423	AT1G13030.1
1	21096080	21096441	alter_trans_start/end	0.0053964	0.0606161	1.57645	1.72242	AT1G56350.1
5	2129933	2130399	alter_trans_start/end	0.00604989	0.0736529	2.43577	1.8432	AT5G06850.1
5	26197908	26198314	alter_trans_start/end	0.00606654	0.0686665	9.6714	11.4107	AT5G65540.1
1	13671775	13672440	alter_trans_start/end	0.00620922	0.0680551	16.9395	20.0546	AT1G36320.1
1	17080877	17081324	alter_trans_start/end	0.00617147	0.076468	1.7382	1.87188	AT1G45150.1
5	22885151	22886341	alter_trans_start/end	0.00633101	0.0757111	4.80366	1.58664	AT5G56520.1
2	193635	194127	alter_trans_start/end	0.00618894	0.0736851	6.01677	5.73299	AT2G01440.1
5	26011683	26012619	alter_trans_start/end	0.00631295	0.0734408	8.69061	19.0885	AT5G65110.2
1	6781485	6781961	alter_trans_start/end	0.00646331	0.0740219	8.887	17.2983	AT1G19610.1
5	18885241	18886280	alter_trans_start/end	0.00656707	0.0790597	1.12292	4.9499	AT5G46550.1
1	5575013	5575165	alter_trans_start/end	0.00665636	0.085322	1.10109	3.87041	AT1G16300.1
2	660716	661006	alter_trans_start/end	0.00668991	0.0860018	2.34026	1.2183	AT2G02480.1
1	24175586	24176417	alter_trans_start/end	0.00684864	0.0780506	5.19631	6.72666	AT1G65070.2
5	4518673	4518855	alter_trans_start/end	0.00677188	0.0907345	1.08216	1.86198	AT5G14000.1
5	25388831	25390144	alter_trans_start/end	0.0067005	0.0785195	2.83786	6.42256	AT5G63380.1
5	24719061	24719680	alter_trans_start/end	0.0067244	0.0890784	1.9931	1.02325	AT5G61460.1
1	21689066	21689924	alter_trans_start/end	0.00661677	0.0805787	14.4106	15.6517	AT1G58380.1
1	7503736	7504256	alter_trans_start/end	0.00656565	0.0786915	6.23739	5.12572	AT1G21440.1
5	7144868	7147018	alter_trans_start/end	0.00691417	0.0816006	4.58687	5.71897	AT5G21040.2
5	303501	304001	alter_trans_start/end	0.00683564	0.0977089	3.80724	2.03271	AT5G01780.1
1	19462769	19463475	alter_trans_start/end	0.00687067	0.0859009	5.22104	1.2831	AT1G52260.1
1	12349393	12350114	alter_trans_start/end	0.00671513	0.0849368	8.26902	8.98983	AT1G33970.5
5	5579580	5579910	alter_trans_start/end	0.00763977	0.111321	3.4934	1.74718	AT5G16980.2
5	128470	129115	alter_trans_start/end	0.00809932	0.100634	3.78319	2.00046	AT5G01310.1
5	16217647	16218359	alter_trans_start/end	0.00796914	0.0876428	5.1207	21.0237	AT5G40480.1
5	1263308	1263939	alter_trans_start/end	0.00851803	0.101832	5.82801	6.26061	AT5G04460.3
2	863293	864436	alter_trans_start/end	0.00840017	0.097869	7.42121	9.80081	AT2G02960.5
5	2762940	2763441	alter_trans_start/end	0.00822708	0.0936034	9.18236	27.7679	AT5G08535.1
1	29698360	29698599	alter_trans_start/end	0.00937326	0.119253	1.04641	1.04784	AT1G78960.1
1	8939127	8940436	alter_trans_start/end	0.00934548	0.103766	7.91713	5.70998	AT1G25450.1
1	22584333	22585203	alter_trans_start/end	0.00932782	0.111245	3.89362	1.58222	AT1G61240.4
1	964191	964561	alter_trans_start/end	0.00918818	0.119871	1.06227	1.16361	AT1G03830.2
1	28690229	28690471	alter_trans_start/end	0.00925689	0.117194	1.16006	1.55473	AT1G76470.1
5	2078527	2078922	alter_trans_start/end	0.00920703	0.113817	2.69747	1.8308	AT5G06720.1
1	17739707	17740062	alter_trans_start/end	0.00919579	0.124295	1.35663	1.33093	AT1G48090.1
5	677964	678572	alter_trans_start/end	0.00951371	0.124458	1.08255	1.29619	AT5G02910.2
1	8605830	8606508	alter_trans_start/end	0.0094179	0.107198	7.14346	10.3401	AT1G24267.2
1	478303	479095	alter_trans_start/end	0.00945149	0.111547	1.08557	2.50283	AT1G02380.1
5	23522707	23522863	alter_trans_start/end	0.0096786	0.119611	2.43979	5.722	AT5G58130.1
1	27498976	27499456	alter_trans_start/end	0.00986177	0.120707	1.50046	2.72579	AT1G73130.1
1	27369279	27369854	alter_trans_start/end	0.0100564	0.120595	2.65862	1.30911	AT1G72700.1
5	8341828	8342123	alter_trans_start/end	0.0100831	0.130537	2.27796	1.88193	AT5G24430.1
1	11975978	11976799	alter_trans_start/end	0.010061	0.115837	3.87807	2.93386	AT1G33060.1
1	5956376	5956647	alter_trans_start/end	0.00997727	0.131464	1.38994	1.13868	AT1G17380.1
1	2507711	2508109	alter_trans_start/end	0.00993489	0.121968	1.63297	2.74637	AT1G08060.2
5	24517939	24518106	alter_trans_start/end	0.00978204	0.122983	1.57382	1.46706	AT5G60930.1
5	965735	967316	alter_trans_start/end	0.0101559	0.124651	3.59617	1.35077	AT5G03700.1
1	9164883	9165314	alter_trans_start/end	0.0106412	0.133208	2.70478	1.31712	AT1G26520.1
1	19712872	19713290	alter_trans_start/end	0.0108138	0.118913	9.57766	17.2913	AT1G52930.1
1	8602436	8602926	alter_trans_start/end	0.0100125	0.141637	1.09939	1.19275	AT1G24265.2
5	5225523	5225940	alter_trans_start/end	0.0101357	0.139686	3.24241	2.35355	AT5G16000.1
5	23079574	23080150	alter_trans_start/end	0.0102626	0.123723	14.3783	17.8466	AT5G57030.1
1	813458	813929	alter_trans_start/end	0.010618	0.146303	3.75659	1.66385	AT1G03310.1
5	22950411	22950742	alter_trans_start/end	0.0108567	0.162844	1.92597	1.58799	AT5G56730.1
5	3567192	3567370	alter_trans_start/end	0.0111495	0.133159	11.1381	10.5697	AT5G11200.1
1	22837902	22838613	alter_trans_start/end	0.0109062	0.150035	1.90067	1.19436	AT1G61820.1
1	25572150	25573063	alter_trans_start/end	0.0110442	0.141205	7.14394	7.20677	AT1G68230.2
1	20249617	20250170	alter_trans_start/end	0.0108863	0.132513	10.4255	6.83601	AT1G54220.2
5	26821424	26821961	alter_trans_start/end	0.0108831	0.135531	5.78517	16.5737	AT5G67220.1
1	19857329	19857675	alter_trans_start/end	0.0108373	0.140229	3.56684	4.82883	AT1G53250.1
1	22221003	22221429	alter_trans_start/end	0.0108042	0.142662	10.9581	3.87779	AT1G60260.1
2	487510	487854	alter_trans_start/end	0.0107582	0.136178	7.94936	2.57447	AT2G02040.1
5	17994240	17994669	alter_trans_start/end	0.010768	0.131918	7.24977	4.91429	AT5G44610.1
1	11377308	11377862	alter_trans_start/end	0.010861	0.150544	2.54877	1.92555	AT1G31770.1
1	6829738	6829906	alter_trans_start/end	0.0106726	0.155327	1.34535	2.82144	AT1G19750.1
1	20638427	20638545	alter_trans_start/end	0.0105733	0.151944	1.43746	1.21754	AT1G55325.2
5	2683845	2684289	alter_trans_start/end	0.010676	0.144468	2.24474	4.02502	AT5G08340.1
2	2023251	2023780	alter_trans_start/end	0.0107675	0.155203	3.56931	1.85749	AT2G05518.1
1	17871059	17871202	alter_trans_start/end	0.0106517	0.172596	1.62309	1.65775	AT1G48360.3
2	1100347	1100799	alter_trans_start/end	0.0107657	0.140977	7.89384	7.41219	AT2G03620.1
5	6986734	6986888	alter_trans_start/end	0.010578	0.171986	1.46732	2.29271	AT5G20660.1
5	14137269	14138018	alter_trans_start/end	0.0105586	0.16983	1.57943	2.16687	AT5G35995.2
5	2643725	2643918	alter_trans_start/end	0.0104453	0.158828	1.41503	3.17584	AT5G08230.1
5	13668569	13668757	alter_trans_start/end	0.0102026	0.145811	1.75839	4.33878	AT5G35450.1
5	4578320	4579014	alter_trans_start/end	0.0100263	0.148066	4.9333	2.51895	AT5G14210.1
1	27730311	27732521	alter_trans_start/end	0.00986289	0.149159	6.76682	8.85043	AT1G73730.1
5	16181781	16182568	alter_trans_start/end	0.00966501	0.142156	9.03929	3.95264	AT5G40440.1
1	27154344	27155700	alter_trans_start/end	0.00978579	0.143156	10.3627	6.80912	AT1G72160.1
2	874363	874832	alter_trans_start/end	0.00948461	0.144403	6.56287	5.89512	AT2G02990.1
1	27852518	27853277	alter_trans_start/end	0.00986622	0.156639	6.75648	6.90626	AT1G74070.1
1	20966010	20966444	alter_trans_start/end	0.00975335	0.150122	13.9105	11.8952	AT1G56050.1
5	8031240	8031931	alter_trans_start/end	0.00998083	0.152061	11.4758	7.5517	AT5G23820.1
5	4330983	4331814	alter_trans_start/end	0.00955094	0.153506	6.52636	3.42317	AT5G13480.2
5	4507054	4507842	alter_trans_start/end	0.00971056	0.154697	6.34423	14.2292	AT5G13970.1
5	9149075	9149902	alter_trans_start/end	0.00965428	0.173555	2.51162	1.35665	AT5G26180.2
5	19224127	19224572	alter_trans_start/end	0.010327	0.179141	1.66749	1.49134	AT5G47380.1
5	26222588	26222853	alter_trans_start/end	0.0101916	0.157971	11.8349	11.613	AT5G65620.1
1	2238089	2238390	alter_trans_start/end	0.00976083	0.177065	5.97809	1.91501	AT1G07280.1
5	7110265	7110562	alter_trans_start/end	0.00984198	0.17882	4.35293	1.16671	AT5G20950.1
5	24473867	24474510	alter_trans_start/end	0.0103374	0.16533	9.00157	2.6065	AT5G60840.1
2	3045830	3046148	alter_trans_start/end	0.0101791	0.161239	22.7004	10.9751	AT2G07340.1
1	8099303	8101404	alter_trans_start/end	0.0102381	0.168009	4.67745	7.87068	AT1G22882.1
1	3650461	3651261	alter_trans_start/end	0.0101614	0.186904	1.36561	1.28893	AT1G10930.1
5	18044506	18045457	alter_trans_start/end	0.00984525	0.169321	9.7083	6.03086	AT5G44720.1
2	1594655	1595337	alter_trans_start/end	0.00998471	0.177644	10.8032	4.15702	AT2G04570.1
1	21727031	21727329	alter_trans_start/end	0.00990164	0.183781	2.16191	3.74467	AT1G58470.1
1	29993241	29993486	alter_trans_start/end	0.0100528	0.186692	5.32393	1.22608	AT1G79700.2
5	23928985	23929483	alter_trans_start/end	0.00998584	0.175176	2.56869	9.78864	AT5G59320.1
5	19276678	19276925	alter_trans_start/end	0.0100394	0.204454	1.5633	1.45509	AT5G47510.1
5	22385819	22386242	alter_trans_start/end	0.0100846	0.174397	3.2238	1.37664	AT5G55170.1
1	12655818	12656540	alter_trans_start/end	0.00998737	0.17445	4.91859	2.29396	AT1G34570.1
1	3993026	3993647	alter_trans_start/end	0.0100955	0.177572	6.6458	11.4695	AT1G11820.2
1	29081963	29082322	alter_trans_start/end	0.00993814	0.220895	1.46449	1.42099	AT1G77390.1
1	6407726	6407972	alter_trans_start/end	0.00947304	0.220896	1.08436	1.67882	AT1G18610.1
5	5671332	5671465	alter_trans_start/end	0.00924407	0.220896	1.12335	1.34946	AT5G17250.1
1	18336167	18336416	alter_trans_start/end	0.00904516	0.220896	1.31291	1.09738	AT1G49540.2
5	8251576	8251842	alter_trans_start/end	0.0089438	0.220896	1.12183	1.61953	AT5G24280.1
1	1033231	1033876	alter_trans_start/end	0.00892147	0.220896	1.11702	2.3263	AT1G04010.1
1	6113976	6114541	alter_trans_start/end	0.00886359	0.220896	1.49353	1.40766	AT1G17760.1
5	2049645	2049763	alter_trans_start/end	0.0088164	0.220896	1.17189	1.12949	AT5G06670.1
5	20297532	20297644	alter_trans_start/end	0.00814362	0.220896	2.39311	2.36414	AT5G49900.1
5	20824190	20824403	alter_trans_start/end	0.00796195	0.220896	2.50263	1.60631	AT5G51230.2
1	20937188	20937374	alter_trans_start/end	0.00781401	0.220896	2.08665	1.47359	AT1G55970.1
1	25746913	25747017	alter_trans_start/end	0.00774462	0.220896	1.91622	2.36991	AT1G68570.1
5	453845	454239	alter_trans_start/end	0.00716541	0.16952	7.02814	9.15416	AT5G02244.1
1	15897817	15898547	alter_trans_start/end	0.00699803	0.178296	7.5167	7.83721	AT1G42440.1
5	26865568	26867652	alter_trans_start/end	0.00698921	0.178296	4.68134	1.00151	AT5G67340.1
5	22342531	22343132	alter_trans_start/end	0.0070778	0.202154	1.90729	5.66948	AT5G55060.1
5	16496823	16497051	alter_trans_start/end	0.00716589	0.198968	1.84279	1.10175	AT5G41220.1
5	22662972	22664667	alter_trans_start/end	0.00710191	0.189302	5.07602	7.17821	AT5G55960.1
5	7071920	7072076	alter_trans_start/end	0.00711688	0.196124	1.15578	1.08187	AT5G20850.1
1	22746748	22749206	alter_trans_start/end	0.00705591	0.181327	3.6842	13.1195	AT1G61640.2
1	9182215	9182780	alter_trans_start/end	0.00694747	0.181449	4.05472	1.31089	AT1G26570.1
5	23107896	23108783	alter_trans_start/end	0.00672622	0.18148	1.74768	9.60348	AT5G57100.1
5	2572059	2572957	alter_trans_start/end	0.00597156	0.182728	5.44531	1.07002	AT5G08020.1
1	8101439	8102033	alter_trans_start/end	0.00572896	0.195737	18.5425	4.24961	AT1G22885.1
5	19786754	19787263	alter_trans_start/end	0.00564882	0.218429	2.62625	1.39929	AT5G48800.1
5	18483961	18485076	alter_trans_start/end	0.00539746	0.185325	8.32319	4.02471	AT5G45590.1
5	3806898	3807058	alter_trans_start/end	0.00523964	0.204427	1.24569	1.89957	AT5G11800.1
1	29813839	29814317	alter_trans_start/end	0.00501157	0.186097	2.31231	6.48908	AT1G79260.1
1	244159	244362	alter_trans_start/end	0.00476585	0.232194	1.67276	1.10979	AT1G01670.1
5	2424654	2425301	alter_trans_start/end	0.00474967	0.212937	2.14639	1.326	AT5G07660.1
5	22954998	22955661	alter_trans_start/end	0.00472284	0.210342	2.78089	2.29733	AT5G56740.1
1	758006	758701	alter_trans_start/end	0.00494713	0.190023	7.94844	15.094	AT1G03150.1
1	1108078	1108718	alter_trans_start/end	0.00486891	0.182298	13.9951	6.71384	AT1G04190.1
1	5465467	5466076	alter_trans_start/end	0.00483138	0.190178	5.10474	2.51143	AT1G15910.1
1	19819101	19819557	alter_trans_start/end	0.00492981	0.190918	4.58286	4.9054	AT1G53165.3
1	17616729	17617599	alter_trans_start/end	0.00501856	0.211037	1.39553	1.56819	AT1G47840.1
1	17796741	17797549	alter_trans_start/end	0.00514294	0.191992	4.0849	10.3019	AT1G48200.1
1	26481100	26481615	alter_trans_start/end	0.00590157	0.189016	4.98999	16.5012	AT1G70300.1
5	15560068	15561095	alter_trans_start/end	0.00597855	0.195242	4.06853	6.75673	AT5G38860.1
5	15879153	15881402	alter_trans_start/end	0.00635785	0.196462	4.92426	6.04631	AT5G39660.1
5	20976603	20977643	alter_trans_start/end	0.0067096	0.197594	3.41493	2.81433	AT5G51640.1
5	1360599	1360755	alter_trans_start/end	0.00697619	0.203249	6.50314	1.8544	AT5G04720.1
5	23465651	23466571	alter_trans_start/end	0.00689736	0.198733	4.85886	5.79314	AT5G57960.1
5	2971520	2972156	alter_trans_start/end	0.00693364	0.198995	2.73194	11.8855	AT5G09570.1
1	9425428	9426241	alter_trans_start/end	0.00712387	0.199703	11.636	4.06769	AT1G27130.1
5	25474050	25474462	alter_trans_start/end	0.00708694	0.210159	1.95659	1.39491	AT5G63630.1
1	25248197	25248480	alter_trans_start/end	0.00706623	0.247338	4.62444	1.18881	AT1G67400.1
1	29095136	29096054	alter_trans_start/end	0.00684988	0.201119	3.54834	1.59669	AT1G77420.1
5	25977972	25978405	alter_trans_start/end	0.0072221	0.203942	9.26524	2.36303	AT5G65040.1
1	11263432	11263590	alter_trans_start/end	0.0073622	0.219364	2.2188	1.01833	AT1G31470.1
5	23460686	23461343	alter_trans_start/end	0.00755614	0.21762	2.73397	3.49405	AT5G57950.1
5	24149578	24149909	alter_trans_start/end	0.00745607	0.20827	2.7552	4.24091	AT5G59980.2
1	7381864	7382485	alter_trans_start/end	0.00746867	0.206196	8.78265	5.9355	AT1G21080.3
1	185121	186340	alter_trans_start/end	0.00760345	0.209826	3.87917	8.37948	AT1G01500.1
1	28138187	28138749	alter_trans_start/end	0.00770858	0.212686	6.50641	6.53542	AT1G74910.2
1	4488650	4489115	alter_trans_start/end	0.00784415	0.211126	4.44283	1.17072	AT1G13170.2
5	21129255	21130237	alter_trans_start/end	0.00772694	0.226251	4.10887	2.06663	AT5G52030.2
5	3900960	3901817	alter_trans_start/end	0.00771837	0.200507	2.80607	8.30619	AT5G12080.2
5	16312377	16312813	alter_trans_start/end	0.0077457	0.212696	4.41976	7.67711	AT5G40760.1
1	4385936	4386609	alter_trans_start/end	0.00784034	0.213598	7.94884	3.06153	AT1G12860.1
5	25152630	25153244	alter_trans_start/end	0.0079012	0.2152	5.68872	6.65202	AT5G62650.1
1	13041334	13042105	alter_trans_start/end	0.00788412	0.20196	10.1476	16.0992	AT1G35460.1
5	6254720	6257976	alter_trans_start/end	0.00783882	0.220416	8.39501	4.48978	AT5G18750.1
1	3697118	3697786	alter_trans_start/end	0.00783672	0.243243	1.26385	1.70171	AT1G11080.2
5	23931731	23932068	alter_trans_start/end	0.00790063	0.215708	2.56126	1.39138	AT5G59330.1
5	19183585	19184385	alter_trans_start/end	0.00757904	0.216333	8.94514	4.0354	AT5G47240.1
1	23427408	23427904	alter_trans_start/end	0.00748691	0.2164	5.67302	9.20685	AT1G63180.1
1	7234582	7235088	alter_trans_start/end	0.00743593	0.216665	4.74496	3.66313	AT1G20816.1
5	22641745	22642347	alter_trans_start/end	0.00743597	0.216857	5.39229	4.31397	AT5G55910.1
1	24694641	24695024	alter_trans_start/end	0.00734398	0.217209	4.70889	1.4407	AT1G66250.1
1	29529720	29529880	alter_trans_start/end	0.00752804	0.217928	1.48597	5.57433	AT1G78490.1
5	17679648	17680691	alter_trans_start/end	0.00756428	0.218431	10.73	16.1454	AT5G43930.4
5	18850785	18851396	alter_trans_start/end	0.00746343	0.227365	8.44983	5.44671	AT5G46490.1
1	13641857	13642052	alter_trans_start/end	0.00747993	0.218707	2.88461	2.93573	AT1G36280.1
5	18079380	18079902	alter_trans_start/end	0.00747475	0.219954	3.40953	1.20794	AT5G44790.1
1	8544629	8545561	alter_trans_start/end	0.00731154	0.209477	11.0658	1.91231	AT1G24148.1
1	1943990	1944162	alter_trans_start/end	0.0073634	0.268311	1.86658	1.82856	AT1G06370.1
1	23407411	23407665	alter_trans_start/end	0.00751972	0.215884	10.8403	9.01157	AT1G63110.3
1	9037562	9038615	alter_trans_start/end	0.00760866	0.221778	1.85722	2.58881	AT1G26130.1
5	8877060	8877840	alter_trans_start/end	0.00759955	0.221999	4.38384	1.30503	AT5G25490.1
1	2743788	2744237	alter_trans_start/end	0.00779035	0.223449	7.67043	1.02321	AT1G08630.4
5	16063780	16064367	alter_trans_start/end	0.00780105	0.232448	5.61417	6.71789	AT5G40160.1
1	5302214	5303403	alter_trans_start/end	0.00795238	0.213438	7.26095	8.64022	AT1G15420.1
1	6746784	6747481	alter_trans_start/end	0.00790024	0.224971	2.59127	1.93207	AT1G19485.2
1	8664464	8665323	alter_trans_start/end	0.0077487	0.225427	3.65709	2.22711	AT1G24450.1
1	18343572	18344423	alter_trans_start/end	0.00776353	0.226327	1.64297	6.99597	AT1G49560.1
5	15398298	15399151	alter_trans_start/end	0.00769503	0.234738	1.17483	1.98431	AT5G38460.2
1	6946547	6947199	alter_trans_start/end	0.00763609	0.230818	3.54296	4.44701	AT1G20030.2
5	15934430	15935257	alter_trans_start/end	0.0075436	0.237582	4.0142	2.77355	AT5G39790.1
1	25109697	25110136	alter_trans_start/end	0.00745091	0.245787	1.29326	1.45707	AT1G67140.3
5	17990690	17990818	alter_trans_start/end	0.00740847	0.282411	2.88592	1.11169	AT5G44600.1
1	26095924	26097111	alter_trans_start/end	0.00752612	0.234984	8.15992	4.30874	AT1G69420.2
5	25943924	25945219	alter_trans_start/end	0.00753212	0.228191	3.46042	4.07785	AT5G64920.1
1	2590820	2591505	alter_trans_start/end	0.00754908	0.237988	4.09109	2.45889	AT1G08260.1
1	7384628	7385638	alter_trans_start/end	0.00763796	0.238433	5.64698	2.68762	AT1G21090.1
1	29171837	29172670	alter_trans_start/end	0.00774952	0.240162	3.7981	1.17457	AT1G77620.1
5	6035618	6037987	alter_trans_start/end	0.00761081	0.240251	4.94062	2.69618	AT5G18255.1
1	13220696	13224100	alter_trans_start/end	0.00749211	0.228452	15.9602	1.15602	AT1G35710.1
5	25105874	25107153	alter_trans_start/end	0.00750373	0.240769	4.12971	3.37018	AT5G62550.1
1	9208811	9209896	alter_trans_start/end	0.00755945	0.241874	3.77027	4.00934	AT1G26640.1
1	19881300	19881722	alter_trans_start/end	0.00754689	0.242329	3.42915	1.82503	AT1G53300.1
1	6255713	6256053	alter_trans_start/end	0.00752368	0.242425	2.62508	2.12391	AT1G18180.1
5	4121074	4121342	alter_trans_start/end	0.00742925	0.259522	4.38981	3.09189	AT5G13000.1
5	7390069	7390473	alter_trans_start/end	0.00739385	0.265998	4.21672	3.75633	AT5G22320.2
5	7404968	7405806	alter_trans_start/end	0.00733491	0.244423	6.04157	6.53634	AT5G22360.1
1	6925882	6926265	alter_trans_start/end	0.00712934	0.245835	2.7082	2.52373	AT1G19950.1
1	5060651	5061209	alter_trans_start/end	0.00722421	0.246359	2.48473	1.06967	AT1G14700.2
1	21373588	21374090	alter_trans_start/end	0.00724605	0.247352	2.39315	2.79297	AT1G57700.1
1	27123577	27123910	alter_trans_start/end	0.00718279	0.251656	1.73631	1.82972	AT1G72090.1
5	400983	401527	alter_trans_start/end	0.00718649	0.254904	4.92621	4.13407	AT5G02040.1
2	1702222	1702558	alter_trans_start/end	0.00716344	0.247884	3.90868	1.97657	AT2G04845.2
1	6368418	6368770	alter_trans_start/end	0.00697914	0.248379	4.09251	3.71923	AT1G18490.1
1	16964447	16965023	alter_trans_start/end	0.00711143	0.2496	2.34705	4.50032	AT1G44890.1
1	24333341	24334018	alter_trans_start/end	0.00708409	0.250386	5.31035	5.05728	AT1G65480.1
1	1181841	1182297	alter_trans_start/end	0.00702468	0.250872	1.8872	1.38622	AT1G04390.1
5	22470914	22471109	alter_trans_start/end	0.00675697	0.257392	2.75914	7.41328	AT5G55470.1
5	2280608	2281086	alter_trans_start/end	0.00672439	0.253072	2.89196	1.37223	AT5G07270.1
1	6597262	6597469	alter_trans_start/end	0.00673008	0.253341	2.45399	1.19794	AT1G19100.1
2	671635	672448	alter_trans_start/end	0.00666309	0.25384	2.78824	5.95259	AT2G02500.1
5	16544351	16544967	alter_trans_start/end	0.00663255	0.254073	1.46453	4.55405	AT5G41360.1
5	15090221	15091631	alter_trans_start/end	0.00643525	0.26676	2.74688	1.60844	AT5G37890.1
1	13853193	13853481	alter_trans_start/end	0.00640714	0.267791	3.37372	5.67475	AT1G36640.1
1	3394033	3395129	alter_trans_start/end	0.00641287	0.262354	4.15731	5.06153	AT1G10350.1
5	19592526	19592941	alter_trans_start/end	0.00646701	0.256615	4.10122	4.51314	AT5G48340.2
1	8540906	8541339	alter_trans_start/end	0.00645537	0.236468	15.9658	1.92338	AT1G24145.1
1	2401258	2401782	alter_trans_start/end	0.00650545	0.257632	1.37234	1.47206	AT1G07745.2
1	2567316	2567520	alter_trans_start/end	0.00636517	0.234372	28.1047	16.9317	AT1G08190.1
1	30164269	30165028	alter_trans_start/end	0.00619292	0.2589	2.83354	2.08256	AT1G80210.1
5	10238561	10239230	alter_trans_start/end	0.00631701	0.260127	1.55042	3.96626	AT5G28262.1
5	9119370	9119790	alter_trans_start/end	0.00622558	0.263437	1.1125	3.23805	AT5G26110.2
1	16909880	16910196	alter_trans_start/end	0.00631255	0.304783	2.74488	1.17808	AT1G44780.1
1	29777312	29777987	alter_trans_start/end	0.00662886	0.266058	2.06798	2.39874	AT1G79150.1
5	20168648	20169064	alter_trans_start/end	0.00659541	0.266403	2.65969	1.17815	AT5G49665.1
5	6796605	6797154	alter_trans_start/end	0.00653371	0.266656	3.86856	5.60727	AT5G20120.1
1	17983681	17984397	alter_trans_start/end	0.00651007	0.266675	3.15432	7.50458	AT1G48635.1
2	1902037	1902768	alter_trans_start/end	0.00653817	0.267538	5.9476	4.90542	AT2G05230.1
5	23479791	23480066	alter_trans_start/end	0.00636367	0.268822	2.59298	2.26905	AT5G58003.1
5	9769424	9769912	alter_trans_start/end	0.00646364	0.290475	1.68204	3.08938	AT5G27610.1
1	26652046	26653146	alter_trans_start/end	0.00655592	0.272701	3.47979	1.22086	AT1G70690.1
1	6535854	6536047	alter_trans_start/end	0.00667263	0.279488	2.76852	1.83926	AT1G18910.1
1	6434239	6434770	alter_trans_start/end	0.00654439	0.273874	2.24671	2.36441	AT1G18690.1
5	23030780	23031099	alter_trans_start/end	0.00651149	0.250626	7.03106	12.2823	AT5G56940.1
1	866941	867736	alter_trans_start/end	0.00648362	0.274588	2.63757	5.8206	AT1G03470.1
5	3151385	3151628	alter_trans_start/end	0.00653184	0.308043	1.08398	1.03748	AT5G10080.1
1	7978241	7978450	alter_trans_start/end	0.00651608	0.280283	6.39431	1.63404	AT1G22570.1
5	26051280	26052017	alter_trans_start/end	0.00645845	0.276481	2.14662	2.29191	AT5G65205.1
5	7239858	7240512	alter_trans_start/end	0.00646934	0.277087	2.78997	2.7443	AT5G21900.1
1	2041507	2041710	alter_trans_start/end	0.00665364	0.330207	1.28444	1.98331	AT1G06670.1
2	1337190	1337544	alter_trans_start/end	0.00668761	0.272809	5.74554	4.73814	AT2G04050.1
5	54073	54959	alter_trans_start/end	0.00666092	0.282968	6.22204	5.35439	AT5G01160.1
1	18717707	18718365	alter_trans_start/end	0.00651633	0.280805	2.40746	1.13354	AT1G50510.1
1	12084835	12085521	alter_trans_start/end	0.00648963	0.281007	1.75559	3.30477	AT1G33330.1
1	29220388	29221817	alter_trans_start/end	0.00641442	0.281033	3.03576	2.34689	AT1G77740.1
5	20841266	20842781	alter_trans_start/end	0.00647319	0.281623	5.90664	5.74083	AT5G51280.1
5	22840437	22841068	alter_trans_start/end	0.00637883	0.281645	1.86031	1.65327	AT5G56380.1
5	16968676	16969340	alter_trans_start/end	0.00641291	0.282022	3.31559	2.84515	AT5G42420.2
5	18888061	18889029	alter_trans_start/end	0.00641565	0.282171	2.17016	4.38957	AT5G46560.1
5	15950034	15950988	alter_trans_start/end	0.00631034	0.25632	6.83141	3.96595	AT5G39850.1
1	9048847	9049096	alter_trans_start/end	0.00631864	0.283246	3.79932	2.99547	AT1G26170.1
5	2526096	2526280	alter_trans_start/end	0.00631798	0.287575	1.44311	4.26625	AT5G07920.1
1	20660232	20660808	alter_trans_start/end	0.00633992	0.284234	1.92509	3.53181	AT1G55350.4
1	5122670	5123200	alter_trans_start/end	0.00633119	0.284384	1.29114	1.84187	AT1G14850.1
5	21011460	21011823	alter_trans_start/end	0.00668591	0.331363	5.85693	6.99083	AT5G51730.1
1	5781729	5782413	alter_trans_start/end	0.00674973	0.287844	2.08138	2.6366	AT1G16900.1
1	18559617	18560309	alter_trans_start/end	0.00665086	0.288581	1.99932	2.01726	AT1G50110.1
1	25121327	25121872	alter_trans_start/end	0.00655284	0.266247	6.00458	2.64115	AT1G67148.1
5	733983	734679	alter_trans_start/end	0.00666767	0.289732	4.86934	3.13404	AT5G03120.1
1	12737772	12738074	alter_trans_start/end	0.00685867	0.278764	8.28394	5.4972	AT1G34750.1
5	1209945	1210869	alter_trans_start/end	0.00677953	0.291611	2.32164	1.52336	AT5G04320.2
1	10288195	10288935	alter_trans_start/end	0.00677085	0.292064	4.04379	4.70277	AT1G29395.1
2	2353124	2354055	alter_trans_start/end	0.00678565	0.29296	1.17402	2.49705	AT2G06040.1
5	2454873	2455126	alter_trans_start/end	0.00691752	0.293577	2.21294	1.89567	AT5G07710.1
1	27618188	27618447	alter_trans_start/end	0.00689465	0.341211	2.96421	5.39585	AT1G73450.1
1	2396434	2397428	alter_trans_start/end	0.00690602	0.294282	3.63347	5.56882	AT1G07728.1
5	18321724	18322828	alter_trans_start/end	0.00684091	0.294283	2.4793	2.23463	AT5G45250.1
1	17162816	17163535	alter_trans_start/end	0.00645904	0.335144	1.74797	1.51669	AT1G45248.1
5	873360	873804	alter_trans_start/end	0.00642113	0.296246	1.70422	1.32156	AT5G03495.1
1	1651562	1651985	alter_trans_start/end	0.00648496	0.287586	6.10015	1.5093	AT1G05570.1
5	3700964	3701536	alter_trans_start/end	0.00640319	0.297781	1.61714	1.68052	AT5G11530.1
1	18252076	18253528	alter_trans_start/end	0.00636599	0.297786	2.97746	2.02689	AT1G49340.1
5	18018958	18020053	alter_trans_start/end	0.00607505	0.298595	1.77854	1.08741	AT5G44670.1
1	20028971	20029591	alter_trans_start/end	0.00603917	0.298654	3.8561	2.66813	AT1G53650.1
5	8306044	8307797	alter_trans_start/end	0.00604906	0.29923	1.02245	2.7522	AT5G24350.1
5	8979884	8980542	alter_trans_start/end	0.00599382	0.299736	3.53802	1.96064	AT5G25800.1
5	7456245	7456733	alter_trans_start/end	0.00612153	0.300927	4.97939	1.81487	AT5G22480.1
5	5384987	5385193	alter_trans_start/end	0.00594986	0.301335	2.6547	4.11195	AT5G16490.1
5	17838695	17839302	alter_trans_start/end	0.00599194	0.301542	3.54995	2.07837	AT5G44280.1
5	6379918	6380602	alter_trans_start/end	0.00612495	0.302793	2.72977	5.52828	AT5G19080.1
5	6501721	6502801	alter_trans_start/end	0.0058771	0.322902	3.56871	1.81203	AT5G19310.1
1	21337200	21338044	alter_trans_start/end	0.0058716	0.303564	4.71308	3.52597	AT1G57610.3
5	2930455	2931457	alter_trans_start/end	0.00571069	0.303598	1.42466	2.11057	AT5G09420.1
1	26570846	26571312	alter_trans_start/end	0.00580952	0.304261	1.33651	1.05959	AT1G70505.1
5	22679436	22680149	alter_trans_start/end	0.00589404	0.277905	126.372	480.077	AT5G56000.1
1	5186024	5186584	alter_trans_start/end	0.00614875	0.291226	11.4782	8.03636	AT1G15060.1
5	4876528	4876828	alter_trans_start/end	0.00612528	0.313561	1.7071	1.30515	AT5G15070.1
1	3554117	3554821	alter_trans_start/end	0.00615785	0.307506	3.48539	3.6614	AT1G10700.1
1	20071968	20073263	alter_trans_start/end	0.00619868	0.307777	1.53537	2.23561	AT1G53770.2
1	8529109	8530058	alter_trans_start/end	0.00616922	0.308687	2.13256	4.38054	AT1G24120.1
2	2335680	2336155	alter_trans_start/end	0.00616482	0.30879	1.49006	3.36131	AT2G06005.1
5	1089889	1091851	alter_trans_start/end	0.00591687	0.309088	2.68613	3.48326	AT5G04040.1
1	25939508	25939902	alter_trans_start/end	0.00600349	0.310284	2.0925	1.47018	AT1G68990.1
1	28790972	28791958	alter_trans_start/end	0.0060086	0.310343	1.09905	1.09101	AT1G76710.1
5	22836849	22837858	alter_trans_start/end	0.00604091	0.310558	5.82534	4.34998	AT5G56370.1
5	26842208	26843512	alter_trans_start/end	0.00603731	0.310668	4.06858	1.72478	AT5G67280.1
1	24734183	24734653	alter_trans_start/end	0.00600651	0.310733	2.25354	1.49516	AT1G66340.1
1	20244011	20244501	alter_trans_start/end	0.00616589	0.312796	2.85328	1.01488	AT1G54217.3
1	12400883	12401000	alter_trans_start/end	0.00617544	0.313253	2.99402	1.91183	AT1G34065.1
5	2402628	2402879	alter_trans_start/end	0.00607164	0.325151	1.04925	1.21801	AT5G07590.1
1	19191729	19192246	alter_trans_start/end	0.00584807	0.314938	1.43303	1.4275	AT1G51745.2
1	16548437	16548624	alter_trans_start/end	0.00604515	0.316045	1.93545	1.67849	AT1G43770.1
1	4238197	4238581	alter_trans_start/end	0.00622728	0.316763	4.51862	4.89001	AT1G12430.2
5	18388258	18389036	alter_trans_start/end	0.00617812	0.318034	1.58148	1.2989	AT5G45370.1
1	3339235	3340052	alter_trans_start/end	0.00625389	0.31829	5.26292	2.6345	AT1G10180.1
1	5238873	5239531	alter_trans_start/end	0.00635039	0.31942	2.93944	1.93919	AT1G15215.3
1	19840403	19841312	alter_trans_start/end	0.00631202	0.323574	1.99296	2.37515	AT1G53200.2
1	26450141	26450661	alter_trans_start/end	0.00616735	0.320383	3.78573	2.89586	AT1G70230.1
5	23684280	23684833	alter_trans_start/end	0.00627958	0.321411	3.71577	1.30344	AT5G58600.2
2	693851	694475	alter_trans_start/end	0.00629488	0.322216	1.02063	2.34144	AT2G02560.2
1	24347897	24348435	alter_trans_start/end	0.00633688	0.294772	6.35831	1.08775	AT1G65484.1
2	331702	332838	alter_trans_start/end	0.00632382	0.32285	1.87731	3.61192	AT2G01755.1
5	22501919	22503437	alter_trans_start/end	0.00631953	0.323323	4.29913	1.42487	AT5G55550.1
1	4515569	4516150	alter_trans_start/end	0.00652799	0.325497	3.98753	6.89424	AT1G13220.1
5	6676186	6676929	alter_trans_start/end	0.00647402	0.325512	2.51116	1.45816	AT5G19740.1
1	28174466	28174770	alter_trans_start/end	0.00655552	0.32591	3.07796	2.48198	AT1G75030.1
5	8039241	8040051	alter_trans_start/end	0.00653476	0.326214	2.21172	2.91755	AT5G23850.1
1	5618538	5619174	alter_trans_start/end	0.00657688	0.326535	3.74279	2.04185	AT1G16445.1
5	20154038	20154312	alter_trans_start/end	0.00684986	0.328272	3.15169	2.64753	AT5G49650.2
5	15996187	15997013	alter_trans_start/end	0.00682019	0.328373	1.2955	2.16771	AT5G39960.1
5	6161871	6163088	alter_trans_start/end	0.00675846	0.328556	3.51449	1.83807	AT5G18550.1
5	4001509	4001915	alter_trans_start/end	0.00676891	0.304573	1.13733	1.11126	AT5G12360.1
5	22586016	22586389	alter_trans_start/end	0.0067285	0.329825	1.57886	2.25046	AT5G55810.2
5	23021983	23022599	alter_trans_start/end	0.00676429	0.330047	3.39143	1.87302	AT5G56900.1
1	25336394	25336865	alter_trans_start/end	0.0067533	0.330071	2.74449	4.06642	AT1G67600.1
5	16804147	16805200	alter_trans_start/end	0.00672374	0.337315	1.85378	1.12948	AT5G42010.1
1	9724037	9724673	alter_trans_start/end	0.0068655	0.33181	1.77201	2.86947	AT1G27910.1
1	22981840	22983040	alter_trans_start/end	0.0068028	0.347918	2.57763	1.42354	AT1G62200.1
5	16733642	16734689	alter_trans_start/end	0.0066684	0.303249	2.98247	5.79102	AT5G41800.1
5	16655424	16655749	alter_trans_start/end	0.00673916	0.334825	1.27748	1.28051	AT5G41650.1
1	11119878	11122257	alter_trans_start/end	0.00672543	0.335194	6.68878	5.54157	AT1G31150.1
1	10633442	10634208	alter_trans_start/end	0.00682729	0.335819	1.94976	2.20959	AT1G30220.1
1	18515328	18516160	alter_trans_start/end	0.00671849	0.349049	1.07937	2.03671	AT1G50000.1
1	26072238	26074546	alter_trans_start/end	0.00677896	0.337197	1.08241	1.85745	AT1G69360.1
1	5031883	5032379	alter_trans_start/end	0.00684698	0.337533	3.36086	4.38727	AT1G14660.2
5	16152062	16153140	alter_trans_start/end	0.00746378	0.352405	1.97078	1.03861	AT5G40380.1
1	5240119	5240755	alter_trans_start/end	0.00755214	0.34072	1.19289	1.0736	AT1G15220.2
1	29792467	29792667	alter_trans_start/end	0.00784627	0.392892	1.56726	1.93526	AT1G79190.1
1	24371989	24372822	alter_trans_start/end	0.0076403	0.344488	1.90366	3.91735	AT1G65560.1
2	1060124	1060732	alter_trans_start/end	0.00768328	0.345554	1.04116	1.40687	AT2G03500.1
1	11667012	11667394	alter_trans_start/end	0.00775268	0.346457	1.99305	3.85526	AT1G32350.1
1	17828597	17829182	alter_trans_start/end	0.00781764	0.34785	3.39517	2.3181	AT1G48270.1
5	1938995	1939198	alter_trans_start/end	0.00788737	0.348203	4.20491	3.9278	AT5G06350.1
2	3515307	3515784	alter_trans_start/end	0.00783957	0.348677	1.21938	1.64916	AT2G07680.1
1	25808145	25808987	alter_trans_start/end	0.00783093	0.348777	2.15991	2.06668	AT1G68720.1
5	14959805	14961014	alter_trans_start/end	0.00788605	0.351232	1.33843	2.35838	AT5G37660.2
5	4543515	4545083	alter_trans_start/end	0.00788204	0.362148	3.15998	3.94801	AT5G14080.1
5	5052189	5052708	alter_trans_start/end	0.00803512	0.353606	1.26245	1.79265	AT5G15540.1
1	1769007	1770085	alter_trans_start/end	0.0081682	0.35481	3.42905	7.30887	AT1G05860.1
1	29542023	29542793	alter_trans_start/end	0.00814424	0.355002	1.32788	2.12123	AT1G78540.2
5	6277613	6278410	alter_trans_start/end	0.00867753	0.359343	1.67982	3.69965	AT5G18830.3
1	5826208	5826413	alter_trans_start/end	0.00857009	0.40821	2.38123	1.96483	AT1G17040.2
1	6395931	6396545	alter_trans_start/end	0.00863073	0.35997	2.42916	1.48579	AT1G18580.1
2	1704554	1704998	alter_trans_start/end	0.00855147	0.360797	2.67195	1.5298	AT2G04850.1
5	5195585	5196167	alter_trans_start/end	0.00855241	0.37365	3.28283	2.46703	AT5G15920.1
1	28711820	28712734	alter_trans_start/end	0.00862827	0.361799	1.38337	2.10037	AT1G76510.3
5	26719763	26719998	alter_trans_start/end	0.00857616	0.363615	3.87239	1.9306	AT5G66910.1
1	3978136	3979233	alter_trans_start/end	0.00867649	0.364314	3.14334	4.01428	AT1G11780.1
5	16225358	16226051	alter_trans_start/end	0.00868871	0.345316	2.77048	3.45445	AT5G40490.1
1	28621491	28621955	alter_trans_start/end	0.00878245	0.365569	1.11379	1.92818	AT1G76280.1
1	30154464	30154752	alter_trans_start/end	0.00876736	0.367448	1.9352	2.47792	AT1G80170.1
5	2067986	2068963	alter_trans_start/end	0.00870049	0.369496	1.41716	3.56388	AT5G06710.1
1	23037743	23038059	alter_trans_start/end	0.00882665	0.369968	1.595	1.11423	AT1G62310.1
2	918438	918636	alter_trans_start/end	0.00878001	0.371256	6.4563	1.10092	AT2G03090.1
1	28990644	28991330	alter_trans_start/end	0.00881141	0.37422	1.32206	1.1275	AT1G77145.1
5	22734472	22735100	alter_trans_start/end	0.00881471	0.374631	1.1368	1.84387	AT5G56160.1
5	16551646	16551853	alter_trans_start/end	0.00891952	0.375272	2.97248	1.23398	AT5G41370.1
5	21209682	21209988	alter_trans_start/end	0.00877667	0.375314	1.43782	1.01796	AT5G52230.1
5	14067413	14067587	alter_trans_start/end	0.0087784	0.323708	3.03973	1.64872	AT5G35930.1
1	5268231	5268589	alter_trans_start/end	0.00871596	0.371281	2.33841	1.12372	AT1G15300.1
1	24359398	24359717	alter_trans_start/end	0.00862102	0.332509	5.76829	5.00971	AT1G65510.1
1	12427445	12427725	alter_trans_start/end	0.00861467	0.378226	2.74769	1.92204	AT1G34120.3
5	19850313	19850755	alter_trans_start/end	0.00866637	0.378527	1.61065	2.44362	AT5G48960.1
5	23848172	23848766	alter_trans_start/end	0.00864172	0.379717	4.11521	2.80304	AT5G59080.1
1	15931434	15931598	alter_trans_start/end	0.00863945	0.380932	1.66914	2.16768	AT1G42470.1
5	5033990	5035393	alter_trans_start/end	0.00878214	0.382034	2.4277	1.01966	AT5G15510.2
1	28653077	28653245	alter_trans_start/end	0.00924302	0.387085	2.30324	2.02287	AT1G76380.3
1	2416322	2416781	alter_trans_start/end	0.00910909	0.342837	3.75242	1.6114	AT1G07810.1
1	11037577	11038159	alter_trans_start/end	0.00911413	0.38871	1.46574	2.87589	AT1G30960.1
1	9827189	9828066	alter_trans_start/end	0.0094206	0.390868	3.69161	1.9336	AT1G28130.1
5	3134875	3136372	alter_trans_start/end	0.00910545	0.393879	3.27489	2.45447	AT5G10020.1
5	3967546	3968923	alter_trans_start/end	0.00913274	0.39489	1.621	1.39806	AT5G12260.1
1	1624844	1625055	alter_trans_start/end	0.00910411	0.395135	3.02051	5.11015	AT1G05500.1
1	22664554	22665289	alter_trans_start/end	0.00875851	0.397989	3.42499	1.0628	AT1G61430.1
1	28907802	28907948	alter_trans_start/end	0.00857891	0.395604	2.06639	1.46211	AT1G76950.1
1	9422684	9423235	alter_trans_start/end	0.00851852	0.395724	1.77995	1.33967	AT1G27120.1
1	3004028	3004614	alter_trans_start/end	0.00849623	0.396354	1.3947	1.05318	AT1G09300.2
5	8337413	8337960	alter_trans_start/end	0.00873221	0.398878	1.40929	1.77613	AT5G24420.1
1	22350248	22351085	alter_trans_start/end	0.00866093	0.401341	1.78293	1.52498	AT1G60690.1
1	27795945	27797971	alter_trans_start/end	0.00888079	0.402581	3.75035	2.56279	AT1G73930.1
1	23604975	23605196	alter_trans_start/end	0.00909444	0.391232	3.0557	6.6729	AT1G63660.1
5	25962607	25963190	alter_trans_start/end	0.00907155	0.404356	1.29769	1.27246	AT5G64980.1
5	4685129	4685650	alter_trans_start/end	0.00911232	0.405738	1.74233	1.66756	AT5G14530.1
1	4717299	4718265	alter_trans_start/end	0.00901328	0.406039	2.27605	1.3309	AT1G13750.1
1	10422282	10423646	alter_trans_start/end	0.00918042	0.407178	2.48496	4.93658	AT1G29760.1
1	880408	882250	alter_trans_start/end	0.00920635	0.407438	2.99919	2.37474	AT1G03530.1
5	26013483	26014132	alter_trans_start/end	0.00927243	0.409604	2.05285	1.04887	AT5G65120.1
1	24398930	24399713	alter_trans_start/end	0.00940633	0.423715	2.14896	1.86458	AT1G65620.1
5	861522	862326	alter_trans_start/end	0.00970113	0.38646	1.37005	2.77412	AT5G03450.1
1	18510387	18510948	alter_trans_start/end	0.00975103	0.415909	1.03978	1.38932	AT1G49980.1
1	17934086	17934239	alter_trans_start/end	0.00978206	0.434421	1.4109	1.15898	AT1G48500.2
1	17100782	17100977	alter_trans_start/end	0.00935669	0.434421	1.02078	1.96193	AT1G45180.1
5	1650750	1651031	alter_trans_start/end	0.00931784	0.434421	1.06954	1.06781	AT5G05560.1
5	2486809	2487003	alter_trans_start/end	0.00927643	0.434421	2.22473	1.11759	AT5G07800.1
5	7609706	7609872	alter_trans_start/end	0.00915488	0.434421	2.04862	1.42256	AT5G22794.2
1	3883581	3883882	alter_trans_start/end	0.00909833	0.434421	1.33941	1.13279	AT1G11570.1
1	21243620	21243733	alter_trans_start/end	0.00900789	0.434421	1.13428	1.36376	AT1G56670.1
5	7913505	7913769	alter_trans_start/end	0.0087768	0.434421	1.57663	1.53716	AT5G23460.1
1	8949408	8949829	alter_trans_start/end	0.00845322	0.420502	1.72769	1.23307	AT1G25480.1
5	20710838	20711570	alter_trans_start/end	0.00855663	0.421421	2.38348	1.04158	AT5G50915.1
1	25435	25973	alter_trans_start/end	0.00853679	0.431621	4.12186	3.04434	AT1G01040.1
1	29100197	29101232	alter_trans_start/end	0.00918791	0.377606	2.46006	3.02783	AT1G77450.1
5	22199192	22199464	alter_trans_start/end	0.00932645	0.429602	1.28062	1.0014	AT5G54650.2
1	27484272	27487645	alter_trans_start/end	0.00918241	0.417424	6.71913	3.60742	AT1G73080.1
1	13363259	13363794	alter_trans_start/end	0.00931135	0.434288	2.03213	1.31677	AT1G35910.1
5	230995	231624	alter_trans_start/end	0.009323	0.435427	2.3874	1.23043	AT5G01610.1
1	2122534	2122858	alter_trans_start/end	0.00928808	0.402452	4.4037	2.14845	AT1G06910.1
5	8607388	8607780	alter_trans_start/end	0.0099617	0.45223	1.02382	2.4901	AT5G24970.2
1	9299245	9299758	alter_trans_start/end	0.0101663	0.444848	2.53597	2.88929	AT1G26840.1
5	26152602	26153135	alter_trans_start/end	0.0101878	0.447602	2.35738	1.28743	AT5G65440.3
1	4747128	4748595	alter_trans_start/end	0.0102352	0.383799	6.57428	4.39994	AT1G13870.1
1	29373636	29374331	alter_trans_start/end	0.0101932	0.45328	1.51655	1.52643	AT1G78090.1
5	1892949	1893747	alter_trans_start/end	0.0101736	0.453949	1.35833	1.687	AT5G06250.2
1	28795880	28796269	alter_trans_start/end	0.0101705	0.443525	2.43149	3.96092	AT1G76720.1
1	26790570	26792004	alter_trans_start/end	0.01058	0.390915	2.21808	3.83628	AT1G71020.2
1	6323135	6323769	alter_trans_start/end	0.0106514	0.458932	2.54179	1.46252	AT1G18370.1
5	3487170	3487850	alter_trans_start/end	0.0108945	0.460402	1.92411	1.97068	AT5G11020.1
1	1911125	1911969	alter_trans_start/end	0.0109482	0.462602	3.01316	3.42518	AT1G06240.1
1	3434420	3434999	alter_trans_start/end	0.0109909	0.4658	1.26116	1.40558	AT1G10450.1
5	20187638	20188186	alter_trans_start/end	0.010827	0.465927	2.46809	1.24696	AT5G49680.2
1	1724114	1724482	alter_trans_start/end	0.010769	0.433778	2.78969	3.02643	AT1G05760.1
1	21925548	21926229	alter_trans_start/end	0.0108208	0.467011	1.598	2.15053	AT1G59660.1
1	17310366	17311222	alter_trans_start/end	0.0107642	0.467028	2.22883	2.63791	AT1G47240.1
1	23356513	23357070	alter_trans_start/end	0.0106753	0.467958	1.02823	1.62865	AT1G63020.2
1	919117	919913	alter_trans_start/end	0.0107788	0.468475	1.49957	1.15185	AT1G03687.1
1	8651407	8651771	alter_trans_start/end	0.0110697	0.429545	2.4715	5.08526	AT1G24400.1
1	11938362	11938901	alter_trans_start/end	0.0111427	0.47493	1.18734	1.89119	AT1G32940.1
1	23423137	23423854	alter_trans_start/end	0.0113394	0.476012	1.17633	1.96643	AT1G63160.1
2	942745	943270	alter_trans_start/end	0.011175	0.476227	1.85465	1.69413	AT2G03140.2
5	8885245	8887730	alter_trans_start/end	0.0112272	0.394021	3.38293	11.3031	AT5G25520.2
5	21949606	21950457	alter_trans_start/end	0.0110742	0.477542	2.41762	1.38246	AT5G54090.1
1	27232322	27232879	alter_trans_start/end	0.0108164	0.404906	2.91356	1.14209	AT1G72320.2
5	22213205	22214121	alter_trans_start/end	0.0105985	0.451022	3.04021	2.05688	AT5G54670.1
1	13145824	13146326	alter_trans_start/end	0.0106186	0.448096	5.95033	2.46955	AT1G35612.1
5	3249520	3250375	alter_trans_start/end	0.011299	0.435662	4.11623	2.15998	AT5G10330.3
1	1790346	1790823	alter_trans_start/end	0.0111492	0.451526	5.92869	1.14744	AT1G05910.1
1	18539231	18539787	alter_trans_start/end	0.011137	0.496293	1.01376	1.60575	AT1G50030.1
1	10230111	10230767	alter_trans_start/end	0.0108723	0.44056	4.36479	1.05867	AT1G29270.1
5	5833438	5833890	alter_trans_start/end	0.010837	0.433074	1.61808	1.22847	AT5G17700.1
2	421646	422241	alter_trans_start/end	0.0107539	0.50086	2.4293	1.5625	AT2G01913.1
5	22104023	22104515	alter_trans_start/end	0.0110694	0.508084	1.62135	1.08861	AT5G54440.1
5	20460100	20461710	alter_trans_start/end	0.0123011	0.430335	2.63625	1.63255	AT5G50280.1
1	25861136	25862391	alter_trans_start/end	0.0120811	0.517447	3.97064	2.31314	AT1G68810.1
1	26253174	26253649	alter_trans_start/end	0.0123793	0.521094	1.14332	1.92619	AT1G69770.1
5	21540551	21540722	alter_trans_start/end	0.0116832	0.557697	1.18943	1.0129	AT5G53130.1
1	11716783	11717085	alter_trans_start/end	0.011526	0.557923	1.23597	1.1201	AT1G32450.1
1	2848505	2848997	alter_trans_start/end	0.0110945	0.557923	1.07789	2.37467	AT1G08890.1
1	29619172	29619733	alter_trans_start/end	0.0110888	0.557923	1.03021	1.21651	AT1G78770.1
5	2883123	2883266	alter_trans_start/end	0.0107877	0.557923	1.25286	1.04407	AT5G09290.1
1	30415920	30416065	alter_trans_start/end	0.010517	0.557923	1.24732	1.29864	AT1G80960.2
1	17469677	17469946	alter_trans_start/end	0.0100886	0.557923	1.64961	2.34694	AT1G47560.1
5	20369871	20370587	alter_trans_start/end	0.00997953	0.557923	1.09933	1.66639	AT5G50090.1
1	6993224	6993584	alter_trans_start/end	0.00963762	0.557923	1.34273	1.05648	AT1G20160.2
1	26567096	26567247	alter_trans_start/end	0.00932522	0.557923	1.15531	1.0211	AT1G70500.1
1	7482653	7482912	alter_trans_start/end	0.00897036	0.557923	1.39876	1.04708	AT1G21360.1
1	5563127	5563718	alter_trans_start/end	0.00874787	0.557923	1.12745	1.34193	AT1G16270.2
1	22310191	22310288	alter_trans_start/end	0.00838643	0.557923	1.49234	1.22266	AT1G60560.2
1	23673398	23674088	alter_trans_start/end	0.00793695	0.557923	1.66505	1.38355	AT1G63810.1
1	1385501	1385763	alter_trans_start/end	0.00737884	0.4596	1.00558	2.02754	AT1G04900.1
5	22034592	22035492	alter_trans_start/end	0.0071256	0.471787	1.22706	1.71669	AT5G54260.1
5	309705	310086	alter_trans_start/end	0.00765766	0.536322	12.0416	5.05663	AT5G01810.2
1	16786291	16786489	alter_trans_start/end	0.00805568	0.448229	1.15185	1.64855	AT1G44120.1
5	5571053	5572323	alter_trans_start/end	0.00832235	0.488948	2.42518	3.46308	AT5G16930.1
5	24740428	24740936	alter_trans_start/end	0.009171	0.476246	3.49353	1.45342	AT5G61520.1
1	7412481	7412814	alter_trans_start/end	0.0125022	0.507052	3.17646	1.61697	AT1G21160.1
1	29680014	29680158	alter_trans_start/end	0.0130872	0.485008	1.18122	3.01556	AT1G78930.1
5	1605997	1606304	alter_trans_start/end	0.0179929	0.497304	1.98238	1.44809	AT5G05430.1
5	18169295	18169755	alter_trans_start/end	0.0183346	0.535753	2.14307	1.42465	AT5G45020.1
1	11841198	11841898	alter_trans_start/end	0.0180496	0.498872	1.57029	1.42318	AT1G32730.1
1	1518226	1518815	alter_trans_start/end	0.0182203	0.501113	2.20807	1.16898	AT1G05230.2
5	24484661	24485133	alter_trans_start/end	0.0183525	0.494443	5.3193	7.35289	AT5G60860.1
5	17555133	17556088	alter_trans_start/end	0.019345	0.524677	1.0876	2.40112	AT5G43710.1
1	4721701	4721948	alter_trans_start/end	0.0190153	0.51677	2.38184	1.87328	AT1G13770.1
1	20517141	20517540	alter_trans_start/end	0.0186627	0.526805	5.01805	2.53999	AT1G55010.1
2	474671	475163	alter_trans_start/end	0.0185516	0.517411	1.07542	1.06781	AT2G02010.1
5	8283752	8283945	alter_trans_start/end	0.0183067	0.525256	1.23628	1.11198	AT5G24318.1
1	27067157	27067506	alter_trans_start/end	0.0183614	0.525549	4.29067	2.37291	AT1G71920.1
1	11105666	11106185	alter_trans_start/end	0.0195727	0.531324	1.71798	1.18389	AT1G31120.1
1	9854793	9855441	alter_trans_start/end	0.0189418	0.65446	1.0781	2.15126	AT1G28210.2
1	27767286	27767870	alter_trans_start/end	0.0189832	0.571667	1.68729	3.31054	AT1G73850.1
1	6474831	6475613	alter_trans_start/end	0.0188099	0.575897	3.67183	2.83923	AT1G18773.1
1	26383316	26384007	alter_trans_start/end	0.018973	0.547629	2.39867	1.12792	AT1G70060.1
5	17707420	17708028	alter_trans_start/end	0.0181644	0.641007	1.46698	1.71923	AT5G44010.1
5	20770225	20770911	alter_trans_start/end	0.019006	0.584885	1.82754	1.1126	AT5G51080.2
1	13076780	13076885	alter_trans_start/end	0.0163605	0.606471	1.68976	1.16584	AT1G35513.1
1	2633186	2633532	alter_trans_start/end	0.0179196	0.703703	1.2946	2.26849	AT1G08350.1
5	2661791	2662143	alter_trans_start/end	0.0193319	0.644446	2.9276	1.89938	AT5G08270.1
1	4989586	4990042	alter_trans_start/end	0.0172771	0.730948	2.4475	2.69202	AT1G14580.2
1	26577270	26577538	alter_trans_start/end	0.014014	0.693358	1.50254	1.98075	AT1G70510.1
1	348267	348635	alter_trans_start/end	0.0125066	0.740807	1.36517	2.1167	AT1G02010.1
1	4197851	4197996	alter_trans_start/end	0.0111313	0.740807	2.91496	1.93132	AT1G12340.1
1	7095091	7095228	alter_trans_start/end	0.00856833	0.740807	1.33312	1.08652	AT1G20470.1
1	8090512	8090767	alter_trans_start/end	0.00813568	0.740807	1.50717	1.02218	AT1G22870.1
5	14405617	14405808	alter_trans_start/end	0.00747298	0.740807	1.09957	1.15549	AT5G36670.1
5	19312109	19312641	alter_trans_start/end	0.011812	0.711394	1.86038	3.1388	AT5G47650.1
1	5661568	5662349	alter_trans_start/end	0.0133951	0.725309	1.24846	2.64313	AT1G16540.1
5	8228898	8229153	alter_trans_start/end	0.0343497	0.923224	3.10478	2.69214	AT5G24230.1
5	18444846	18445196	exon_skipping	0.00110459	0.0055822	34.9127	6.54328	AT5G45510.2
1	12979078	12979264	exon_skipping	0.00509261	0.0469574	14.2176	17.725	AT1G35340.4
5	5270795	5271011	exon_skipping	0.0106758	0.118982	4.21307	15.9261	AT5G16140.2
1	21780315	21781529	exon_skipping	0.00960961	0.140579	52.7764	65.5843	AT1G58807.1
1	30181053	30181232	exon_skipping	0.00956703	0.151983	12.5233	12.792	AT1G80270.3
1	29024538	29024627	exon_skipping	0.00982871	0.167911	3.8073	4.74807	AT1G77260.1
5	7363661	7363978	exon_skipping	0.00980537	0.14969	6.13336	10.8175	AT5G22220.2
5	26377079	26377324	exon_skipping	0.0102542	0.165573	13.7551	11.4398	AT5G65940.1
1	17994194	17994554	exon_skipping	0.0100432	0.172669	14.123	8.88827	AT1G48650.2
5	22318353	22319041	exon_skipping	0.0069616	0.20246	4.37579	2.52274	AT5G55000.2
1	19640016	19640165	exon_skipping	0.00755466	0.208777	11.4642	2.72348	AT1G52710.2
1	3530927	3531479	exon_skipping	0.00747808	0.236934	7.84885	6.15369	AT1G10657.4
5	14642007	14642289	exon_skipping	0.00683544	0.251184	4.97167	7.42546	AT5G37055.1
1	12877340	12878022	exon_skipping	0.00643633	0.266728	2.99638	2.98985	AT1G35180.1
5	6965507	6965682	exon_skipping	0.00644913	0.27192	3.66897	6.85341	AT5G20590.1
5	20773648	20773874	exon_skipping	0.00615197	0.308085	7.99659	13.8354	AT5G51100.1
1	840329	840508	exon_skipping	0.00622173	0.316905	9.88006	5.92847	AT1G03380.1
5	21596154	21596813	exon_skipping	0.0086325	0.379786	4.43127	1.38528	AT5G53220.2
5	7588100	7588194	exon_skipping	0.00904978	0.384498	1.77986	2.67943	AT5G22770.2
5	13701517	13701719	exon_skipping	0.00912072	0.359902	3.56657	7.61343	AT5G35520.1
2	633791	634027	exon_skipping	0.00832261	0.419842	3.55954	3.19955	AT2G02410.2
5	26794402	26794872	exon_skipping	0.00913667	0.431043	4.61576	2.75256	AT5G67140.1
1	26441448	26441759	exon_skipping	0.0112893	0.557923	2.13829	1.13921	AT1G70210.1
5	8311282	8311554	exon_skipping	0.0180611	0.577272	4.02241	5.42943	AT5G24352.2
5	23538656	23539079	exon_skipping	0.0191036	0.542859	3.10538	1.34601	AT5G58160.1
1	18147060	18147613	exon_skipping	0.0178175	0.586053	1.33858	1.51744	AT1G49040.1
1	304963	305174	exon_skipping	0.0353486	0.762251	2.06781	6.06069	AT1G01860.1
5	25288587	25289034	exon_skipping	0.00523771	0.947452	4.09039	2.0558	AT5G63040.2
1	13540810	13540891	intron_retention	1.59e-05	8.9e-08	2.06469	1.25875	AT1G36160.2
1	1427956	1428071	intron_retention	0.000217495	0.000906093	9.94448	5.49729	AT1G05000.1
1	8782472	8782660	intron_retention	0.000369438	0.00174241	9.43539	10.2893	AT1G24880.1
5	23771579	23771654	intron_retention	0.000496827	0.00235122	8.1921	11.8379	AT5G58870.1
1	8976788	8976881	intron_retention	0.00105085	0.0058649	9.51674	5.67878	AT1G25550.1
5	3622444	3622593	intron_retention	0.00126287	0.00965936	1.17208	4.17265	AT5G11350.1
1	3128967	3129044	intron_retention	0.00128829	0.00795781	5.22391	6.66114	AT1G09660.1
5	7121370	7121461	intron_retention	0.00143709	0.00849354	6.26718	6.97295	AT5G20960.1
1	18366024	18366110	intron_retention	0.00143396	0.00919699	3.03292	6.18973	AT1G49620.1
5	20773557	20773625	intron_retention	0.00140495	0.00875608	28.2624	21.6729	AT5G51090.1
5	5861100	5861294	intron_retention	0.00151831	0.00960434	23.181	65.3955	AT5G17760.2
2	758952	759091	intron_retention	0.00161609	0.0133298	12.9532	18.3608	AT2G02710.1
1	29913211	29913289	intron_retention	0.00212393	0.0166435	3.57923	15.7997	AT1G79520.2
5	6287055	6287133	intron_retention	0.00201628	0.0193787	4.26218	11.2455	AT5G18850.1
1	24362826	24362911	intron_retention	0.00206905	0.0190768	12.7701	7.65916	AT1G65540.1
5	21445425	21445510	intron_retention	0.00276179	0.0272153	2.01955	3.3772	AT5G52890.1
5	7316445	7316543	intron_retention	0.00291799	0.023379	46.7738	24.9487	AT5G22090.2
1	2434621	2434727	intron_retention	0.00326233	0.0276883	2.00357	2.15307	AT1G07880.1
1	21743298	21743483	intron_retention	0.00340115	0.0327937	9.73689	2.78083	AT1G58590.2
5	16760947	16761049	intron_retention	0.00347378	0.0357041	2.56592	1.02141	AT5G41880.1
1	2586519	2586613	intron_retention	0.00366662	0.0317476	19.7119	18.9976	AT1G08230.2
5	25105091	25105171	intron_retention	0.00391347	0.0332316	13.4223	30.3133	AT5G62540.1
1	5772612	5772721	intron_retention	0.00417543	0.0382866	1.70294	5.21487	AT1G16870.1
5	7954174	7954262	intron_retention	0.00402318	0.0358914	4.95659	23.2214	AT5G23590.1
2	2033373	2033680	intron_retention	0.004194	0.0359345	44.5223	27.8455	AT2G05540.1
1	19651717	19651831	intron_retention	0.00404009	0.0392355	9.28725	5.09204	AT1G52760.1
2	1072845	1072910	intron_retention	0.00410875	0.0366569	11.2028	3.3233	AT2G03530.1
5	23700018	23700099	intron_retention	0.00405979	0.0376834	44.0583	19.9254	AT5G58650.1
5	2915607	2915734	intron_retention	0.00396585	0.038462	12.6728	32.0015	AT5G09390.2
1	293409	293500	intron_retention	0.00386793	0.0398255	15.651	15.9517	AT1G01800.1
5	20064563	20064636	intron_retention	0.00383262	0.0444489	5.59019	3.19576	AT5G49470.1
5	20353141	20353330	intron_retention	0.00408209	0.0427815	5.32055	7.50262	AT5G50020.2
1	756538	756645	intron_retention	0.00451785	0.0413702	19.0303	36.2086	AT1G03140.1
1	23497650	23497725	intron_retention	0.00461835	0.0423625	4.52335	1.3921	AT1G63350.1
5	6457486	6457592	intron_retention	0.00484471	0.0465787	20.1267	5.42602	AT5G19190.1
1	11907379	11907595	intron_retention	0.00498728	0.045735	5.06688	28.7691	AT1G32860.1
5	16939411	16939499	intron_retention	0.0051132	0.0517985	1.2619	5.73132	AT5G42370.2
5	9405023	9405128	intron_retention	0.00556038	0.0525288	3.87955	13.0327	AT5G26760.1
2	1515022	1515120	intron_retention	0.00501015	0.0581572	2.83259	6.04314	AT2G04340.1
1	19116667	19116753	intron_retention	0.00476093	0.0595928	2.46206	4.20575	AT1G51540.1
1	29114834	29114974	intron_retention	0.00455025	0.0615746	8.37256	9.33453	AT1G77480.1
1	24764819	24764902	intron_retention	0.00454902	0.0559392	5.3882	7.15616	AT1G66390.1
1	12397157	12397244	intron_retention	0.00486195	0.0635153	2.871	3.22055	AT1G34060.1
5	11380054	11380168	intron_retention	0.00511624	0.0557418	4.76988	5.05446	AT5G30495.2
1	8248769	8248853	intron_retention	0.00517898	0.0708839	1.85188	1.05113	AT1G23230.1
1	21793241	21793330	intron_retention	0.00522842	0.0576283	20.4235	34.7222	AT1G58848.2
1	2561963	2562056	intron_retention	0.00611832	0.0734078	8.12136	1.16067	AT1G08165.1
5	8371006	8371117	intron_retention	0.006371	0.0786682	1.54287	4.85274	AT5G24520.1
5	18796819	18796911	intron_retention	0.00622289	0.0774979	2.34826	1.63216	AT5G46340.1
5	5926339	5926579	intron_retention	0.00641535	0.0680906	15.3148	25.8701	AT5G17900.1
5	16597560	16597646	intron_retention	0.00639139	0.082869	2.74704	1.94541	AT5G41480.1
5	9054961	9055046	intron_retention	0.00667468	0.0717865	23.4825	15.5014	AT5G25940.1
1	24895261	24895337	intron_retention	0.00668415	0.0839177	2.22646	1.89603	AT1G66750.1
5	21757554	21757643	intron_retention	0.00668044	0.0857136	6.33999	2.10295	AT5G53550.1
1	1463528	1463649	intron_retention	0.00668755	0.0807961	2.25178	2.59304	AT1G05090.1
1	18656361	18656450	intron_retention	0.0065978	0.087493	4.91784	1.04309	AT1G50360.1
5	5085050	5085141	intron_retention	0.00671272	0.0990248	1.19583	1.28594	AT5G15630.1
5	9053478	9053560	intron_retention	0.00663916	0.0902569	9.70181	7.32849	AT5G25930.1
1	2369007	2369189	intron_retention	0.00692379	0.0830925	16.8965	10.6946	AT1G07660.2
5	2134481	2134565	intron_retention	0.00686346	0.0895078	5.80954	6.20682	AT5G06870.1
5	24301824	24302239	intron_retention	0.00689673	0.101053	2.25052	1.84566	AT5G60430.2
5	26715763	26715880	intron_retention	0.00729769	0.0957411	4.92298	3.15792	AT5G66900.1
1	11218920	11219325	intron_retention	0.0077069	0.083807	27.1387	33.7742	AT1G31340.1
2	867029	867118	intron_retention	0.00768144	0.106825	1.58443	2.19768	AT2G02970.1
5	19949917	19950074	intron_retention	0.0077118	0.0914391	5.27298	12.949	AT5G49210.1
1	16264121	16264218	intron_retention	0.00765944	0.104532	2.23996	2.7758	AT1G43160.1
1	21663433	21663553	intron_retention	0.00794282	0.0977132	3.75473	2.81783	AT1G58350.1
5	15949074	15949162	intron_retention	0.00917232	0.120419	1.74598	3.18177	AT5G39840.1
5	6787682	6787762	intron_retention	0.00923297	0.0992259	17.1561	34.2181	AT5G20090.1
5	19610533	19610757	intron_retention	0.00930408	0.0981398	16.5951	14.8569	AT5G48385.1
1	24037929	24038053	intron_retention	0.00935085	0.117648	3.39878	2.22449	AT1G64690.1
1	784026	784133	intron_retention	0.0094055	0.105052	9.35454	9.00744	AT1G03210.1
5	997277	997360	intron_retention	0.00924542	0.114847	1.04424	1.51455	AT5G03770.1
1	8611752	8611827	intron_retention	0.0093956	0.114814	3.33091	2.06851	AT1G24280.1
1	5220956	5221043	intron_retention	0.00978881	0.106486	1.66504	1.91833	AT1G15170.1
1	4222330	4222423	intron_retention	0.00980982	0.119067	5.54702	3.51091	AT1G12400.1
1	20932154	20932324	intron_retention	0.0100766	0.121476	3.23541	1.73713	AT1G55964.1
5	9293610	9293722	intron_retention	0.010073	0.112991	5.78964	12.0992	AT5G26740.2
2	325636	325731	intron_retention	0.0100608	0.134634	5.2734	8.99822	AT2G01735.1
1	20553178	20553265	intron_retention	0.00997666	0.108899	5.48978	7.37746	AT1G55080.1
1	3991276	3991388	intron_retention	0.0108774	0.121036	22.6952	33.6287	AT1G11810.1
5	21750199	21750283	intron_retention	0.0105827	0.133261	7.08524	7.11457	AT5G53540.1
1	18693738	18693820	intron_retention	0.0100675	0.120443	6.05634	10.0327	AT1G50460.1
5	4975229	4975312	intron_retention	0.0101946	0.143985	1.23134	2.58876	AT5G15310.2
1	19832370	19832440	intron_retention	0.0102354	0.144318	1.54034	4.615	AT1G53180.1
1	7121393	7121527	intron_retention	0.0104536	0.130246	4.43991	3.87212	AT1G20560.1
1	24471337	24471423	intron_retention	0.0106085	0.169422	14.8757	4.09852	AT1G65790.1
1	3504934	3505016	intron_retention	0.0105376	0.149824	9.92558	11.9163	AT1G10600.3
5	2945752	2945855	intron_retention	0.00965343	0.15678	2.90051	2.24323	AT5G09462.1
5	18764436	18764642	intron_retention	0.0095547	0.143858	9.28562	3.82473	AT5G46270.1
5	24473715	24473813	intron_retention	0.00967054	0.150858	6.47817	1.82343	AT5G60830.1
1	12582384	12582469	intron_retention	0.00977941	0.146568	22.6814	10.9688	AT1G34418.1
5	1505476	1505582	intron_retention	0.00994853	0.148267	40.0325	59.1143	AT5G05100.1
5	23519563	23519656	intron_retention	0.00961925	0.172599	3.87222	2.61745	AT5G58120.1
2	461178	461262	intron_retention	0.0095473	0.195299	1.08483	1.19193	AT2G01980.1
1	23491770	23491863	intron_retention	0.0102047	0.156789	4.78953	1.08324	AT1G63330.1
1	5821424	5821499	intron_retention	0.0100962	0.169059	4.50273	9.30943	AT1G17020.1
2	480235	480330	intron_retention	0.0101095	0.175567	2.09763	1.04141	AT2G02020.1
1	21679796	21679885	intron_retention	0.0100156	0.164509	20.2186	12.1553	AT1G58360.1
1	9397187	9397347	intron_retention	0.0102024	0.185148	2.34945	3.73687	AT1G27070.1
5	3417167	3417264	intron_retention	0.0102045	0.212134	1.10838	2.52103	AT5G10800.1
1	7253230	7253322	intron_retention	0.0101116	0.156979	17.2009	27.3507	AT1G20850.1
5	2594213	2594422	intron_retention	0.00991526	0.183808	4.80799	3.26889	AT5G08100.1
5	10314622	10314695	intron_retention	0.00997821	0.20894	3.98358	3.96046	AT5G28340.1
1	11123551	11123722	intron_retention	0.0100372	0.16539	6.12851	6.71664	AT1G31160.1
1	4999035	4999125	intron_retention	0.010198	0.183004	3.22302	11.3904	AT1G14590.1
5	22479077	22479175	intron_retention	0.00993483	0.220895	1.06613	1.29841	AT5G55490.1
1	6344484	6344576	intron_retention	0.00971571	0.220896	1.3415	1.44709	AT1G18415.1
5	5793960	5794035	intron_retention	0.00825066	0.220896	1.00956	1.04804	AT5G17570.1
1	5299368	5299563	intron_retention	0.00762993	0.176347	4.44471	8.51367	AT1G15410.1
5	25414326	25414402	intron_retention	0.00729059	0.177354	4.91083	2.04593	AT5G63460.3
5	23953161	23953240	intron_retention	0.00722178	0.188156	3.06141	3.35767	AT5G59380.1
5	16265400	16265483	intron_retention	0.00577154	0.201722	3.39497	3.85507	AT5G40610.1
1	4006190	4006281	intron_retention	0.00556844	0.194812	3.2588	3.43185	AT1G11870.3
1	19104169	19104483	intron_retention	0.00563761	0.177439	22.1084	44.661	AT1G51510.1
5	7600928	7601004	intron_retention	0.00475255	0.23223	2.17074	1.56051	AT5G22790.1
1	6698344	6698435	intron_retention	0.00516032	0.210184	22.9667	3.4733	AT1G19380.1
1	1147864	1147948	intron_retention	0.00590949	0.199362	15.4563	10.8998	AT1G04290.1
1	3648039	3648180	intron_retention	0.00675815	0.199025	3.2751	3.80457	AT1G10920.1
5	22298990	22299087	intron_retention	0.00722552	0.189362	5.54223	9.60963	AT5G54910.1
5	18177535	18177609	intron_retention	0.00740656	0.209434	8.18509	7.09905	AT5G45050.2
1	1993264	1993391	intron_retention	0.00744083	0.206071	5.04543	6.7662	AT1G06510.1
5	10279473	10279552	intron_retention	0.00742553	0.220896	2.36159	2.27748	AT5G28290.1
1	30285030	30285135	intron_retention	0.00735558	0.206919	4.1797	7.66604	AT1G80550.1
1	5075925	5076007	intron_retention	0.00747948	0.210167	10.3571	12.5863	AT1G14740.1
5	3039658	3039745	intron_retention	0.00776321	0.216655	1.49636	1.23797	AT5G09790.1
1	4207170	4207243	intron_retention	0.00763295	0.2361	2.22776	1.12088	AT1G12370.2
5	2941898	2941988	intron_retention	0.00795415	0.240948	6.05073	1.90574	AT5G09450.1
2	620116	620205	intron_retention	0.00771765	0.227407	6.19741	9.19169	AT2G02360.1
5	20311333	20311426	intron_retention	0.00758025	0.227614	1.75087	3.59191	AT5G49930.1
1	1844986	1845102	intron_retention	0.00762256	0.248055	1.74271	1.08175	AT1G06080.1
1	22091614	22091706	intron_retention	0.0074735	0.232	7.15398	9.22131	AT1G59990.1
5	3546499	3546629	intron_retention	0.00745559	0.240853	8.72624	3.13685	AT5G11150.1
1	5173267	5173441	intron_retention	0.00754368	0.242601	4.23715	3.63348	AT1G15020.1
5	4383664	4383754	intron_retention	0.00746053	0.247904	2.50749	3.54367	AT5G13610.1
1	326517	326594	intron_retention	0.00722371	0.284969	1.0259	1.43448	AT1G01950.1
5	22114736	22114821	intron_retention	0.00719242	0.273215	2.85767	2.63825	AT5G54470.1
5	18630080	18630165	intron_retention	0.00702393	0.281937	4.91431	2.85143	AT5G45940.1
5	18629871	18629961	intron_retention	0.0070476	0.272842	6.94246	1.69227	AT5G45930.1
5	25464558	25464668	intron_retention	0.0067011	0.251886	3.14658	8.01128	AT5G63610.1
1	30388302	30388379	intron_retention	0.00666143	0.275771	14.1702	9.47633	AT1G80860.1
5	5228431	5228539	intron_retention	0.00659696	0.254622	1.52544	8.54664	AT5G16010.1
5	25585937	25586016	intron_retention	0.00641707	0.256122	2.39491	1.2799	AT5G63930.1
2	2327693	2327891	intron_retention	0.0064915	0.257264	3.97836	3.99797	AT2G06000.2
5	6235280	6235365	intron_retention	0.00642562	0.236691	6.10107	10.2027	AT5G18700.1
5	25754764	25754912	intron_retention	0.00627402	0.26367	11.9464	1.57144	AT5G64410.1
5	15102910	15103274	intron_retention	0.00644885	0.251851	6.36723	6.31074	AT5G37930.1
5	16758525	16758783	intron_retention	0.00644913	0.268697	3.67706	2.70706	AT5G41860.1
1	1662130	1662220	intron_retention	0.00665674	0.270815	2.15548	2.01493	AT1G05575.1
1	30149665	30149761	intron_retention	0.00646793	0.272746	2.23619	3.63161	AT1G80150.1
1	4620798	4620891	intron_retention	0.00647036	0.289575	16.1685	1.53338	AT1G13470.1
5	23665212	23665444	intron_retention	0.0066855	0.279098	2.75383	1.62117	AT5G58540.3
5	18279030	18279120	intron_retention	0.00637607	0.294756	4.12356	7.0235	AT5G45190.2
1	27111216	27111304	intron_retention	0.00659505	0.272556	7.62811	11.5998	AT1G72030.1
1	751357	751428	intron_retention	0.00689455	0.295059	4.35261	1.98945	AT1G03110.1
5	3241938	3242014	intron_retention	0.00690269	0.293998	3.50562	3.8012	AT5G10310.1
5	6548569	6548654	intron_retention	0.00651727	0.29404	2.25771	1.41989	AT5G19420.1
1	29564997	29565077	intron_retention	0.00633718	0.31567	3.25007	6.22934	AT1G78590.1
1	3677856	3677971	intron_retention	0.00618177	0.271927	2.80574	2.94428	AT1G11020.1
5	4081929	4082003	intron_retention	0.00616968	0.298109	3.52096	1.53767	AT5G12920.1
1	6049085	6049186	intron_retention	0.0061243	0.330115	3.9609	1.28197	AT1G17580.1
1	16537594	16537663	intron_retention	0.00599274	0.352412	5.46706	1.85906	AT1G43765.1
1	3799056	3799147	intron_retention	0.00605037	0.266175	3.82151	1.13579	AT1G11300.1
2	1877086	1877392	intron_retention	0.00600535	0.30325	1.2564	1.9851	AT2G05185.2
5	7513319	7513625	intron_retention	0.00586268	0.303259	1.72747	1.97073	AT5G22608.2
5	16104465	16104544	intron_retention	0.00621014	0.311749	3.21535	4.43067	AT5G40280.1
1	12746553	12746623	intron_retention	0.00619069	0.348019	1.18529	2.02213	AT1G34770.1
5	22516231	22516311	intron_retention	0.00617932	0.353771	2.98378	1.6802	AT5G55580.1
1	18133138	18133259	intron_retention	0.00611011	0.321196	10.5925	3.8052	AT1G49010.1
5	20873846	20873916	intron_retention	0.00613545	0.338173	2.13996	3.65467	AT5G51370.1
1	1831444	1831533	intron_retention	0.00616489	0.317283	1.53883	1.7671	AT1G06050.1
1	5800284	5800360	intron_retention	0.00618433	0.365603	6.09032	2.30777	AT1G16960.1
5	22097428	22097519	intron_retention	0.00662628	0.293233	22.5076	18.706	AT5G54430.1
1	7519581	7519676	intron_retention	0.00654892	0.368873	1.26201	5.65047	AT1G21480.1
1	6625720	6625844	intron_retention	0.00682838	0.331368	6.69572	1.42427	AT1G19200.1
1	22911304	22911394	intron_retention	0.00675003	0.336718	2.08101	2.36617	AT1G61990.1
5	3778250	3778321	intron_retention	0.00772947	0.324282	4.56464	2.63311	AT5G11720.1
1	6618503	6618585	intron_retention	0.00767732	0.344594	3.33034	4.16655	AT1G19170.1
5	4278202	4278306	intron_retention	0.00769453	0.306121	5.91272	5.20793	AT5G13340.1
1	8096542	8096620	intron_retention	0.00786896	0.349717	1.56367	2.86342	AT1G22880.1
1	19141363	19141695	intron_retention	0.00788525	0.352563	3.91946	1.45681	AT1G51620.1
1	18878996	18879064	intron_retention	0.00793994	0.360743	2.08871	4.42889	AT1G50940.1
5	1779143	1779231	intron_retention	0.00855476	0.371383	1.75256	2.80335	AT5G05920.1
5	18024724	18024825	intron_retention	0.0087331	0.375316	3.4122	1.30592	AT5G44680.1
1	8127878	8127956	intron_retention	0.00873525	0.344983	2.38119	3.78536	AT1G22960.1
5	6335372	6335450	intron_retention	0.00876955	0.376243	1.2374	4.21312	AT5G18980.1
1	17928633	17928719	intron_retention	0.00876943	0.343084	10.5663	12.0003	AT1G48490.2
5	25301483	25301581	intron_retention	0.00945566	0.435328	1.88094	4.29086	AT5G63080.1
5	5158761	5158876	intron_retention	0.00835345	0.373674	1.11589	3.67354	AT5G15810.1
5	16402707	16402798	intron_retention	0.00872957	0.414381	1.95499	2.08585	AT5G40920.1
5	7602982	7603255	intron_retention	0.00916003	0.404868	1.9987	1.39134	AT5G22788.1
1	5139195	5139270	intron_retention	0.00924806	0.354973	16.4541	6.26471	AT1G14900.1
1	23644004	23644098	intron_retention	0.00938259	0.428482	1.15067	1.89911	AT1G63730.1
1	2449814	2449917	intron_retention	0.00882184	0.434421	1.09461	1.14755	AT1G07910.1
5	2431583	2431798	intron_retention	0.00923966	0.443496	4.42351	4.96472	AT5G07670.1
5	16038612	16038722	intron_retention	0.0109796	0.411729	5.423	1.6564	AT5G40060.1
1	22395195	22395275	intron_retention	0.0107984	0.499773	12.0281	7.99208	AT1G60830.1
5	21582802	21582911	intron_retention	0.0109863	0.477723	2.17948	1.20822	AT5G53200.1
1	29343364	29343494	intron_retention	0.0107437	0.404052	2.45977	1.98083	AT1G78030.1
5	3423880	3424014	intron_retention	0.0105724	0.481289	5.78766	3.38375	AT5G10830.1
1	13669542	13669625	intron_retention	0.0109069	0.478284	7.02058	3.99076	AT1G36310.1
1	19565962	19566167	intron_retention	0.0110571	0.508207	1.50127	1.6812	AT1G52520.1
5	8891922	8891988	intron_retention	0.0113883	0.437912	28.7423	30.3186	AT5G25540.1
1	8334972	8335056	intron_retention	0.0120367	0.424113	1.67252	1.82733	AT1G23480.1
1	8762917	8762992	intron_retention	0.0123674	0.53964	1.82438	1.78061	AT1G24764.1
1	165656	165769	intron_retention	0.0123292	0.541734	2.85364	3.60173	AT1G01448.1
1	6692297	6692383	intron_retention	0.0120741	0.545789	3.18213	1.95253	AT1G19360.1
2	1583234	1583476	intron_retention	0.0118475	0.556629	1.03065	1.03358	AT2G04540.1
5	20511862	20511948	intron_retention	0.00982369	0.557923	3.6522	2.65096	AT5G50375.2
5	26375859	26375936	intron_retention	0.00778233	0.566943	1.67062	1.25301	AT5G65930.1
1	5740114	5740195	intron_retention	0.0082888	0.535289	2.50415	2.80221	AT1G16780.1
1	29995512	29995591	intron_retention	0.00841246	0.53916	2.67462	1.07817	AT1G79710.1
5	6036993	6037101	intron_retention	0.0154112	0.477646	7.18761	4.60512	AT5G18260.1
5	20043827	20043912	intron_retention	0.0183181	0.578969	2.49366	1.93345	AT5G49430.1
1	16942180	16942266	intron_retention	0.018425	0.600761	8.57839	4.99943	AT1G44835.1
1	4728929	4729015	intron_retention	0.0192343	0.614553	3.50708	2.59497	AT1G13790.1
5	474014	474091	intron_retention	0.0195701	0.615144	3.25084	1.64757	AT5G02310.1
1	7869582	7869654	intron_retention	0.019796	0.535893	1.39361	1.88744	AT1G22275.1
5	7988899	7988993	intron_retention	0.0191096	0.532672	1.17839	1.39214	AT5G23690.1
5	6147394	6147487	intron_retention	0.0168945	0.669358	5.68407	2.03715	AT5G18525.1
5	25283299	25283384	intron_retention	0.018987	0.666723	8.32499	3.42621	AT5G63010.1
1	7667001	7667112	intron_retention	0.017301	0.671826	1.60118	1.27638	AT1G21840.1
1	165380	165449	intron_retention	0.0172565	0.73029	2.07821	1.84327	AT1G01450.1
1	6343895	6343983	intron_retention	0.0169344	0.674359	1.51807	1.48055	AT1G18420.1
1	23541908	23542009	intron_retention	0.0117724	0.740807	1.20169	1.18802	AT1G63480.1
1	12170578	12170651	intron_retention	0.0108756	0.740807	2.70483	1.51005	AT1G33560.1
1	4806886	4806977	intron_retention	0.00705183	0.740807	1.83977	1.50099	AT1G14030.1
5	4802469	4802546	intron_retention	0.00594971	0.744406	6.0283	2.75985	AT5G14850.1
5	7758635	7758788	intron_retention	0.0176829	0.683061	1.47324	3.43116	AT5G23110.1
1	2069510	2069654	intron_retention	0.0229556	0.707137	1.97018	3.31621	AT1G06730.1
5	16639789	16639867	intron_retention	0.02679	0.808176	2.14639	4.28428	AT5G41612.1
5	20107001	20107073	intron_retention	0.0383946	0.83056	9.16696	2.35745	AT5G49550.1
5	26923157	26923223	intron_retention	0.0315783	0.861401	2.95372	1.20251	AT5G67460.1
1	8131863	8131946	intron_retention	0.0371826	0.937641	1.88361	1.42802	AT1G22970.1
1	845033	845114	intron_retention	0.00281868	0.998645	1.99541	1.12677	AT1G03410.1
5	24844751	24845222	uncataloged	3.99e-05	1.93e-05	1.17367	1.82856	AT5G61850.1
1	29335260	29335379	uncataloged	0.000183393	0.00103108	2.3479	5.53883	AT1G78010.1
1	29268554	29268978	uncataloged	0.000391469	0.00175459	8.6892	10.6604	AT1G77840.1
5	1072960	1073372	uncataloged	0.00324425	0.0300986	3.77607	4.04661	AT5G03970.1
1	28533071	28533292	uncataloged	0.00348662	0.0343837	2.43236	3.54815	AT1G76020.1
5	22916813	22917255	uncataloged	0.00409403	0.0400722	1.22102	1.34461	AT5G56610.1
5	8237771	8238224	uncataloged	0.00446578	0.0637933	2.24168	1.3533	AT5G24260.1
1	28663308	28663590	uncataloged	0.00623914	0.0693816	8.53373	20.6087	AT1G76405.2
1	8182128	8182218	uncataloged	0.00672213	0.101042	6.02375	2.57525	AT1G23080.3
1	28452054	28452145	uncataloged	0.00694819	0.0941482	3.33884	1.67037	AT1G75780.1
1	1992545	1992707	uncataloged	0.0100585	0.122186	3.52481	3.66799	AT1G06515.2
1	10774833	10774959	uncataloged	0.0109723	0.120473	7.92907	9.39785	AT1G30460.1
5	24941259	24941503	uncataloged	0.0109406	0.145835	1.18723	1.78522	AT5G62100.1
1	27194348	27194456	uncataloged	0.0102581	0.13696	2.66135	1.30074	AT1G72250.2
5	24199138	24199261	uncataloged	0.010234	0.135163	2.74536	1.86203	AT5G60100.2
2	427104	428832	uncataloged	0.0101121	0.123989	4.16549	2.76103	AT2G01930.2
5	19744772	19744950	uncataloged	0.0106144	0.125885	7.848	9.27074	AT5G48680.1
5	1790242	1791206	uncataloged	0.00956561	0.141936	17.1156	11.6499	AT5G05960.1
5	5572216	5572323	uncataloged	0.00966283	0.161662	3.92736	1.76379	AT5G16940.1
1	4743501	4743669	uncataloged	0.00941819	0.178048	4.86714	1.25826	AT1G13860.3
5	18049527	18049727	uncataloged	0.00938662	0.159251	1.40208	1.00831	AT5G44740.2
5	715955	716221	uncataloged	0.00993543	0.158389	4.70656	1.25749	AT5G03050.1
5	17764273	17764801	uncataloged	0.0100331	0.205138	2.24961	4.14002	AT5G44150.1
1	30188321	30189756	uncataloged	0.0100303	0.176456	17.5091	11.1534	AT1G80290.1
1	17562397	17562570	uncataloged	0.00988151	0.220896	2.65512	2.6986	AT1G47720.1
5	16241956	16242044	uncataloged	0.00858414	0.220896	1.44102	1.55496	AT5G40550.2
1	9878851	9879213	uncataloged	0.008445	0.220896	1.21785	1.42883	AT1G28260.2
1	18882466	18882577	uncataloged	0.0084334	0.220896	1.43756	1.12118	AT1G50950.1
5	25865329	25865419	uncataloged	0.00829411	0.220896	1.15814	2.37638	AT5G64700.1
1	2737341	2737549	uncataloged	0.00820544	0.220896	1.03184	1.01782	AT1G08620.2
1	22264656	22264779	uncataloged	0.00771234	0.220896	3.84631	4.41602	AT1G60430.1
1	19706111	19706385	uncataloged	0.00717416	0.178942	6.2378	1.23704	AT1G52905.1
1	3614826	3615037	uncataloged	0.00701671	0.178963	13.5595	16.8671	AT1G10865.2
1	4035045	4035141	uncataloged	0.00575435	0.227356	1.34342	1.62004	AT1G11950.1
2	1461584	1462929	uncataloged	0.00568076	0.197562	8.96241	12.418	AT2G04240.2
5	23651844	23651954	uncataloged	0.00697571	0.215051	1.03415	2.59645	AT5G58510.1
1	1344999	1345636	uncataloged	0.00696285	0.212783	13.0946	4.08541	AT1G04790.1
1	9551804	9551904	uncataloged	0.00746047	0.222747	1.20205	2.7786	AT1G27500.1
1	579881	580493	uncataloged	0.00769372	0.266068	1.27051	2.13511	AT1G02670.1
1	9977076	9977194	uncataloged	0.00763887	0.240116	1.02961	2.72575	AT1G28410.1
5	9492342	9492620	uncataloged	0.00770924	0.255067	2.01761	8.03488	AT5G26990.1
5	7916914	7917051	uncataloged	0.00762705	0.236581	1.58019	2.20239	AT5G23480.1
1	11232979	11233136	uncataloged	0.00777639	0.278905	2.27374	1.57754	AT1G31360.1
5	19013297	19014182	uncataloged	0.00746709	0.234568	8.94175	18.8545	AT5G46860.1
1	25132604	25133044	uncataloged	0.00746445	0.272022	3.73264	5.58413	AT1G67190.2
2	1676845	1678501	uncataloged	0.00757636	0.236374	77.963	17.8529	AT2G04780.2
1	22299475	22301324	uncataloged	0.00715722	0.277194	2.98362	3.58698	AT1G60525.1
5	19306114	19307096	uncataloged	0.00630817	0.259919	9.1704	7.11789	AT5G47630.2
5	6927674	6928021	uncataloged	0.00664846	0.279633	4.17905	5.26571	AT5G20490.2
1	21883351	21883772	uncataloged	0.00662137	0.334724	2.07206	3.15943	AT1G59560.1
5	1081860	1081938	uncataloged	0.0065777	0.286815	3.56232	2.33989	AT5G04020.1
5	17133077	17134256	uncataloged	0.00654756	0.28132	4.39124	7.87757	AT5G42730.1
5	25927353	25927993	uncataloged	0.00632011	0.294643	2.30993	5.77013	AT5G64860.1
1	18672304	18672781	uncataloged	0.00673682	0.285132	3.32703	2.76874	AT1G50410.1
1	467552	467684	uncataloged	0.00649335	0.295743	1.25127	1.93843	AT1G02340.1
5	6856340	6856955	uncataloged	0.00631811	0.293726	11.6686	7.10195	AT5G20300.2
2	647620	648768	uncataloged	0.00618887	0.373227	2.64904	2.18261	AT2G02450.2
1	25471321	25472433	uncataloged	0.00607704	0.298632	5.67136	4.28559	AT1G67910.2
1	2007625	2008383	uncataloged	0.00577365	0.326746	1.19024	2.4919	AT1G06560.1
5	1018350	1019175	uncataloged	0.00590933	0.321575	6.79691	2.84913	AT5G03830.1
1	11087184	11087273	uncataloged	0.00616368	0.307416	1.64519	2.57665	AT1G31070.2
5	14565761	14566420	uncataloged	0.0059906	0.296786	12.8061	1.80649	AT5G36925.1
5	24864392	24864916	uncataloged	0.00599695	0.397022	1.07917	1.17946	AT5G61920.1
5	4714506	4714593	uncataloged	0.00685255	0.361635	2.79606	3.58242	AT5G14610.1
1	360544	363079	uncataloged	0.00677338	0.373152	1.43338	1.61344	AT1G02060.1
1	27611144	27613138	uncataloged	0.00683288	0.349502	3.01959	3.15282	AT1G73440.1
1	8102829	8103569	uncataloged	0.00688277	0.334144	18.7133	9.28815	AT1G22890.1
5	25913002	25914160	uncataloged	0.00696056	0.345828	10.0475	14.9779	AT5G64816.2
5	369409	370174	uncataloged	0.00787778	0.405851	2.61963	1.47183	AT5G01950.1
1	11198914	11199264	uncataloged	0.00837695	0.35626	1.81422	1.43221	AT1G31310.1
5	6922776	6925285	uncataloged	0.00859258	0.361891	3.03525	1.27515	AT5G20480.1
5	16759936	16760252	uncataloged	0.00867296	0.42157	5.20001	1.05819	AT5G41870.1
2	2182859	2183837	uncataloged	0.00887528	0.372032	2.33508	1.30371	AT2G05760.1
5	4707062	4707478	uncataloged	0.00852841	0.371383	3.8725	1.9981	AT5G14600.1
5	8435730	8436082	uncataloged	0.00907275	0.443345	1.7331	1.12361	AT5G24630.3
1	29415640	29415751	uncataloged	0.00946548	0.399787	1.562	1.19611	AT1G78172.1
1	19135002	19135648	uncataloged	0.00909175	0.424161	4.3556	2.11982	AT1G51600.1
1	10820587	10821238	uncataloged	0.00878479	0.402256	2.17049	1.22809	AT1G30550.1
5	16500307	16500833	uncataloged	0.00917172	0.362894	1.39852	1.05014	AT5G41240.1
5	664076	664962	uncataloged	0.00925453	0.475176	1.24071	2.41042	AT5G02880.1
5	9445530	9445944	uncataloged	0.00965451	0.460388	5.35731	1.32226	AT5G26850.4
1	24205563	24205694	uncataloged	0.00825133	0.419438	4.80374	2.35107	AT1G65150.1
5	16359894	16360489	uncataloged	0.00925977	0.492054	1.26317	1.48752	AT5G40840.1
1	6503950	6504081	uncataloged	0.00931519	0.43672	3.36448	1.7589	AT1G18840.2
1	4757080	4758028	uncataloged	0.00967238	0.427275	3.90923	1.45193	AT1G13910.1
1	19007432	19008002	uncataloged	0.0100626	0.461886	10.043	3.74552	AT1G51270.4
1	7964030	7964848	uncataloged	0.0101939	0.482147	2.04489	2.50367	AT1G22540.1
1	3401845	3402049	uncataloged	0.0108209	0.411073	3.63869	1.91305	AT1G10380.1
5	1000516	1001052	uncataloged	0.0107907	0.522285	1.71754	1.3275	AT5G03780.1
5	17984590	17985194	uncataloged	0.0107448	0.503834	13.3018	1.60173	AT5G44585.1
5	13600382	13600546	uncataloged	0.0112232	0.474344	1.36462	1.40398	AT5G35400.2
1	26845707	26846567	uncataloged	0.0112136	0.475443	1.88667	2.19041	AT1G71220.1
1	24167148	24167940	uncataloged	0.0110438	0.508689	10.891	1.78451	AT1G65060.2
1	6225257	6225949	uncataloged	0.0106944	0.509695	2.61408	1.1384	AT1G18090.1
5	6264334	6265534	uncataloged	0.0105086	0.475091	2.58579	3.17326	AT5G18780.2
1	23705057	23706048	uncataloged	0.0110003	0.446657	4.58622	2.09137	AT1G63860.1
5	14725624	14726772	uncataloged	0.0110154	0.507546	2.02073	2.68031	AT5G37190.1
5	23405321	23406284	uncataloged	0.012013	0.544001	7.79913	2.03907	AT5G57780.1
5	25604504	25604652	uncataloged	0.0113388	0.557923	2.65177	1.15512	AT5G63960.2
1	23421305	23421457	uncataloged	0.0111689	0.557923	1.46539	1.03363	AT1G63150.1
1	1505153	1505561	uncataloged	0.0103753	0.557923	1.66337	1.92045	AT1G05200.2
1	12910138	12910250	uncataloged	0.00954444	0.557923	1.00247	1.00948	AT1G35220.1
5	437400	438974	uncataloged	0.00796568	0.598697	5.20929	1.17234	AT5G02200.1
1	4389750	4390266	uncataloged	0.00787975	0.593434	4.27017	1.29483	AT1G12880.1
5	24108502	24109360	uncataloged	0.0110221	0.554444	18.9201	20.0777	AT5G59840.1
1	29609446	29609676	uncataloged	0.0149705	0.633402	2.2388	2.94128	AT1G78730.1
1	28782680	28783267	uncataloged	0.0169839	0.603753	3.68226	4.86991	AT1G76700.1
1	8772283	8772614	uncataloged	0.0177009	0.568274	13.4814	10.682	AT1G24807.1
1	8786662	8786993	uncataloged	0.0176844	0.568274	13.4814	10.682	AT1G24909.1
1	26187108	26187204	uncataloged	0.0195922	0.602148	3.93922	2.44818	AT1G69610.1
1	25001472	25002217	uncataloged	0.0195794	0.679347	2.14817	1.22913	AT1G66980.1
2	1118407	1119269	uncataloged	0.0197491	0.685801	1.26406	1.56166	AT2G03670.1
1	29154690	29155203	uncataloged	0.018504	0.683267	1.58777	3.18642	AT1G77600.1
5	23583738	23584447	uncataloged	0.0188564	0.661305	3.74396	4.54007	AT5G58340.1
1	3297899	3298827	uncataloged	0.0189438	0.762736	1.22205	1.57631	AT1G10095.1
5	5272557	5273563	uncataloged	0.0191577	0.661572	10.2758	6.01806	AT5G16150.1
5	5203174	5204072	uncataloged	0.0187207	0.728188	1.20379	3.24311	AT5G15940.1
5	16756911	16757010	uncataloged	0.0173845	0.567152	1.74029	1.10341	AT5G41850.1
1	26080645	26080725	uncataloged	0.0185013	0.585723	2.43596	2.78846	AT1G69370.1
1	12520138	12520638	uncataloged	0.0174572	0.726965	1.39815	1.60817	AT1G34320.1
2	329661	330452	uncataloged	0.0169339	0.749215	1.40753	3.87396	AT2G01750.2
1	10419281	10420560	uncataloged	0.0169967	0.664096	1.32778	1.39145	AT1G29750.1
1	720364	722072	uncataloged	0.0168979	0.807661	1.51609	1.63661	AT1G03060.1
1	25295790	25296430	uncataloged	0.0170463	0.889459	1.61843	2.21559	AT1G67500.1
5	3436045	3436956	uncataloged	0.0168161	0.758584	4.57822	1.13164	AT5G10900.1
1	9621503	9622278	uncataloged	0.0147449	0.864004	1.70858	1.53124	AT1G27660.1
1	8946183	8946696	uncataloged	0.0145156	0.739839	1.37398	2.77958	AT1G25470.2
1	5382098	5382950	uncataloged	0.0065809	0.805887	1.6505	1.00103	AT1G15660.1
5	6703173	6703821	uncataloged	0.0221391	0.839752	1.43274	1.3612	AT5G19830.1
1	29648017	29649946	uncataloged	0.0222813	0.815156	11.2215	1.1246	AT1G78865.1
5	8239733	8239980	uncataloged	0.0257287	0.809233	1.30261	1.05485	AT5G24270.2
1	24006999	24008272	uncataloged	0.0365047	0.865715	4.33697	1.1337	AT1G64620.1
5	21501592	21501855	uncataloged	0.0338181	0.999946	1.83093	1.52666	AT5G53020.1
1	2723938	2724075	uncataloged	0.0414103	0.964259	4.24884	2.41353	AT1G08600.3

## Sheet: A.thal_Acquired
Chrmosome	position_start	position_end	category	stat_diff_trans(|stat_d_expected-stat_d|)	sqrtJSD	coverage_group1	coverage_group2	Gene
5	363635	363781	alter_trans_start/end	0	0	1.10522	2.33773	AT5G01940.1
2	1703433	1703801	alter_trans_start/end	0	0	1.99739	2.10358	AT2G04845.1
1	5332600	5332716	alter_trans_start/end	1.15743e-07	3.43277e-07	1.2241	1.21839	AT1G15520.1
5	18561228	18561389	alter_trans_start/end	7.11674e-07	2.09881e-06	3.08626	1.8682	AT5G45760.1
1	29792761	29793158	alter_trans_start/end	6.47222e-05	0.000181419	1.73566	1.58784	AT1G79190.1
1	27954115	27954679	alter_trans_start/end	1.60718e-05	0.000672698	1.72373	2.45883	AT1G74360.1
1	26316039	26316960	alter_trans_start/end	0.000789406	0.0024797	9.53808	6.41267	AT1G69870.1
1	5721446	5722450	alter_trans_start/end	0.00086837	0.00275341	2.82069	2.79127	AT1G16710.1
1	24295182	24296859	alter_trans_start/end	0.00106976	0.00352825	8.24115	4.7345	AT1G65410.1
2	621365	622375	alter_trans_start/end	0.00124625	0.0045782	2.05562	1.36348	AT2G02370.1
5	2153566	2154028	alter_trans_start/end	0.00129671	0.00421427	5.24827	5.8106	AT5G06950.1
2	1902037	1902814	alter_trans_start/end	0.00208877	0.00662872	6.0986	3.36306	AT2G05230.1
5	5571913	5572323	alter_trans_start/end	0.00198733	0.00696167	3.13788	1.09481	AT5G16940.1
5	9704121	9704417	alter_trans_start/end	0.00200828	0.007805	2.12865	1.19593	AT5G27490.1
5	1796717	1797547	alter_trans_start/end	0.00202558	0.00703968	2.12281	1.30831	AT5G05970.1
5	20143749	20144771	alter_trans_start/end	0.00189189	0.0073763	4.38687	6.56287	AT5G49630.1
5	2735923	2736278	alter_trans_start/end	0.00188672	0.00747841	7.47881	6.63963	AT5G08470.1
5	23536852	23536962	alter_trans_start/end	0.00178532	0.00667662	2.46406	1.63377	AT5G58160.1
5	9054355	9055234	alter_trans_start/end	0.00179391	0.00757322	32.5061	34.3161	AT5G25940.1
1	22747441	22749186	alter_trans_start/end	0.00196919	0.00979147	2.72443	4.39652	AT1G61640.1
5	4876533	4876828	alter_trans_start/end	0.00239632	0.011715	1.79363	1.44306	AT5G15070.1
1	24196738	24196944	alter_trans_start/end	0.00240572	0.0129158	1.5684	1.75108	AT1G65130.1
2	1060757	1061810	alter_trans_start/end	0.00309348	0.0151668	1.80152	1.36762	AT2G03500.1
1	25939848	25940986	alter_trans_start/end	0.00306821	0.0157641	1.39235	1.42915	AT1G68990.1
5	18540861	18541885	alter_trans_start/end	0.00372252	0.0149882	4.10083	3.88168	AT5G45710.1
5	4886648	4889086	alter_trans_start/end	0.00388022	0.0166032	2.27448	3.54635	AT5G15080.1
1	1834180	1875392	alter_trans_start/end	0.0042027	0.0167165	7.45935	6.48065	AT1G06060.1
2	843281	941140	alter_trans_start/end	0.00421897	0.0176164	3.31178	4.56805	AT2G02880.1
5	8490895	8492115	alter_trans_start/end	0.00458356	0.0208001	1.42981	1.17751	AT5G24750.1
2	555372	556073	alter_trans_start/end	0.00439281	0.0175715	7.07262	12.2002	AT2G02160.1
2	2067098	2067386	alter_trans_start/end	0.00449192	0.0183019	4.31506	8.2173	AT2G05590.1
5	2069042	2070353	alter_trans_start/end	0.00436616	0.0234559	1.15545	1.3827	AT5G06710.1
1	26204818	26205437	alter_trans_start/end	0.00437023	0.0190619	2.96756	6.04424	AT1G69680.1
1	25116372	25117208	alter_trans_start/end	0.00482064	0.0257335	1.90509	1.97995	AT1G67140.1
1	29020263	29022684	alter_trans_start/end	0.00491286	0.0226089	1.6395	1.80855	AT1G77250.1
5	15951384	16012537	alter_trans_start/end	0.00515515	0.0196644	2.03275	8.17621	AT5G39850.1
2	1531163	1532686	alter_trans_start/end	0.00502364	0.0198426	14.2836	13.3634	AT2G04400.1
5	4742823	4743452	alter_trans_start/end	0.00497709	0.0221048	3.44208	2.00937	AT5G14700.1
1	27842180	27844941	alter_trans_start/end	0.00503486	0.0225542	5.69745	5.86622	AT1G74040.1
1	20296721	20297224	alter_trans_start/end	0.00552996	0.0231741	2.89714	3.47037	AT1G54370.1
1	28763184	28767498	alter_trans_start/end	0.00560035	0.0270547	3.29653	2.49437	AT1G76630.1
5	7144894	7147018	alter_trans_start/end	0.00553726	0.0245777	4.56124	2.84163	AT5G21040.1
1	7272226	7272927	alter_trans_start/end	0.00561015	0.0237796	9.83029	6.95109	AT1G20900.1
1	5795996	5799987	alter_trans_start/end	0.00691627	0.0264736	15.0437	4.29288	AT1G16960.1
1	2567316	2567520	alter_trans_start/end	0.00718222	0.0303328	25.8609	17.6457	AT1G08190.1
2	881467	882218	alter_trans_start/end	0.00726727	0.0347919	2.42087	1.1322	AT2G03010.1
2	1626853	1627264	alter_trans_start/end	0.00778742	0.0398808	1.03974	1.69419	AT2G04660.1
5	15191361	15191702	alter_trans_start/end	0.00781477	0.0360154	4.07141	1.47464	AT5G38070.1
5	9675347	9676205	alter_trans_start/end	0.00788049	0.0315061	12.7634	9.45463	AT5G27390.1
1	17972803	17973393	alter_trans_start/end	0.0078462	0.0345902	3.68342	4.39335	AT1G48610.1
5	15996187	16125321	alter_trans_start/end	0.00801827	0.0374917	1.00564	2.65827	AT5G39960.1
1	963267	963639	alter_trans_start/end	0.00822516	0.0407098	1.44483	1.44771	AT1G03830.1
5	1273086	1274144	alter_trans_start/end	0.00828661	0.039148	1.44589	1.89738	AT5G04480.1
1	3288320	3288783	alter_trans_start/end	0.00813073	0.042513	3.85414	1.28234	AT1G10070.1
1	11547316	11547993	alter_trans_start/end	0.00805144	0.0376604	3.52026	2.5668	AT1G32100.1
1	25437332	25439319	alter_trans_start/end	0.00806775	0.0367839	3.50979	4.89975	AT1G67850.1
1	8976430	8976881	alter_trans_start/end	0.00803387	0.0357822	10.0367	11.2026	AT1G25550.1
1	21265946	21266365	alter_trans_start/end	0.00799041	0.0413393	2.97799	1.27514	AT1G56720.2
1	19565646	19566167	alter_trans_start/end	0.00797392	0.0404747	1.39326	1.9029	AT1G52520.1
5	26599599	26599767	alter_trans_start/end	0.00797603	0.0431189	2.17212	1.04575	AT5G66640.1
1	22642389	22642759	alter_trans_start/end	0.00795267	0.0423857	3.20656	1.36313	AT1G61370.1
1	28795149	28795504	alter_trans_start/end	0.00850859	0.0454917	1.11039	1.47761	AT1G76720.1
5	7935930	7937486	alter_trans_start/end	0.00852902	0.0425734	2.10157	6.70249	AT5G23535.1
1	22667554	22668017	alter_trans_start/end	0.0093155	0.0431956	2.22902	1.61532	AT1G61430.1
5	25152630	25154288	alter_trans_start/end	0.00914399	0.0424651	3.70916	3.94479	AT5G62650.1
1	7953313	7954448	alter_trans_start/end	0.00904213	0.0421217	8.80553	10.2655	AT1G22520.1
1	23407414	23407665	alter_trans_start/end	0.00891429	0.041447	11.9845	8.61293	AT1G63110.1
5	199206	199804	alter_trans_start/end	0.00903757	0.0464249	1.0295	4.11686	AT5G01500.1
5	10281635	10282405	alter_trans_start/end	0.00885427	0.0465989	10.15	4.19254	AT5G28290.1
5	21173234	21173435	alter_trans_start/end	0.00917445	0.0538371	1.0496	1.12976	AT5G52110.1
1	29081963	29082158	alter_trans_start/end	0.00907399	0.0540746	1.60884	1.45729	AT1G77390.1
5	11380830	11381286	alter_trans_start/end	0.00929465	0.0522337	3.12704	9.92126	AT5G30495.1
1	16548411	16548624	alter_trans_start/end	0.00896277	0.0537355	1.93415	1.22911	AT1G43770.1
5	2280608	2281440	alter_trans_start/end	0.00876188	0.0480779	2.75043	3.46115	AT5G07270.1
1	23494906	23495458	alter_trans_start/end	0.00878455	0.0482085	4.58412	1.39488	AT1G63350.1
5	8681021	8682409	alter_trans_start/end	0.009274	0.0509329	5.55458	5.1605	AT5G25150.1
1	12103125	12103295	alter_trans_start/end	0.00891188	0.0524426	1.13521	1.98084	AT1G33390.1
5	301335	301495	alter_trans_start/end	0.00893802	0.0571049	1.97925	1.43221	AT5G01770.1
1	8939127	8940436	alter_trans_start/end	0.00901399	0.0541088	8.09308	2.66008	AT1G25450.1
1	28790703	28790855	alter_trans_start/end	0.009126	0.0602462	1.50356	2.76106	AT1G76710.1
1	4999035	5000632	alter_trans_start/end	0.00922729	0.0541381	3.33121	7.34667	AT1G14590.1
1	20890775	20892878	alter_trans_start/end	0.00934315	0.0596687	2.44359	2.14427	AT1G55860.1
5	13913263	13913573	alter_trans_start/end	0.00928267	0.0644581	4.30045	3.385	AT5G35750.1
5	4576212	4576536	alter_trans_start/end	0.00928069	0.0473478	31.7657	20.2343	AT5G14200.1
5	8111115	8112712	alter_trans_start/end	0.0092509	0.0517536	4.07214	1.19243	AT5G24000.1
2	1119666	1119786	alter_trans_start/end	0.00911807	0.0664777	2.60153	2.10808	AT2G03670.1
5	21209682	21210293	alter_trans_start/end	0.00898395	0.0645079	1.57876	1.67619	AT5G52230.1
1	751357	751980	alter_trans_start/end	0.00922439	0.0573548	4.49992	1.5667	AT1G03110.1
1	2474047	2474916	alter_trans_start/end	0.0093771	0.0538301	6.40192	8.67758	AT1G07980.1
5	10478954	10613099	alter_trans_start/end	0.00937659	0.0475612	81.0548	27.468	AT5G28500.1
1	13040047	13041034	alter_trans_start/end	0.00928716	0.0525446	5.95384	8.93449	AT1G35460.1
2	1286038	1353737	alter_trans_start/end	0.0091321	0.0464368	138.439	302.099	AT2G04030.1
1	4336893	4337957	alter_trans_start/end	0.00897262	0.0620522	1.58573	2.34261	AT1G12730.1
2	1282416	1353737	alter_trans_start/end	0.010002	0.0517231	36.6543	117.652	AT2G04030.1
5	1790182	1790678	alter_trans_start/end	0.0100551	0.0557627	16.3244	7.48606	AT5G05960.1
5	26577031	26577856	alter_trans_start/end	0.00995501	0.0666993	1.14329	2.51952	AT5G66600.1
1	3400611	3401481	alter_trans_start/end	0.0102083	0.0686428	2.21473	1.86729	AT1G10380.1
1	21726995	21727329	alter_trans_start/end	0.0103594	0.065907	2.12471	2.08171	AT1G58470.1
1	28169399	28169799	alter_trans_start/end	0.0102275	0.0663621	3.35157	2.17512	AT1G75010.1
1	1992545	1997345	alter_trans_start/end	0.0103434	0.0597233	5.39107	6.67052	AT1G06510.1
5	1157633	1158921	alter_trans_start/end	0.0103193	0.0766494	1.27552	2.47927	AT5G04220.1
5	18540861	18541503	alter_trans_start/end	0.0101346	0.0641977	2.01244	3.10247	AT5G45710.1
5	20809282	20810607	alter_trans_start/end	0.0101479	0.0629752	4.27467	5.2101	AT5G51200.1
5	678308	678572	alter_trans_start/end	0.0102092	0.0707446	1.23735	2.47158	AT5G02910.1
5	22662998	22664667	alter_trans_start/end	0.0106573	0.0650874	5.1628	7.19925	AT5G55960.1
5	6112827	6113278	alter_trans_start/end	0.010558	0.0631756	8.94203	6.47538	AT5G18440.1
1	2221382	2222975	alter_trans_start/end	0.0108191	0.0625778	6.50132	5.89771	AT1G07230.1
5	23465259	23466589	alter_trans_start/end	0.0108533	0.0674804	3.55264	7.31509	AT5G57960.1
5	18324133	18326107	alter_trans_start/end	0.0105076	0.0685659	2.50675	2.28139	AT5G45250.1
1	28235600	28236752	alter_trans_start/end	0.0106787	0.068127	5.92379	3.25213	AT1G75230.1
1	7078836	7079508	alter_trans_start/end	0.0106244	0.0747916	4.01238	2.27837	AT1G20410.1
5	2644723	2645049	alter_trans_start/end	0.0112374	0.0780313	3.03739	2.25605	AT5G08230.1
2	1583562	1584671	alter_trans_start/end	0.0117045	0.0766574	1.59047	2.81826	AT2G04540.1
1	17782013	17783397	alter_trans_start/end	0.0116581	0.0634406	11.1092	16.9771	AT1G48140.1
1	17336364	17376316	alter_trans_start/end	0.0114779	0.0672002	4.94415	3.38288	AT1G47290.1
1	28760457	28762151	alter_trans_start/end	0.0111424	0.0787777	1.78238	1.47785	AT1G76630.1
1	28585094	28585314	alter_trans_start/end	0.0113735	0.0816887	1.59965	2.33064	AT1G76170.1
1	19756672	19757076	alter_trans_start/end	0.011198	0.0763662	2.6643	1.83102	AT1G53025.1
5	2941898	2942457	alter_trans_start/end	0.0113438	0.0748751	5.18352	3.66418	AT5G09450.1
1	23772095	23775666	alter_trans_start/end	0.0117597	0.0870183	2.10441	2.42676	AT1G64060.1
1	2505706	2506012	alter_trans_start/end	0.0121684	0.0851756	1.9618	2.21498	AT1G08060.1
1	24196558	24196944	alter_trans_start/end	0.0120159	0.0938448	1.91687	1.67766	AT1G65130.1
5	14126761	14421671	alter_trans_start/end	0.0124726	0.0706873	58.1688	41.8116	AT5G36700.1
5	10856747	10857819	alter_trans_start/end	0.0124751	0.0783963	6.07076	9.82577	AT5G28830.1
1	26317177	26320237	alter_trans_start/end	0.0128308	0.0789183	8.27976	6.37135	AT1G69870.1
5	23684280	23685565	alter_trans_start/end	0.012934	0.0951647	3.883	1.86406	AT5G58600.1
1	5979189	5979910	alter_trans_start/end	0.0128701	0.109089	1.62755	1.72167	AT1G17420.1
1	21372664	21373018	alter_trans_start/end	0.0124208	0.0994578	1.12363	1.50219	AT1G57700.1
1	487364	489611	alter_trans_start/end	0.0122966	0.0819584	5.54344	6.2534	AT1G02400.1
1	588137	588663	alter_trans_start/end	0.012361	0.0920581	1.4652	5.61427	AT1G02700.1
1	21234209	21235200	alter_trans_start/end	0.0121138	0.0918993	2.48442	1.4972	AT1G56650.1
5	9033307	9033799	alter_trans_start/end	0.0124742	0.0744637	14.8914	11.5271	AT5G25890.1
5	4576212	4578037	alter_trans_start/end	0.0125724	0.0751267	68.184	27.3169	AT5G14200.1
5	15949074	15949411	alter_trans_start/end	0.0125277	0.0943499	2.06721	3.12405	AT5G39840.1
1	18253848	18254362	alter_trans_start/end	0.0125241	0.105583	1.72301	1.35103	AT1G49340.1
5	9034110	9034989	alter_trans_start/end	0.0123388	0.0833541	10.1038	9.97964	AT5G25890.1
1	8503790	8505613	alter_trans_start/end	0.0124652	0.0762884	12.018	8.69999	AT1G24040.1
5	8680338	8682409	alter_trans_start/end	0.0122707	0.0865136	5.13863	2.68774	AT5G25150.1
1	20299244	20300921	alter_trans_start/end	0.0123234	0.0891152	3.98058	2.96789	AT1G54380.1
1	191779	191967	alter_trans_start/end	0.0122113	0.117526	2.88442	1.61023	AT1G01520.1
1	3525403	3526399	alter_trans_start/end	0.0122647	0.082224	12.3631	13.3522	AT1G10650.1
5	17706847	17708197	alter_trans_start/end	0.012219	0.10116	1.05052	1.45434	AT5G44010.1
1	19364873	19366855	alter_trans_start/end	0.0130415	0.0802639	6.49431	68.2132	AT1G52070.1
1	1128639	1129566	alter_trans_start/end	0.0129083	0.102737	6.24995	1.7304	AT1G04240.1
1	6187781	6190347	alter_trans_start/end	0.012671	0.0865802	9.70104	9.11793	AT1G17980.1
5	24263782	24264808	alter_trans_start/end	0.0127925	0.0959875	5.59254	4.11032	AT5G60290.1
5	23405320	23406239	alter_trans_start/end	0.0129049	0.0929613	6.29208	4.43416	AT5G57780.1
5	16181781	16182598	alter_trans_start/end	0.0129696	0.0886458	15.1062	14.1686	AT5G40440.1
5	5069605	5070315	alter_trans_start/end	0.0129852	0.104567	3.86911	1.38937	AT5G15580.1
1	4585054	4621235	alter_trans_start/end	0.0130658	0.086037	15.6856	6.82167	AT1G13470.1
5	20512772	20512955	alter_trans_start/end	0.0131022	0.105581	1.55788	2.28116	AT5G50375.1
5	1103239	1103352	alter_trans_start/end	0.0135767	0.120279	2.04347	1.48608	AT5G04070.1
1	25471276	25472294	alter_trans_start/end	0.0136378	0.0886305	5.3155	3.84411	AT1G67910.1
1	26319084	26320237	alter_trans_start/end	0.0134756	0.0916385	5.8283	5.2247	AT1G69870.1
5	14126761	14421680	alter_trans_start/end	0.0137485	0.0868933	75.3249	48.4234	AT5G36700.1
5	9145059	9147870	alter_trans_start/end	0.0138539	0.0867639	6.54645	3.24007	AT5G26160.1
1	3339235	3341106	alter_trans_start/end	0.0137729	0.109805	4.92019	2.67195	AT1G10180.1
5	8591182	8692195	alter_trans_start/end	0.0138056	0.0887512	79.8801	86.2008	AT5G24930.1
5	5871136	5872710	alter_trans_start/end	0.0138462	0.112002	2.43432	2.59515	AT5G17790.1
5	9408341	9408826	alter_trans_start/end	0.0136467	0.108869	4.18074	2.77677	AT5G26770.1
1	8772288	8772527	alter_trans_start/end	0.0135756	0.0953092	13.5842	8.69555	AT1G24807.1
1	8786667	8786906	alter_trans_start/end	0.0133778	0.0953092	13.5842	8.69555	AT1G24909.1
5	9660394	9661472	alter_trans_start/end	0.0135947	0.122731	2.41873	2.34386	AT5G27360.1
5	8121016	8122814	alter_trans_start/end	0.0137172	0.0987157	12.561	3.08233	AT5G24030.1
1	27083035	27083343	alter_trans_start/end	0.0136559	0.114652	1.49507	1.9907	AT1G71960.1
1	11989359	11990247	alter_trans_start/end	0.0136773	0.111003	4.1701	1.79407	AT1G33080.1
1	7503736	7504259	alter_trans_start/end	0.0140071	0.0942711	5.67114	4.4956	AT1G21440.1
1	5268231	5268589	alter_trans_start/end	0.0140324	0.0940755	2.81298	1.4827	AT1G15300.1
1	23550822	23552234	alter_trans_start/end	0.014161	0.114189	1.04606	1.12733	AT1G63490.1
1	29993338	29993486	alter_trans_start/end	0.0137739	0.114203	5.09381	2.70157	AT1G79700.1
5	4351200	4351531	alter_trans_start/end	0.0135644	0.117118	2.29515	1.8061	AT5G13530.1
1	15953661	15973487	alter_trans_start/end	0.0133997	0.132585	1.58626	1.11591	AT1G42500.1
1	27910221	27910866	alter_trans_start/end	0.0133547	0.097762	27.9414	9.83763	AT1G74205.1
1	2261408	2262868	alter_trans_start/end	0.0132722	0.106133	15.0526	26.6053	AT1G07360.1
1	1039497	1039695	alter_trans_start/end	0.0131119	0.121396	3.16006	1.24386	AT1G04020.1
5	25715149	25716755	alter_trans_start/end	0.0130313	0.0966039	23.5727	9.30591	AT5G64290.1
5	6861845	6863055	alter_trans_start/end	0.0129209	0.114675	1.25919	1.55197	AT5G20320.1
1	28790972	28791958	alter_trans_start/end	0.0128347	0.116512	1.16306	2.50367	AT1G76710.1
5	26926578	26928392	alter_trans_start/end	0.0127757	0.108534	5.82335	3.70918	AT5G67470.1
5	20091691	20093260	alter_trans_start/end	0.0126766	0.117415	4.09606	2.13274	AT5G49520.1
1	29582885	29583456	alter_trans_start/end	0.0126735	0.11732	2.47908	1.60726	AT1G78650.1
5	24051999	24071271	alter_trans_start/end	0.0130046	0.0996843	27.6145	25.4351	AT5G59690.1
5	19633304	19633578	alter_trans_start/end	0.0131907	0.136458	1.13959	1.02535	AT5G48450.1
5	20415781	20416835	alter_trans_start/end	0.0135536	0.116101	7.47752	3.27705	AT5G50160.1
1	27574660	27574878	alter_trans_start/end	0.0132776	0.121273	1.09278	1.5655	AT1G73340.1
5	14126761	14421701	alter_trans_start/end	0.0135642	0.1028	99.6031	62.763	AT5G36700.1
2	1286047	1326373	alter_trans_start/end	0.0130627	0.107337	82.7775	152.276	AT2G04030.1
1	12909632	12911489	alter_trans_start/end	0.0131022	0.127402	1.66724	1.57475	AT1G35220.1
5	6548080	6549711	alter_trans_start/end	0.0129706	0.128883	3.63393	2.26939	AT5G19420.1
1	4303723	4305798	alter_trans_start/end	0.013167	0.104917	7.14001	17.842	AT1G12640.1
1	7736742	7738875	alter_trans_start/end	0.0131245	0.128123	3.85565	1.57804	AT1G21980.1
5	17836458	17836697	alter_trans_start/end	0.0130343	0.130522	1.66052	1.25959	AT5G44280.1
1	21926441	21927495	alter_trans_start/end	0.0130496	0.132703	2.16929	2.82175	AT1G59660.1
5	6891787	6892517	alter_trans_start/end	0.0130627	0.111736	8.8952	6.10083	AT5G20380.1
5	10479221	10613099	alter_trans_start/end	0.0131856	0.106009	82.7235	29.6238	AT5G28500.1
5	22146353	22197112	alter_trans_start/end	0.0134423	0.106561	34.9444	36.3307	AT5G54640.1
5	5742496	5860659	alter_trans_start/end	0.0134904	0.103852	19.2641	24.2966	AT5G17760.1
1	8262208	8262770	alter_trans_start/end	0.0136699	0.107624	8.12386	16.2104	AT1G23280.1
5	9522295	9522951	alter_trans_start/end	0.0134286	0.125477	1.66754	1.53109	AT5G27060.1
1	20525718	20528460	alter_trans_start/end	0.013002	0.112209	6.6097	13.4562	AT1G55020.1
5	8679655	8682409	alter_trans_start/end	0.0126989	0.120019	3.71144	2.96393	AT5G25150.1
5	14419581	14421651	alter_trans_start/end	0.0122581	0.110241	38.1637	27.7272	AT5G36700.1
1	8762917	8763341	alter_trans_start/end	0.0120755	0.122786	3.6809	3.02397	AT1G24764.1
1	22221003	22221430	alter_trans_start/end	0.0118854	0.11193	11.3669	7.01869	AT1G60260.1
1	26149166	26151131	alter_trans_start/end	0.0118512	0.109337	4.67421	3.03614	AT1G69550.1
5	25714610	25716755	alter_trans_start/end	0.0118276	0.112355	28.4711	11.4351	AT5G64290.1
1	13836538	13837029	alter_trans_start/end	0.0116831	0.113831	16.5376	9.0551	AT1G36622.1
5	26510167	26510992	alter_trans_start/end	0.0123084	0.130045	1.99199	1.65163	AT5G66360.1
1	2261963	2262868	alter_trans_start/end	0.0125711	0.115691	12.5069	20.5098	AT1G07360.1
1	5303157	5303403	alter_trans_start/end	0.0128019	0.116468	4.47117	12.7752	AT1G15420.1
5	8031101	8032693	alter_trans_start/end	0.0126275	0.113319	20.5995	7.24118	AT5G23820.1
1	5301979	5303403	alter_trans_start/end	0.0125979	0.120706	7.94586	12.9939	AT1G15420.1
2	1594713	1595337	alter_trans_start/end	0.013043	0.118483	12.1293	2.76478	AT2G04570.1
5	10075944	10190353	alter_trans_start/end	0.0135484	0.146463	2.54363	4.40156	AT5G28210.1
5	6146728	6147487	alter_trans_start/end	0.0133941	0.143444	6.0883	2.96287	AT5G18525.1
5	16720430	16721221	alter_trans_start/end	0.0132994	0.121149	10.7371	12.9494	AT5G41770.1
1	22984108	22988483	alter_trans_start/end	0.0132713	0.148824	3.44175	1.25364	AT1G62200.1
1	27910221	27912546	alter_trans_start/end	0.0130989	0.129361	17.5001	7.2571	AT1G74205.1
5	21955102	21956600	alter_trans_start/end	0.0134741	0.123663	5.32198	15.2297	AT5G54100.1
5	9425736	9619106	alter_trans_start/end	0.0134595	0.123916	10.3741	13.545	AT5G26800.1
1	21036013	21036121	alter_trans_start/end	0.0135353	0.128203	1.3373	1.49417	AT1G56210.1
5	18404088	18405662	alter_trans_start/end	0.013377	0.127829	6.98995	4.65648	AT5G45420.1
5	26836163	26837184	alter_trans_start/end	0.0134188	0.12693	8.39288	8.06612	AT5G67260.1
1	24388959	24389707	alter_trans_start/end	0.0133366	0.15384	4.50642	1.90971	AT1G65590.1
5	9034560	9034989	alter_trans_start/end	0.013459	0.126719	19.136	12.6589	AT5G25890.1
1	6822837	6823931	alter_trans_start/end	0.0136327	0.139967	5.5156	7.97103	AT1G19730.1
2	874363	874833	alter_trans_start/end	0.0135713	0.130285	6.80521	6.20322	AT2G02990.1
1	26552387	26556102	alter_trans_start/end	0.0139553	0.153854	1.24189	2.18191	AT1G70460.1
2	428223	428844	alter_trans_start/end	0.0140243	0.148079	3.67767	2.08356	AT2G01930.1
1	23647336	23647581	alter_trans_start/end	0.0141503	0.15366	1.31467	1.65518	AT1G63740.1
5	25050150	25050972	alter_trans_start/end	0.0139949	0.126408	3.50098	3.51866	AT5G62380.1
1	3139597	3140283	alter_trans_start/end	0.0139048	0.138586	3.50464	6.19496	AT1G09700.1
1	21679566	21679885	alter_trans_start/end	0.0139634	0.142396	22.289	9.41518	AT1G58360.1
1	2288966	2289189	alter_trans_start/end	0.013977	0.16001	3.31323	1.22453	AT1G07450.1
5	21750441	21751197	alter_trans_start/end	0.0136613	0.148287	5.81421	5.19254	AT5G53540.1
5	15975546	15976211	alter_trans_start/end	0.0137344	0.162711	1.03017	2.17523	AT5G39890.1
2	1531163	1532936	alter_trans_start/end	0.013866	0.134087	12.1821	15.6266	AT2G04400.1
1	21889932	21891969	alter_trans_start/end	0.0138631	0.134662	14.349	6.82693	AT1G59600.1
1	23900044	23900275	alter_trans_start/end	0.0138245	0.149754	6.211	3.13924	AT1G64385.1
1	992691	993221	alter_trans_start/end	0.0136731	0.134904	8.44786	14.9539	AT1G03900.1
5	5193079	5194303	alter_trans_start/end	0.0138159	0.135966	4.65543	8.8473	AT5G15910.1
2	1531163	1532558	alter_trans_start/end	0.0135771	0.138422	15.5127	10.7603	AT2G04400.1
5	6112827	6115242	alter_trans_start/end	0.0135235	0.169758	2.63474	3.86759	AT5G18440.1
1	26675503	26675918	alter_trans_start/end	0.0133554	0.154804	13.0418	2.77226	AT1G70740.1
5	12079607	12080971	alter_trans_start/end	0.0135376	0.138181	15.9543	13.3114	AT5G32450.1
5	21954893	21956600	alter_trans_start/end	0.0132715	0.132886	5.2539	16.5603	AT5G54100.1
2	3045667	3046153	alter_trans_start/end	0.013111	0.139231	14.8341	18.0614	AT2G07340.1
5	9034438	9034989	alter_trans_start/end	0.0129319	0.139275	15.6633	11.2437	AT5G25890.1
2	1687213	1687789	alter_trans_start/end	0.0131405	0.15884	1.14565	2.13626	AT2G04800.1
5	7202671	7204079	alter_trans_start/end	0.012642	0.141684	3.81352	4.23902	AT5G21160.1
1	20847719	20849058	alter_trans_start/end	0.012507	0.141998	6.19604	1.64324	AT1G55760.1
5	4740263	4742642	alter_trans_start/end	0.0123863	0.157122	3.73305	1.38319	AT5G14700.1
5	6254720	6258032	alter_trans_start/end	0.0123631	0.15458	8.77024	4.93079	AT5G18748.1
2	1531163	1533330	alter_trans_start/end	0.012295	0.143101	26.0519	26.4118	AT2G04400.1
1	11653545	11654498	alter_trans_start/end	0.0123192	0.143225	12.0737	13.9286	AT1G32310.1
5	21321995	21381236	alter_trans_start/end	0.0120868	0.15268	7.01227	3.34555	AT5G52540.1
1	6903380	6904117	alter_trans_start/end	0.0120203	0.156536	4.73226	4.20176	AT1G19880.1
5	24671611	24672441	alter_trans_start/end	0.0120956	0.170706	3.08852	2.31482	AT5G61360.1
5	11380565	11380794	alter_trans_start/end	0.0120964	0.173955	1.43241	5.81294	AT5G30495.1
5	16720122	16721221	alter_trans_start/end	0.0121237	0.155998	6.51837	10.6557	AT5G41770.1
5	311818	533085	alter_trans_start/end	0.0122856	0.148235	12.4976	3.25074	AT5G01810.1
1	29190197	29191774	alter_trans_start/end	0.0122652	0.144589	6.82555	14.1604	AT1G77670.1
1	4221874	4222287	alter_trans_start/end	0.0121797	0.148457	7.23618	9.77189	AT1G12400.1
5	25152630	25153244	alter_trans_start/end	0.0120898	0.14939	5.90577	6.33235	AT5G62650.1
1	13205376	13207608	alter_trans_start/end	0.0121018	0.148996	8.47018	6.55345	AT1G35670.1
5	25461312	25462668	alter_trans_start/end	0.0118882	0.150455	4.61315	12.6236	AT5G63600.1
1	1832935	1833420	alter_trans_start/end	0.0118712	0.150747	10.4211	7.01731	AT1G06060.1
1	4585054	4620266	alter_trans_start/end	0.0118465	0.150977	19.8646	9.63313	AT1G13470.1
5	21021871	21034890	alter_trans_start/end	0.0114524	0.151013	9.24162	5.58923	AT5G51750.1
1	25727301	25727691	alter_trans_start/end	0.0114741	0.184736	2.64227	3.86971	AT1G68550.1
1	28980946	28983647	alter_trans_start/end	0.011523	0.151595	9.11647	7.21654	AT1G77130.1
1	3649655	3649802	alter_trans_start/end	0.0116276	0.174826	1.20087	1.15317	AT1G10930.1
1	17150015	17150212	alter_trans_start/end	0.0115148	0.174937	1.1006	1.69086	AT1G45231.2
1	12973225	12978440	alter_trans_start/end	0.0116765	0.15332	11.5949	9.87264	AT1G35340.1
1	26547605	26547844	alter_trans_start/end	0.0112368	0.166853	1.31117	1.37855	AT1G70430.1
5	19608578	19609460	alter_trans_start/end	0.0112679	0.160234	9.92967	8.31108	AT5G48385.1
5	23906963	23948399	alter_trans_start/end	0.0112067	0.161452	15.8394	11.477	AT5G59250.1
2	2088028	2090248	alter_trans_start/end	0.0111155	0.161006	2.50049	3.84992	AT2G05632.1
1	21204561	21204799	alter_trans_start/end	0.0109385	0.155027	6.03659	11.0417	AT1G56590.1
1	4734043	4734285	alter_trans_start/end	0.0107229	0.147772	4.92966	7.86808	AT1G13810.1
1	26302447	26432380	alter_trans_start/end	0.0105584	0.16102	17.8004	8.45975	AT1G70200.1
5	23931731	23932067	alter_trans_start/end	0.0109624	0.18424	2.66415	1.40526	AT5G59330.1
5	21749809	21751197	alter_trans_start/end	0.0108667	0.156576	8.93406	7.53286	AT5G53540.1
1	10446338	10447647	alter_trans_start/end	0.0109222	0.176998	1.68578	1.44739	AT1G29840.1
5	25461727	25462668	alter_trans_start/end	0.0108805	0.156951	2.90263	7.28216	AT5G63600.1
5	2617839	2734288	alter_trans_start/end	0.0108928	0.196786	4.65142	4.46259	AT5G08139.1
1	2484479	2484887	alter_trans_start/end	0.0108165	0.220889	1.51966	1.02405	AT1G08000.1
5	6615330	6615475	alter_trans_start/end	0.0107832	0.220896	1.4943	1.45301	AT5G19600.1
5	16629467	16629854	alter_trans_start/end	0.0105642	0.220896	1.02502	1.16135	AT5G41580.1
1	20648042	20686285	alter_trans_start/end	0.0103276	0.220896	1.01484	1.3414	AT1G55325.2
5	2425377	2425541	alter_trans_start/end	0.0102122	0.220896	1.19728	1.85686	AT5G07660.1
5	7917152	7917595	alter_trans_start/end	0.0101534	0.220896	1.29178	1.47021	AT5G23480.1
5	4846044	4846300	alter_trans_start/end	0.0101236	0.220896	1.76197	1.4243	AT5G14960.1
5	2153566	2153688	alter_trans_start/end	0.00997523	0.220896	2.62556	2.74778	AT5G06950.1
5	4330983	4331843	alter_trans_start/end	0.00929665	0.15833	6.48511	3.8073	AT5G13480.1
5	26842107	26843512	alter_trans_start/end	0.00909614	0.180469	4.17009	1.97121	AT5G67280.1
1	6039258	6040824	alter_trans_start/end	0.00907319	0.183866	1.86763	2.07869	AT1G17580.1
1	12488598	12489178	alter_trans_start/end	0.00921213	0.160357	2.73185	2.12375	AT1G34260.1
5	7641365	7641687	alter_trans_start/end	0.00925854	0.224357	1.08505	1.28294	AT5G22860.1
5	7936840	7937486	alter_trans_start/end	0.00915607	0.162718	4.77765	9.4182	AT5G23535.1
1	29017423	29018152	alter_trans_start/end	0.00925042	0.161345	7.70568	4.70771	AT1G77230.1
5	16310743	16311550	alter_trans_start/end	0.00909933	0.162857	6.38891	16.9484	AT5G40760.1
5	5193079	5194019	alter_trans_start/end	0.00902175	0.162298	8.00564	8.75366	AT5G15910.1
1	26204818	26205142	alter_trans_start/end	0.00897652	0.162315	3.54627	8.67229	AT1G69680.1
5	12081509	12084862	alter_trans_start/end	0.0089038	0.162555	31.1746	19.0257	AT5G32450.1
5	8228864	8230479	alter_trans_start/end	0.00882837	0.173665	2.21202	3.45553	AT5G24230.1
5	24473867	24474510	alter_trans_start/end	0.00875479	0.173866	9.20738	5.14779	AT5G60840.1
5	22385819	22386242	alter_trans_start/end	0.00871679	0.162965	3.97635	3.08744	AT5G55170.1
1	5063734	5065166	alter_trans_start/end	0.00867563	0.163045	6.15765	2.72784	AT1G14710.1
5	16733846	16735173	alter_trans_start/end	0.00855594	0.172401	5.08898	2.44888	AT5G41800.1
5	18762811	18763356	alter_trans_start/end	0.00844271	0.204642	1.45946	1.47339	AT5G46260.1
5	5242685	5243305	alter_trans_start/end	0.0085707	0.203838	1.72428	2.02088	AT5G16040.1
1	20071279	20072444	alter_trans_start/end	0.00858911	0.166823	2.08652	2.48739	AT1G53770.1
5	8591187	8594375	alter_trans_start/end	0.00870515	0.164906	33.7217	40.1881	AT5G24930.1
1	25308917	25310241	alter_trans_start/end	0.00835571	0.180697	2.64776	3.57213	AT1G67530.1
5	26861400	26862483	alter_trans_start/end	0.00827582	0.165284	3.10705	8.44569	AT5G67330.1
5	6912556	6913127	alter_trans_start/end	0.00817406	0.171435	5.28352	3.3327	AT5G20450.1
5	25977972	25978427	alter_trans_start/end	0.00822978	0.168116	10.022	5.60139	AT5G65040.1
1	21689055	21689924	alter_trans_start/end	0.00831888	0.155729	14.7999	21.7729	AT1G58380.1
5	3427179	3427854	alter_trans_start/end	0.00872364	0.167271	4.00931	5.53833	AT5G10840.1
1	17095972	17097710	alter_trans_start/end	0.0087609	0.167369	10.3168	14.4784	AT1G45170.1
1	2168683	2169863	alter_trans_start/end	0.00870159	0.167523	9.36848	10.4553	AT1G07070.1
1	27987011	27987426	alter_trans_start/end	0.00878657	0.190578	1.39388	1.31328	AT1G74458.1
1	22328988	22329243	alter_trans_start/end	0.00893156	0.190966	1.11706	1.2542	AT1G60610.1
5	20921593	20922984	alter_trans_start/end	0.00892218	0.168855	13.4391	15.1723	AT5G51510.1
5	5840825	5841816	alter_trans_start/end	0.008963	0.156382	14.1979	28.5738	AT5G17710.1
5	26836163	26837396	alter_trans_start/end	0.0089128	0.184633	15.4287	8.57064	AT5G67260.1
2	3045830	3046153	alter_trans_start/end	0.00901862	0.161953	23.5012	27.3334	AT2G07340.1
1	26302447	26433817	alter_trans_start/end	0.00911927	0.171295	13.0847	8.41982	AT1G70200.1
5	18484307	18485076	alter_trans_start/end	0.00925062	0.17182	9.43093	6.88352	AT5G45590.1
1	27851863	27852953	alter_trans_start/end	0.00923151	0.168817	10.6308	7.20821	AT1G74070.1
5	9145059	9147850	alter_trans_start/end	0.0092109	0.201232	2.87565	1.98551	AT5G26160.1
1	17782013	17783601	alter_trans_start/end	0.00896493	0.171133	9.42218	11.4521	AT1G48140.1
1	4304077	4305798	alter_trans_start/end	0.0090256	0.172947	3.64906	15.0853	AT1G12640.1
5	13910606	13911157	alter_trans_start/end	0.00914007	0.156651	26.7584	5.72391	AT5G35740.1
5	21322672	21323778	alter_trans_start/end	0.00914537	0.173356	5.93002	6.50782	AT5G52540.1
1	22262857	22301770	alter_trans_start/end	0.00914223	0.170592	2.43166	9.35569	AT1G60420.1
5	20415781	20417581	alter_trans_start/end	0.00964486	0.175725	10.3841	4.09616	AT5G50160.1
1	19496510	19497327	alter_trans_start/end	0.00953226	0.19428	4.55886	3.42742	AT1G52347.1
1	6901871	6902198	alter_trans_start/end	0.00946228	0.179112	5.05879	3.70144	AT1G19880.1
5	21953788	21954795	alter_trans_start/end	0.00980903	0.171023	5.61942	19.3185	AT5G54100.1
2	862078	862988	alter_trans_start/end	0.00998708	0.177865	8.61737	9.75219	AT2G02960.1
1	23550997	23552234	alter_trans_start/end	0.00990748	0.201852	1.2327	1.17345	AT1G63490.1
5	18850749	18851396	alter_trans_start/end	0.00992889	0.196226	8.73284	4.94161	AT5G46490.1
5	18513393	18518026	alter_trans_start/end	0.00998533	0.205318	2.19241	1.19618	AT5G45650.1
5	6790	8432	alter_trans_start/end	0.0106354	0.175289	11.0316	9.52986	AT5G01020.1
5	26865568	26867675	alter_trans_start/end	0.0106947	0.180573	4.78987	2.35186	AT5G67340.1
5	5159793	5160275	alter_trans_start/end	0.0111036	0.181505	3.87369	4.24241	AT5G15810.1
1	7953963	7954448	alter_trans_start/end	0.0111787	0.181928	5.09922	7.3273	AT1G22520.1
5	4278202	4279495	alter_trans_start/end	0.0113425	0.191408	8.11375	3.64723	AT5G13340.1
5	2572059	2572957	alter_trans_start/end	0.011414	0.182728	5.65307	3.97921	AT5G08020.1
1	12908987	12909344	alter_trans_start/end	0.0113945	0.182796	2.49655	4.69434	AT1G35220.1
1	28764763	28767498	alter_trans_start/end	0.011477	0.183039	2.9803	3.29267	AT1G76630.1
1	7280398	7280979	alter_trans_start/end	0.0115398	0.251403	1.44405	2.76593	AT1G20910.1
1	26454696	26655171	alter_trans_start/end	0.0117697	0.184539	5.14726	1.41422	AT1G70250.1
1	1834843	1875392	alter_trans_start/end	0.011718	0.184924	15.6218	11.8858	AT1G06060.1
1	11105666	11106704	alter_trans_start/end	0.0117933	0.205956	1.73154	3.23244	AT1G31120.1
1	19295882	19296345	alter_trans_start/end	0.0117639	0.185227	8.11398	5.12191	AT1G51940.1
2	863673	864437	alter_trans_start/end	0.0118238	0.18553	6.93144	4.51148	AT2G02960.1
5	25406333	25407650	alter_trans_start/end	0.0121242	0.210513	3.36123	3.85094	AT5G63440.1
5	5769940	5771865	alter_trans_start/end	0.012275	0.19099	7.1247	7.87297	AT5G17510.1
5	23847572	23909995	alter_trans_start/end	0.0123274	0.186974	5.0176	2.50142	AT5G59080.1
5	9115171	9119597	alter_trans_start/end	0.0127511	0.188285	3.69509	7.08936	AT5G26110.1
1	3525971	3526399	alter_trans_start/end	0.0128449	0.172438	13.197	13.1664	AT1G10650.1
5	14564246	14564881	alter_trans_start/end	0.0125759	0.205488	2.57688	1.2861	AT5G36920.1
2	974402	975839	alter_trans_start/end	0.012571	0.189207	5.47432	1.30947	AT2G03240.1
1	1706836	1707644	alter_trans_start/end	0.0124321	0.192038	6.36641	3.40027	AT1G05690.1
5	16296640	16297040	alter_trans_start/end	0.0124695	0.189627	4.06451	6.30688	AT5G40710.1
5	21322905	21323778	alter_trans_start/end	0.0124782	0.189976	4.18746	5.82657	AT5G52540.1
5	7389179	7389297	alter_trans_start/end	0.0125517	0.212873	1.78729	1.18711	AT5G22320.1
2	417345	553162	alter_trans_start/end	0.0127859	0.190982	14.6124	16.4145	AT2G02160.1
5	14068273	14068531	alter_trans_start/end	0.0128748	0.25991	1.839	1.43298	AT5G35930.1
1	8261585	8262770	alter_trans_start/end	0.012863	0.179789	22.3103	30.9754	AT1G23280.1
1	5820193	5820767	alter_trans_start/end	0.0127892	0.191543	2.06243	7.84113	AT1G17020.1
2	521205	521692	alter_trans_start/end	0.01259	0.186013	8.0719	4.46348	AT2G02080.1
5	19857246	19859781	alter_trans_start/end	0.0125014	0.192159	4.53494	4.95616	AT5G48970.1
5	26836163	26836904	alter_trans_start/end	0.0128319	0.175229	12.0486	8.04775	AT5G67260.1
1	26117522	26117896	alter_trans_start/end	0.0128612	0.193747	6.18783	6.72436	AT1G69480.1
5	16310743	16311713	alter_trans_start/end	0.0128021	0.192101	6.87526	18.7089	AT5G40760.1
1	21890168	21891969	alter_trans_start/end	0.0127024	0.194601	8.36922	5.96758	AT1G59600.1
5	19745711	19746181	alter_trans_start/end	0.0128814	0.195058	3.10993	5.88155	AT5G48680.1
1	25437332	25439522	alter_trans_start/end	0.0128197	0.195111	2.64856	3.45746	AT1G67850.1
1	23853923	23855601	alter_trans_start/end	0.0125176	0.195432	5.6694	6.07941	AT1G64280.1
5	5158963	5160275	alter_trans_start/end	0.0126075	0.195839	1.27674	5.631	AT5G15810.1
1	11546965	11547993	alter_trans_start/end	0.0125376	0.207647	3.12108	3.27193	AT1G32100.1
1	6903015	6904117	alter_trans_start/end	0.0128312	0.196958	2.19522	4.77807	AT1G19880.1
5	5193079	5193839	alter_trans_start/end	0.0128481	0.186395	7.5318	5.95606	AT5G15910.1
1	24388959	24390823	alter_trans_start/end	0.0126869	0.207262	10.8612	5.49474	AT1G65590.1
5	21000523	21001037	alter_trans_start/end	0.0124156	0.242591	2.54898	1.73899	AT5G51690.1
5	15951316	16012537	alter_trans_start/end	0.0124306	0.198688	5.87195	13.0994	AT5G39850.1
1	29583580	29584266	alter_trans_start/end	0.0123778	0.245054	2.61742	1.25386	AT1G78650.1
2	1078031	1234036	alter_trans_start/end	0.012331	0.199642	4.64673	7.32354	AT2G03550.1
2	3463875	3468553	alter_trans_start/end	0.0125679	0.178014	9.76054	7.78328	AT2G07732.1
5	23029432	23029534	alter_trans_start/end	0.0125317	0.222866	1.56013	1.29208	AT5G56930.1
5	19462134	19463132	alter_trans_start/end	0.0124687	0.204093	10.1366	9.01746	AT5G48020.1
1	28760457	28761030	alter_trans_start/end	0.0124831	0.271115	1.32094	1.75073	AT1G76630.1
5	8110703	8112712	alter_trans_start/end	0.0122346	0.201314	5.83388	1.58184	AT5G24000.1
5	8031101	8031931	alter_trans_start/end	0.012165	0.198239	10.6243	5.24665	AT5G23820.1
1	22483160	22483765	alter_trans_start/end	0.0122245	0.20205	1.66035	4.32515	AT1G61040.1
2	863293	864437	alter_trans_start/end	0.0121765	0.202062	7.70278	4.95957	AT2G02960.1
5	18918023	18919416	alter_trans_start/end	0.0121277	0.197375	6.60722	5.40906	AT5G46620.1
5	23465651	23466589	alter_trans_start/end	0.012214	0.202647	4.99856	5.71398	AT5G57960.1
1	24167997	24170632	alter_trans_start/end	0.0122257	0.202811	4.09778	4.23563	AT1G65060.1
5	19804185	19805267	alter_trans_start/end	0.0122957	0.203164	4.93786	6.4112	AT5G48840.1
1	3118838	3119748	alter_trans_start/end	0.0122478	0.20734	12.0543	5.85352	AT1G09630.1
5	26302904	26303421	alter_trans_start/end	0.0122997	0.204307	4.86323	1.85125	AT5G65740.1
5	3806898	3807053	alter_trans_start/end	0.012193	0.274723	1.06495	1.26092	AT5G11800.1
1	21199921	21204462	alter_trans_start/end	0.0122327	0.204655	4.80531	7.74686	AT1G56590.1
5	24616589	24620014	alter_trans_start/end	0.0124347	0.204582	4.40194	10.9582	AT5G61190.1
1	10962741	10963249	alter_trans_start/end	0.0123579	0.23428	3.05096	2.62674	AT1G30825.1
1	10331395	10332352	alter_trans_start/end	0.0122367	0.211499	3.08906	6.77826	AT1G29550.1
5	1103612	1104432	alter_trans_start/end	0.0122026	0.205768	4.97574	1.77816	AT5G04070.1
1	2867076	3118271	alter_trans_start/end	0.0118291	0.205862	9.50267	4.8462	AT1G09630.1
1	17165494	17167878	alter_trans_start/end	0.0118801	0.201394	12.4	6.88797	AT1G45249.1
1	4034821	4035005	alter_trans_start/end	0.0117247	0.225592	2.17141	1.7995	AT1G11950.1
1	17164250	17164764	alter_trans_start/end	0.0118386	0.208371	4.63355	6.01818	AT1G45248.1
1	5587725	5588522	alter_trans_start/end	0.0115112	0.20862	3.17445	1.90974	AT1G16340.1
5	25301990	25302450	alter_trans_start/end	0.011384	0.214677	2.00505	4.90766	AT5G63080.1
5	23903882	23906165	alter_trans_start/end	0.0115111	0.208577	7.23023	7.59676	AT5G59250.1
5	16040608	16048052	alter_trans_start/end	0.0114213	0.232853	2.60315	3.09437	AT5G40080.1
5	8979884	8980537	alter_trans_start/end	0.0114659	0.223672	4.06438	4.29413	AT5G25800.1
1	919740	919913	alter_trans_start/end	0.0116436	0.224421	1.34446	1.6913	AT1G03687.1
1	18655958	18657394	alter_trans_start/end	0.0118286	0.210926	2.3817	1.30253	AT1G50360.1
1	603125	604375	alter_trans_start/end	0.0116879	0.211692	2.63335	5.15575	AT1G02750.1
1	6774783	6776802	alter_trans_start/end	0.0116153	0.2081	7.02097	11.8599	AT1G19580.1
1	6625242	6626066	alter_trans_start/end	0.0114488	0.212439	9.22125	6.7199	AT1G19200.1
1	28653065	28653245	alter_trans_start/end	0.0113858	0.212476	2.28223	4.50969	AT1G76380.1
1	18672181	18672781	alter_trans_start/end	0.0112999	0.241227	3.7664	3.17941	AT1G50410.1
1	28420636	28636615	alter_trans_start/end	0.011245	0.247875	2.57542	2.72765	AT1G76340.1
1	26607009	26607525	alter_trans_start/end	0.0113395	0.213929	3.37692	1.2006	AT1G70560.1
1	27517194	27517846	alter_trans_start/end	0.0112277	0.213933	6.56129	5.72404	AT1G73177.1
5	6112827	6113813	alter_trans_start/end	0.0111305	0.213938	3.34826	3.82441	AT5G18440.1
5	4752841	4753600	alter_trans_start/end	0.0112831	0.215262	5.48785	4.36183	AT5G14720.1
1	4728656	4730410	alter_trans_start/end	0.0112081	0.215457	1.40173	2.94867	AT1G13790.1
5	4832612	4834399	alter_trans_start/end	0.0111887	0.215496	3.97152	2.98493	AT5G14940.1
5	15090315	15091631	alter_trans_start/end	0.0111254	0.215726	2.99771	3.3937	AT5G37890.1
5	23780345	24052457	alter_trans_start/end	0.011091	0.237826	2.33442	1.31829	AT5G59700.1
1	7601081	7602220	alter_trans_start/end	0.0109473	0.251832	2.22629	2.18117	AT1G21650.3
1	24167997	24168717	alter_trans_start/end	0.0110231	0.212519	5.38777	5.42074	AT1G65060.1
1	8664464	8665269	alter_trans_start/end	0.0110986	0.217404	3.94895	2.62036	AT1G24450.1
5	1114142	1114876	alter_trans_start/end	0.0109208	0.217636	4.55137	5.32189	AT5G04110.1
5	16310743	16311273	alter_trans_start/end	0.0109934	0.193799	4.85903	16.8279	AT5G40760.1
1	29813452	29814317	alter_trans_start/end	0.0110022	0.218031	4.29968	5.6146	AT1G79260.1
5	16312049	16312875	alter_trans_start/end	0.0109598	0.218102	3.63984	10.7419	AT5G40760.1
5	8139	8432	alter_trans_start/end	0.0107754	0.208665	3.62738	4.57134	AT5G01020.1
1	13040047	13041269	alter_trans_start/end	0.010812	0.218438	6.97784	11.79	AT1G35460.1
2	665141	665574	alter_trans_start/end	0.0107863	0.218533	3.50809	2.7017	AT2G02480.1
5	16717971	16719665	alter_trans_start/end	0.0107546	0.218653	4.16271	8.35663	AT5G41770.1
1	13641857	13642052	alter_trans_start/end	0.0106555	0.218707	2.99467	3.59309	AT1G36280.1
5	21953788	21954558	alter_trans_start/end	0.0107647	0.192867	5.0712	15.8264	AT5G54100.1
5	18392190	18392319	alter_trans_start/end	0.0106865	0.240987	2.34147	1.07046	AT5G45380.1
1	20525718	20528286	alter_trans_start/end	0.0105858	0.219666	4.72121	9.99774	AT1G55020.1
1	19421237	19423210	alter_trans_start/end	0.010473	0.223395	3.21093	3.3894	AT1G52160.1
1	8587451	8588158	alter_trans_start/end	0.0105088	0.220118	2.20983	2.73435	AT1G24240.1
5	7110265	7110562	alter_trans_start/end	0.0104316	0.220141	4.51901	2.67709	AT5G20950.1
5	24488661	24489761	alter_trans_start/end	0.0104812	0.221059	2.88428	1.05608	AT5G60880.1
1	9299252	9300329	alter_trans_start/end	0.0104656	0.254977	3.89659	1.11645	AT1G26840.1
5	23583646	23584049	alter_trans_start/end	0.010452	0.269718	2.32645	2.46605	AT5G58340.1
1	25814451	25814872	alter_trans_start/end	0.010366	0.221279	3.25473	4.3581	AT1G68740.1
1	27083035	27087069	alter_trans_start/end	0.0102937	0.241502	2.2639	2.21159	AT1G71960.1
5	16762387	16763136	alter_trans_start/end	0.0102745	0.235391	2.77594	2.19293	AT5G41880.1
1	27755475	27756944	alter_trans_start/end	0.0102755	0.222233	3.71804	4.41646	AT1G73820.1
5	531077	532911	alter_trans_start/end	0.0101848	0.222436	4.29597	2.6373	AT5G02440.1
5	25155412	25155927	alter_trans_start/end	0.0103298	0.222998	2.75439	4.70729	AT5G62650.1
1	16320	25041	alter_trans_start/end	0.0103567	0.223099	5.1268	5.32151	AT1G01040.1
1	17828975	17829180	alter_trans_start/end	0.0102066	0.295454	1.0509	1.67781	AT1G48270.1
1	13640515	13641636	alter_trans_start/end	0.0101437	0.223376	1.911	3.84165	AT1G36280.1
5	18801918	18983961	alter_trans_start/end	0.0102662	0.225168	4.23043	2.91534	AT5G46790.1
5	2899135	2899562	alter_trans_start/end	0.0102738	0.250134	1.02766	1.11505	AT5G09350.1
5	18395179	18615560	alter_trans_start/end	0.0102872	0.224532	10.3312	2.47253	AT5G45380.1
1	3697118	3697800	alter_trans_start/end	0.0103429	0.244522	1.15214	1.33127	AT1G11080.1
1	12429882	12431559	alter_trans_start/end	0.0103604	0.226964	7.59474	7.0475	AT1G34130.1
5	7874645	7875377	alter_trans_start/end	0.0103236	0.222154	2.08688	6.25348	AT5G23395.1
5	15657563	15754436	alter_trans_start/end	0.0102182	0.224987	3.48378	2.0823	AT5G39360.1
1	2545814	2547845	alter_trans_start/end	0.0102012	0.225147	4.42249	5.78702	AT1G08130.1
1	5955885	5956130	alter_trans_start/end	0.0103214	0.247359	2.26116	1.02736	AT1G17380.1
5	3426912	3427854	alter_trans_start/end	0.010245	0.226264	3.27565	2.78352	AT5G10840.1
1	23408778	23409748	alter_trans_start/end	0.0100533	0.226645	3.38187	6.21717	AT1G63120.1
5	26089520	26091296	alter_trans_start/end	0.00998862	0.240103	1.39929	2.95548	AT5G65290.1
5	26519773	26520630	alter_trans_start/end	0.00990744	0.226757	2.80964	6.14249	AT5G66410.1
5	26519773	26520297	alter_trans_start/end	0.00983681	0.226807	4.12202	6.42174	AT5G66410.1
5	16234488	16235499	alter_trans_start/end	0.00982823	0.226958	4.71979	3.30445	AT5G40530.1
1	5384088	5385304	alter_trans_start/end	0.00995706	0.227532	3.54762	1.67009	AT1G15660.1
5	18560737	18641038	alter_trans_start/end	0.00982713	0.227712	10.3283	5.13781	AT5G45750.1
5	20415781	20416250	alter_trans_start/end	0.00984782	0.228086	11.3355	5.42179	AT5G50160.1
1	27780609	27780829	alter_trans_start/end	0.0100465	0.228845	8.00233	2.12758	AT1G73870.1
5	2736451	2737532	alter_trans_start/end	0.0101066	0.219959	2.59763	2.82928	AT5G08470.1
1	2136964	2137787	alter_trans_start/end	0.010119	0.229166	4.113	4.57039	AT1G06960.1
1	24167678	24167940	alter_trans_start/end	0.00989245	0.229444	7.67689	4.18902	AT1G65060.1
5	20525600	20526295	alter_trans_start/end	0.00979655	0.229447	2.58058	3.85922	AT5G50400.1
1	27910221	27912304	alter_trans_start/end	0.009759	0.219325	10.445	4.83696	AT1G74205.1
1	23179483	23180971	alter_trans_start/end	0.00973626	0.233808	12.7207	8.42283	AT1G62600.1
5	23876747	23878475	alter_trans_start/end	0.00969762	0.229841	3.45999	3.47612	AT5G59150.1
1	24167489	24167940	alter_trans_start/end	0.00957726	0.207013	13.3052	9.45715	AT1G65060.1
5	23903882	23906719	alter_trans_start/end	0.00964094	0.228251	20.5465	16.0385	AT5G59250.1
1	2169880	2171065	alter_trans_start/end	0.00977488	0.208462	8.76095	17.3322	AT1G07080.1
1	5060651	5061141	alter_trans_start/end	0.00963207	0.232716	2.82064	1.36211	AT1G14700.1
1	24295182	24296606	alter_trans_start/end	0.00973156	0.233006	6.22476	3.4106	AT1G65410.1
5	24182102	24182782	alter_trans_start/end	0.00976928	0.233275	1.03994	3.48979	AT5G60040.1
1	12066644	12067675	alter_trans_start/end	0.0100705	0.23481	5.14725	3.38504	AT1G33265.1
5	25152630	25154710	alter_trans_start/end	0.0104061	0.235659	2.73453	2.13216	AT5G62650.1
1	2136587	2137787	alter_trans_start/end	0.0103733	0.235728	3.44964	3.70773	AT1G06960.1
5	26864461	26864930	alter_trans_start/end	0.0101372	0.234067	5.34241	2.85135	AT5G67340.1
5	19803478	19804054	alter_trans_start/end	0.0101603	0.23282	6.21418	7.91913	AT5G48840.1
1	22220861	22221430	alter_trans_start/end	0.0101586	0.236339	4.03251	3.24445	AT1G60260.1
1	25127284	25127696	alter_trans_start/end	0.0101458	0.236871	2.31494	3.17669	AT1G67170.1
1	5587725	5589064	alter_trans_start/end	0.0101466	0.236935	4.39414	1.90337	AT1G16340.1
5	21176408	21179811	alter_trans_start/end	0.00998849	0.250071	1.50153	2.66707	AT5G52120.1
5	18559097	18560210	alter_trans_start/end	0.0100261	0.23717	11.685	6.39508	AT5G45750.1
1	12488598	12491155	alter_trans_start/end	0.0100607	0.233781	8.5666	6.88732	AT1G34260.1
5	22175547	22176452	alter_trans_start/end	0.0102815	0.280582	2.20765	3.58949	AT5G54585.1
5	25121016	25122628	alter_trans_start/end	0.0101237	0.235433	2.23668	3.50115	AT5G62580.1
1	7384628	7385638	alter_trans_start/end	0.0100884	0.238433	5.86243	1.82745	AT1G21090.1
1	2590816	2591505	alter_trans_start/end	0.0100585	0.238451	3.55735	4.47492	AT1G08260.1
1	11546632	11547993	alter_trans_start/end	0.0101964	0.23892	5.28614	6.07396	AT1G32100.1
1	2396415	2396529	alter_trans_start/end	0.0101967	0.259881	1.43235	1.23579	AT1G07725.1
1	7599256	7599748	alter_trans_start/end	0.0102475	0.239761	1.99249	1.72906	AT1G21650.1
1	1706836	1708105	alter_trans_start/end	0.0101872	0.239783	3.06514	1.5396	AT1G05690.1
1	29171837	29172670	alter_trans_start/end	0.010266	0.240161	3.93415	2.04026	AT1G77620.1
2	330088	330645	alter_trans_start/end	0.0102126	0.240192	1.99232	2.20998	AT2G01750.1
1	1793611	1796719	alter_trans_start/end	0.0102249	0.240277	2.19542	1.18312	AT1G05910.1
5	18370119	18372621	alter_trans_start/end	0.00997881	0.267692	2.64601	1.95273	AT5G45340.1
1	3104794	3105485	alter_trans_start/end	0.00981125	0.313603	3.14287	1.38345	AT1G09580.1
2	128253	397923	alter_trans_start/end	0.00988034	0.240942	1.85159	3.65531	AT2G01890.1
5	16040258	16048052	alter_trans_start/end	0.00987189	0.233417	4.97178	6.29496	AT5G40080.1
1	9299252	9300527	alter_trans_start/end	0.00985912	0.241376	4.02314	1.16147	AT1G26840.1
5	19859403	19859781	alter_trans_start/end	0.00982905	0.241553	4.19544	4.82688	AT5G48970.1
5	8533287	8534980	alter_trans_start/end	0.00987556	0.241703	3.56744	5.20148	AT5G24830.1
5	20525747	20526295	alter_trans_start/end	0.00987215	0.241786	2.74988	3.39377	AT5G50400.1
5	8649631	8649869	alter_trans_start/end	0.00984417	0.241807	7.60884	8.87348	AT5G25100.1
1	20517141	20517540	alter_trans_start/end	0.00975741	0.255337	5.18182	3.66315	AT1G55010.1
5	15679742	15680011	alter_trans_start/end	0.00977818	0.218481	9.35305	3.61345	AT5G39160.1
5	7116678	7119461	alter_trans_start/end	0.00962926	0.242443	1.76008	2.97245	AT5G20960.1
5	2205391	2205746	alter_trans_start/end	0.00966464	0.242571	9.66892	4.11527	AT5G07100.1
1	8069553	8071223	alter_trans_start/end	0.00972026	0.242948	3.61193	3.8007	AT1G22790.1
1	7780613	7781325	alter_trans_start/end	0.00978401	0.243182	3.74652	1.59392	AT1G22060.1
1	10503994	10506105	alter_trans_start/end	0.00985478	0.243496	6.9951	1.05769	AT1G29980.1
5	23903882	23905000	alter_trans_start/end	0.0098643	0.243672	4.45525	6.01405	AT5G59250.1
1	30400932	30401211	alter_trans_start/end	0.00989208	0.24391	2.52866	6.01704	AT1G80910.1
1	20030667	20031640	alter_trans_start/end	0.00989588	0.243952	1.19251	2.85841	AT1G53650.1
1	17335975	17376316	alter_trans_start/end	0.00998913	0.238293	4.71765	5.33663	AT1G47290.1
5	2946349	2946828	alter_trans_start/end	0.0102567	0.24553	4.58269	1.06727	AT5G09460.1
1	1993639	1997345	alter_trans_start/end	0.0101228	0.245837	6.44338	7.01979	AT1G06510.1
5	1892949	1894188	alter_trans_start/end	0.0100803	0.297045	2.25329	2.17216	AT5G06250.1
1	2762600	2764410	alter_trans_start/end	0.0102038	0.247169	3.84044	3.72985	AT1G08680.1
1	10230105	10230767	alter_trans_start/end	0.0102422	0.290077	4.51312	1.17074	AT1G29270.1
1	7136890	7137786	alter_trans_start/end	0.0100239	0.247497	3.85894	2.61401	AT1G20610.1
5	9676344	9679240	alter_trans_start/end	0.00991591	0.247594	3.60956	4.11727	AT5G27400.1
1	2056058	2056645	alter_trans_start/end	0.00995261	0.257058	1.56575	1.2408	AT1G06710.1
1	773691	775385	alter_trans_start/end	0.00990833	0.248295	2.32311	6.41274	AT1G03180.1
5	4750706	4752475	alter_trans_start/end	0.0102253	0.221599	6.16243	4.58267	AT5G14720.1
1	27755475	27756443	alter_trans_start/end	0.00985166	0.249862	4.17934	5.4269	AT1G73820.1
1	4304768	4305798	alter_trans_start/end	0.00992596	0.235774	3.94624	11.6056	AT1G12640.1
1	22747089	22749186	alter_trans_start/end	0.00992548	0.250661	2.33553	3.23153	AT1G61640.1
5	26865379	26867675	alter_trans_start/end	0.00988764	0.250786	3.69802	1.99848	AT5G67340.1
5	25756321	25757122	alter_trans_start/end	0.00994616	0.251481	3.92255	1.75571	AT5G64420.1
1	2723725	2724075	alter_trans_start/end	0.00996915	0.251681	4.043	3.50764	AT1G08600.1
1	17338522	17376316	alter_trans_start/end	0.0100598	0.252682	4.946	4.68729	AT1G47290.1
5	2280608	2281086	alter_trans_start/end	0.00987187	0.253072	3.0023	2.04895	AT5G07270.1
1	17165782	17167878	alter_trans_start/end	0.00984165	0.225902	11.0171	7.19135	AT1G45249.1
5	3631531	3632689	alter_trans_start/end	0.00992063	0.254523	2.35094	2.32049	AT5G11380.1
1	6503950	6504119	alter_trans_start/end	0.0100459	0.255638	3.46569	2.43766	AT1G18840.1
5	25927359	25928423	alter_trans_start/end	0.00993493	0.256244	2.01706	1.83475	AT5G64860.1
5	19850313	19850703	alter_trans_start/end	0.00987305	0.256432	1.72333	1.95582	AT5G48960.1
2	1447558	1449097	alter_trans_start/end	0.0102202	0.257462	5.12417	5.02693	AT2G04230.1
5	7203291	7204079	alter_trans_start/end	0.0103577	0.257835	10.0554	6.13775	AT5G21160.1
5	23028686	23029429	alter_trans_start/end	0.0102322	0.257898	1.97498	2.79923	AT5G56930.1
1	26175902	26179205	alter_trans_start/end	0.0100729	0.282506	3.96628	3.37509	AT1G69587.1
1	8544629	8545557	alter_trans_start/end	0.0100739	0.27645	11.0671	2.6974	AT1G24148.1
5	19661230	19663414	alter_trans_start/end	0.0101635	0.258739	3.00239	2.52554	AT5G48520.1
1	18146789	18147613	alter_trans_start/end	0.0102225	0.246932	2.24739	3.58458	AT1G49040.1
1	5175663	5176270	alter_trans_start/end	0.0102609	0.280318	1.32796	1.80269	AT1G15020.1
5	2692457	2692822	alter_trans_start/end	0.0100608	0.259317	4.07553	1.8435	AT5G08370.1
5	2878988	2880347	alter_trans_start/end	0.00999463	0.274094	7.97408	8.42972	AT5G09270.1
1	8664278	8665269	alter_trans_start/end	0.00998503	0.276625	7.20351	4.51972	AT1G24450.1
1	5718918	5720163	alter_trans_start/end	0.0100589	0.270298	5.0519	3.62508	AT1G16710.1
1	12488598	12489760	alter_trans_start/end	0.0100441	0.260556	2.56493	3.18144	AT1G34260.1
5	26302211	26303421	alter_trans_start/end	0.0101599	0.261001	3.97594	1.5524	AT5G65740.1
5	2031768	2033747	alter_trans_start/end	0.00999882	0.261029	1.99872	1.45108	AT5G06610.1
1	6254813	6330669	alter_trans_start/end	0.00996665	0.261253	10.3095	10.1923	AT1G18170.1
1	321865	322871	alter_trans_start/end	0.0100181	0.244991	1.89791	4.51248	AT1G01930.1
1	24001307	24001978	alter_trans_start/end	0.00980309	0.235693	2.2171	3.18736	AT1G64610.1
1	30388018	30389040	alter_trans_start/end	0.00969825	0.262226	8.98346	6.63802	AT1G80860.1
1	24284852	24286137	alter_trans_start/end	0.00976215	0.262502	11.9035	4.64122	AT1G65370.1
5	2484930	2486439	alter_trans_start/end	0.00970088	0.262584	1.72536	2.33767	AT5G07790.1
1	774539	775385	alter_trans_start/end	0.00953498	0.262815	1.31042	2.97464	AT1G03180.1
5	8678220	8682409	alter_trans_start/end	0.00969974	0.263471	1.83432	2.24401	AT5G25150.1
5	200509	201569	alter_trans_start/end	0.00974244	0.263595	2.40241	2.65599	AT5G01500.1
1	10960948	10962685	alter_trans_start/end	0.0096138	0.263609	2.91732	2.3982	AT1G30825.1
5	7110265	7111196	alter_trans_start/end	0.00950418	0.263893	8.16669	6.40457	AT5G20950.1
5	23819240	23820323	alter_trans_start/end	0.00963114	0.264404	3.29427	2.08287	AT5G59000.1
1	2764471	2764697	alter_trans_start/end	0.00963607	0.291939	3.37147	4.33426	AT1G08680.1
5	8677077	8678164	alter_trans_start/end	0.0096694	0.265735	1.31504	1.85257	AT5G25150.1
1	25806007	25808559	alter_trans_start/end	0.0096819	0.265059	3.08515	3.68735	AT1G68720.1
5	5159562	5160275	alter_trans_start/end	0.00972537	0.265823	1.98869	6.58307	AT5G15810.1
5	16323961	16459601	alter_trans_start/end	0.00985675	0.314856	1.22165	1.56568	AT5G41130.1
5	15191109	15191272	alter_trans_start/end	0.00989199	0.274709	2.16507	1.46994	AT5G38070.1
1	28760457	28762811	alter_trans_start/end	0.00986148	0.266442	4.12971	2.44649	AT1G76630.1
1	12316232	12326693	alter_trans_start/end	0.00985511	0.332833	1.66748	1.86059	AT1G33910.1
1	1722664	1723857	alter_trans_start/end	0.00992942	0.241737	3.3899	4.71949	AT1G05750.1
5	14567993	14569845	alter_trans_start/end	0.00975285	0.267039	5.64561	2.40119	AT5G36930.1
5	5833438	5833891	alter_trans_start/end	0.00974551	0.267525	1.81743	1.5589	AT5G17700.1
5	10213017	10278735	alter_trans_start/end	0.00996392	0.289556	2.31241	1.97879	AT5G28290.1
5	128470	129091	alter_trans_start/end	0.0100646	0.269003	3.96148	1.40251	AT5G01310.1
5	5225526	5225940	alter_trans_start/end	0.0100929	0.269197	3.3895	2.20847	AT5G16000.1
2	863138	864437	alter_trans_start/end	0.0102241	0.269599	9.84409	8.4177	AT2G02960.1
5	6182224	6182705	alter_trans_start/end	0.010343	0.270096	2.4678	1.71935	AT5G18590.1
5	5917789	5918993	alter_trans_start/end	0.010301	0.270178	1.74489	2.4148	AT5G17890.1
1	4724572	4724773	alter_trans_start/end	0.0103398	0.270453	1.64298	1.64342	AT1G13780.1
5	6147560	6148714	alter_trans_start/end	0.0101676	0.270897	4.83271	2.40806	AT5G18525.1
1	9028895	9030597	alter_trans_start/end	0.0102998	0.271271	3.41037	2.03072	AT1G26120.1
5	23191314	23191708	alter_trans_start/end	0.0102413	0.271325	2.41379	3.84786	AT5G57230.1
5	16278951	16279671	alter_trans_start/end	0.0101644	0.2714	2.01436	2.33076	AT5G40640.1
1	22477934	22478684	alter_trans_start/end	0.00999263	0.271467	2.24652	3.26671	AT1G61030.1
2	1338121	1339298	alter_trans_start/end	0.0099673	0.271456	1.60894	2.57276	AT2G04050.1
1	7597209	7597460	alter_trans_start/end	0.0100492	0.278958	4.75811	3.01842	AT1G21650.1
5	1341299	1413759	alter_trans_start/end	0.0100955	0.233931	1.74042	3.43035	AT5G04860.1
1	21415722	21417946	alter_trans_start/end	0.0102791	0.272864	1.93186	3.88966	AT1G57820.1
2	1119263	1119786	alter_trans_start/end	0.010223	0.272963	1.11453	2.57435	AT2G03670.1
5	1272446	1274144	alter_trans_start/end	0.0102584	0.273247	2.46551	1.45855	AT5G04480.1
5	9704121	9704591	alter_trans_start/end	0.0101072	0.30749	1.63418	1.96085	AT5G27490.1
1	25336772	25337921	alter_trans_start/end	0.0101124	0.27349	3.60035	5.55112	AT1G67600.1
5	15884072	15968692	alter_trans_start/end	0.0099863	0.273147	16.729	2.44743	AT5G39680.1
1	774153	775385	alter_trans_start/end	0.00977009	0.273619	1.467	2.59717	AT1G03180.1
5	19415770	19646247	alter_trans_start/end	0.00984006	0.261759	50.0299	8.13014	AT5G48485.1
5	16762387	16764012	alter_trans_start/end	0.00996311	0.274185	3.63029	2.91889	AT5G41880.1
5	22490520	22490656	alter_trans_start/end	0.0100226	0.274676	1.76412	2.34105	AT5G55520.1
1	7136758	7137786	alter_trans_start/end	0.0100612	0.274877	3.29112	1.73865	AT1G20610.1
5	26929340	26930459	alter_trans_start/end	0.0100228	0.253448	8.76532	7.87384	AT5G67470.1
1	24499002	24500146	alter_trans_start/end	0.0101087	0.321699	2.61692	1.57178	AT1G65860.1
1	28763713	28767498	alter_trans_start/end	0.0100315	0.268568	2.08855	2.62536	AT1G76630.1
5	25927359	25927618	alter_trans_start/end	0.00991966	0.275542	2.74413	2.77777	AT5G64860.1
5	10858608	10873510	alter_trans_start/end	0.00986676	0.276527	9.74786	8.7701	AT5G28830.1
1	20647468	20774828	alter_trans_start/end	0.00988411	0.277276	1.01161	2.52727	AT1G55325.2
1	29541016	29541523	alter_trans_start/end	0.0100838	0.278299	1.48005	2.39159	AT1G78540.1
5	19863477	19865773	alter_trans_start/end	0.00996427	0.280346	2.82109	1.58512	AT5G48990.1
1	2435289	2435764	alter_trans_start/end	0.00990508	0.278996	2.15672	1.06102	AT1G07880.1
1	322406	322871	alter_trans_start/end	0.0098174	0.279052	3.30473	4.24937	AT1G01930.1
5	25406333	25408136	alter_trans_start/end	0.00981174	0.279365	4.82437	6.02553	AT5G63440.1
5	18369070	18372621	alter_trans_start/end	0.00975089	0.279515	4.66959	4.17909	AT5G45340.1
1	17338051	17376316	alter_trans_start/end	0.00979819	0.279836	5.78596	4.99533	AT1G47290.1
2	1582031	1584671	alter_trans_start/end	0.00978022	0.279924	2.47718	3.13113	AT2G04540.1
5	4887960	4889086	alter_trans_start/end	0.00975179	0.279937	4.67379	5.64167	AT5G15080.1
1	26204206	26204653	alter_trans_start/end	0.00987469	0.280519	2.29542	2.4642	AT1G69670.1
1	23540153	23542321	alter_trans_start/end	0.00997375	0.280943	3.39789	2.96498	AT1G63480.1
1	21415894	21417946	alter_trans_start/end	0.00999348	0.281611	1.84423	3.41727	AT1G57820.1
5	1156765	1158921	alter_trans_start/end	0.0100328	0.281808	2.47834	2.43787	AT5G04220.1
1	1832935	1833655	alter_trans_start/end	0.0100332	0.282048	5.09654	5.03483	AT1G06060.1
1	2503874	2506012	alter_trans_start/end	0.0100944	0.282273	2.27416	1.94831	AT1G08060.1
5	14068124	14068531	alter_trans_start/end	0.0100879	0.282292	1.813	1.9898	AT5G35930.1
5	25927359	25927854	alter_trans_start/end	0.0100588	0.282696	2.36099	3.64004	AT5G64860.1
5	22586016	22586297	alter_trans_start/end	0.0100418	0.282711	1.92311	1.46986	AT5G55810.1
1	5988334	5989819	alter_trans_start/end	0.0100017	0.282881	2.41602	1.66805	AT1G17450.1
1	2969417	2969763	alter_trans_start/end	0.00998735	0.282987	2.60946	1.95567	AT1G09195.1
5	2280608	2281597	alter_trans_start/end	0.00994933	0.283354	2.4224	3.155	AT5G07270.1
1	2615855	2616388	alter_trans_start/end	0.0100526	0.284891	2.2789	3.51798	AT1G08300.1
1	26682161	26683225	alter_trans_start/end	0.0099996	0.285237	3.10559	1.36538	AT1G70750.1
1	19465523	19760120	alter_trans_start/end	0.00999262	0.286288	7.54389	10.8178	AT1G53030.1
5	23064237	23065333	alter_trans_start/end	0.0100304	0.285649	3.12877	5.26838	AT5G57000.1
2	2335831	2336257	alter_trans_start/end	0.00991638	0.286071	2.33875	2.16007	AT2G06005.1
5	19144666	19146412	alter_trans_start/end	0.0100482	0.286464	2.89783	3.05389	AT5G47140.1
5	12559049	12562012	alter_trans_start/end	0.010043	0.286471	2.41846	2.8389	AT5G33290.1
5	25154958	25155927	alter_trans_start/end	0.00997669	0.286493	2.93773	2.34709	AT5G62650.1
1	29545273	29546475	alter_trans_start/end	0.0101709	0.287365	2.55546	2.88025	AT1G78550.1
1	320457	322871	alter_trans_start/end	0.0101659	0.294404	5.43773	6.28742	AT1G01930.1
1	7051618	7052363	alter_trans_start/end	0.0101563	0.28765	2.46686	1.8112	AT1G20370.1
5	2574124	2575500	alter_trans_start/end	0.0102251	0.288213	1.49372	1.53903	AT5G08020.1
1	7597209	7599165	alter_trans_start/end	0.0101494	0.288254	2.77694	1.85385	AT1G21650.1
1	23673698	23675030	alter_trans_start/end	0.0101502	0.288327	1.81071	2.88907	AT1G63810.1
5	23903882	23904534	alter_trans_start/end	0.0101462	0.288444	4.79621	5.2177	AT5G59250.1
1	27616470	27618179	alter_trans_start/end	0.0103759	0.289849	1.55842	3.18159	AT1G73450.1
5	18181973	18182742	alter_trans_start/end	0.0104542	0.310372	2.72418	2.70798	AT5G45060.1
2	993875	1049034	alter_trans_start/end	0.0104792	0.290685	1.69227	2.48963	AT2G03270.1
5	24105063	24105526	alter_trans_start/end	0.0110323	0.292349	3.76316	4.8178	AT5G59830.1
1	28782734	28783382	alter_trans_start/end	0.0109487	0.292572	3.21253	3.93028	AT1G76700.1
5	16395455	16397633	alter_trans_start/end	0.0109155	0.292967	5.15377	1.72382	AT5G40910.1
5	7935546	7937486	alter_trans_start/end	0.0109955	0.302995	6.75153	17.2615	AT5G23535.1
1	3636514	3637176	alter_trans_start/end	0.0110467	0.293972	2.63121	1.28591	AT1G10900.1
5	16295015	16296402	alter_trans_start/end	0.0110949	0.294384	1.86661	2.86202	AT5G40710.1
2	851686	851957	alter_trans_start/end	0.0109828	0.294461	3.15549	3.98726	AT2G02930.1
1	5059302	5060584	alter_trans_start/end	0.0109382	0.294544	1.82022	1.05679	AT1G14700.1
1	5758803	5759650	alter_trans_start/end	0.0110117	0.294805	2.03432	1.09854	AT1G16825.1
5	21226766	21227182	alter_trans_start/end	0.0108841	0.29527	2.59143	1.71795	AT5G52280.1
1	27732102	27732521	alter_trans_start/end	0.0108088	0.29535	3.47206	2.84943	AT1G73730.1
5	3700964	3701506	alter_trans_start/end	0.0108512	0.29552	1.88812	1.91659	AT5G11530.1
1	22265482	22266082	alter_trans_start/end	0.0110996	0.296473	1.54996	1.04949	AT1G60430.1
1	7922440	7922973	alter_trans_start/end	0.0111521	0.296596	1.09687	1.74743	AT1G22440.1
5	206358	207867	alter_trans_start/end	0.0111867	0.297106	1.54385	2.37386	AT5G01520.1
5	10307264	10308308	alter_trans_start/end	0.0109916	0.297128	5.89139	3.6516	AT5G28330.1
5	15725654	15726930	alter_trans_start/end	0.010891	0.32821	3.12236	2.72577	AT5G39250.1
1	18252076	18253528	alter_trans_start/end	0.0109179	0.297752	2.44095	1.06528	AT1G49340.1
1	26681932	26683225	alter_trans_start/end	0.0108817	0.298056	4.96835	1.94804	AT1G70750.1
1	23771548	23772090	alter_trans_start/end	0.0108815	0.315312	1.63767	1.77493	AT1G64060.1
1	18653625	18655388	alter_trans_start/end	0.0104869	0.298228	2.33313	2.6154	AT1G50360.1
5	18018958	18020053	alter_trans_start/end	0.0105462	0.298586	1.82075	2.50704	AT5G44670.1
1	4305265	4305798	alter_trans_start/end	0.0105741	0.274776	3.63151	11.3162	AT1G12640.1
1	9028895	9029767	alter_trans_start/end	0.0106192	0.29956	4.15415	2.60637	AT1G26120.1
5	4740263	4741275	alter_trans_start/end	0.0106141	0.299805	3.97731	1.05886	AT5G14700.1
5	20063989	20065250	alter_trans_start/end	0.0105785	0.299825	4.10465	2.85689	AT5G49470.1
1	580130	580467	alter_trans_start/end	0.0104803	0.300201	1.47705	1.1549	AT1G02670.1
1	23851214	23853720	alter_trans_start/end	0.0100351	0.294767	6.11752	4.2523	AT1G64270.1
5	15950034	15950988	alter_trans_start/end	0.0100533	0.256355	8.13046	16.4394	AT5G39850.1
1	2532349	2532559	alter_trans_start/end	0.0100077	0.317748	2.32254	1.39129	AT1G08105.1
5	7389325	7389453	alter_trans_start/end	0.0100044	0.301084	2.86371	1.87911	AT5G22320.1
5	20794801	20795336	alter_trans_start/end	0.0100086	0.301129	2.33519	2.43274	AT5G51170.1
1	26253174	26253649	alter_trans_start/end	0.00994902	0.30131	1.18694	1.72208	AT1G69770.1
1	29956545	29957188	alter_trans_start/end	0.00991592	0.301954	1.33874	1.79796	AT1G79610.1
1	11055486	11056940	alter_trans_start/end	0.00989766	0.302007	2.33348	3.40967	AT1G31010.1
5	24302640	24303245	alter_trans_start/end	0.00994298	0.302157	2.32911	2.6259	AT5G60430.1
1	17742096	17743088	alter_trans_start/end	0.0099743	0.302597	1.4691	1.40386	AT1G48090.1
1	25121327	25121875	alter_trans_start/end	0.0102372	0.266334	6.23186	7.88868	AT1G67148.1
1	5174621	5175284	alter_trans_start/end	0.0101329	0.303598	1.30256	1.19051	AT1G15020.1
5	9676344	9677303	alter_trans_start/end	0.0100411	0.303713	3.67025	5.37619	AT5G27400.1
5	19590300	19592630	alter_trans_start/end	0.00995663	0.304131	3.1933	3.70948	AT5G48340.1
5	22416567	22417303	alter_trans_start/end	0.0098884	0.304175	1.53986	2.25912	AT5G55260.1
5	4707966	4709184	alter_trans_start/end	0.00976775	0.304452	2.06416	3.63504	AT5G14600.1
1	12400883	12400985	alter_trans_start/end	0.00963971	0.304465	3.20446	3.15651	AT1G34065.1
5	24488850	24489761	alter_trans_start/end	0.009598	0.364496	2.33218	1.6015	AT5G60880.1
1	9783264	9784102	alter_trans_start/end	0.00962607	0.32454	2.00117	3.42017	AT1G28070.1
1	26572151	26572761	alter_trans_start/end	0.00960825	0.30477	1.57161	1.09465	AT1G70505.1
5	20873846	20874350	alter_trans_start/end	0.00956941	0.304838	1.81898	2.23226	AT5G51370.1
5	1653763	1654761	alter_trans_start/end	0.00962657	0.30534	1.8555	1.38786	AT5G05560.1
1	3443949	3544991	alter_trans_start/end	0.0100687	0.347908	20.0645	13.0418	AT1G10470.1
1	7410216	7412789	alter_trans_start/end	0.010035	0.307247	4.64773	1.4705	AT1G21160.1
1	29100574	29101219	alter_trans_start/end	0.0101016	0.307606	2.42281	1.74244	AT1G77450.1
5	9408148	9408826	alter_trans_start/end	0.0100346	0.308152	4.8658	2.71596	AT5G26770.1
1	9060446	9061079	alter_trans_start/end	0.0100043	0.308255	3.17184	2.61151	AT1G26190.1
2	942745	943276	alter_trans_start/end	0.00988919	0.308567	1.75581	1.84324	AT2G03140.1
5	7599588	7601772	alter_trans_start/end	0.00990915	0.30949	3.04168	2.93287	AT5G22790.1
1	19870529	19872715	alter_trans_start/end	0.00995006	0.309852	1.82411	1.66429	AT1G53290.1
2	218392	218926	alter_trans_start/end	0.0097644	0.310193	1.43489	1.96261	AT2G01480.1
1	17167451	17167878	alter_trans_start/end	0.00980685	0.274993	13.4239	7.20631	AT1G45249.1
5	5807759	5808565	alter_trans_start/end	0.00985231	0.312313	4.01866	1.9673	AT5G17620.1
5	4504312	4504722	alter_trans_start/end	0.00980631	0.312396	2.01149	1.3344	AT5G13960.1
1	2546486	2547845	alter_trans_start/end	0.00983944	0.312681	3.60114	3.202	AT1G08130.1
1	11565672	11567116	alter_trans_start/end	0.0098236	0.313296	3.36979	1.71165	AT1G32150.1
5	25757527	25758225	alter_trans_start/end	0.00986307	0.313494	1.6948	2.70659	AT5G64420.1
5	3426319	3427854	alter_trans_start/end	0.0095792	0.313718	6.62133	5.385	AT5G10840.1
5	20985693	20986592	alter_trans_start/end	0.0093613	0.314134	1.14254	1.33784	AT5G51660.1
1	23154143	23195579	alter_trans_start/end	0.00925715	0.314171	1.51102	1.68413	AT1G62540.1
1	9059988	9061079	alter_trans_start/end	0.0093942	0.315095	4.91091	2.37445	AT1G26190.1
5	4975661	4976214	alter_trans_start/end	0.00940115	0.31538	3.14692	3.40246	AT5G15310.1
5	25119698	25120911	alter_trans_start/end	0.00972752	0.31658	1.88858	1.58324	AT5G62580.1
1	5125243	5126152	alter_trans_start/end	0.00959985	0.317384	1.30748	1.04698	AT1G14860.1
1	23854767	23855601	alter_trans_start/end	0.00953575	0.317666	4.2233	5.55627	AT1G64280.1
1	20362033	20362576	alter_trans_start/end	0.00940574	0.317763	1.72623	2.42427	AT1G54510.1
1	22981840	22983040	alter_trans_start/end	0.00934082	0.318136	2.78336	1.07589	AT1G62190.1
5	18095610	18096814	alter_trans_start/end	0.00926583	0.318167	2.02918	1.61657	AT5G44820.1
5	18392190	18394946	alter_trans_start/end	0.0093333	0.31846	7.74561	2.68037	AT5G45380.1
1	23900044	23900459	alter_trans_start/end	0.00926899	0.3128	6.41096	3.23725	AT1G64385.1
2	805482	805914	alter_trans_start/end	0.00931596	0.319145	1.64552	1.58809	AT2G02820.1
5	12086113	12088672	alter_trans_start/end	0.00956447	0.320519	2.10325	1.6762	AT5G32470.1
5	2596077	2596260	alter_trans_start/end	0.00975438	0.309394	1.32406	1.61662	AT5G08110.1
1	245200	245877	alter_trans_start/end	0.0097931	0.321832	1.28304	1.87938	AT1G01670.1
1	8586373	8587365	alter_trans_start/end	0.00974064	0.321849	1.71562	2.4769	AT1G24240.1
1	27498979	27499456	alter_trans_start/end	0.0096934	0.345776	1.5661	3.67862	AT1G73130.1
5	22208891	22209853	alter_trans_start/end	0.0097076	0.346882	1.33167	1.63768	AT5G54670.1
1	18256056	18257840	alter_trans_start/end	0.00978306	0.322843	1.29003	1.11225	AT1G49340.1
5	17678605	17679538	alter_trans_start/end	0.00994295	0.323326	2.36846	1.98068	AT5G43930.1
5	15657563	15753019	alter_trans_start/end	0.00988594	0.323473	5.19099	3.6617	AT5G39360.1
1	23457750	23458612	alter_trans_start/end	0.0100603	0.324336	1.2878	1.71643	AT1G63240.1
5	21870961	21871433	alter_trans_start/end	0.0102537	0.326291	2.14238	3.23482	AT5G53870.1
5	7576	8432	alter_trans_start/end	0.010089	0.320957	4.32258	5.31662	AT5G01020.1
2	363011	363705	alter_trans_start/end	0.010223	0.326414	1.39953	1.01954	AT2G01830.1
2	1704169	1704998	alter_trans_start/end	0.0102093	0.326497	3.15801	1.64453	AT2G04850.1
1	24039741	24060803	alter_trans_start/end	0.010324	0.288936	4.49112	3.97325	AT1G64780.1
1	4360107	4360475	alter_trans_start/end	0.0103267	0.327358	1.20846	2.83594	AT1G12790.1
5	18513393	18514927	alter_trans_start/end	0.0104994	0.327919	5.8222	2.4541	AT5G45650.1
5	19827478	19828223	alter_trans_start/end	0.0106055	0.328273	1.37233	1.5894	AT5G48900.1
5	18798534	18800093	alter_trans_start/end	0.0104326	0.328858	1.84914	2.25584	AT5G46340.1
5	19745012	19746181	alter_trans_start/end	0.0104159	0.328997	5.84181	7.05025	AT5G48680.1
1	5718918	5719736	alter_trans_start/end	0.0105123	0.329521	2.18977	1.75841	AT1G16710.1
5	10307920	10308308	alter_trans_start/end	0.0105804	0.273155	5.37282	1.35586	AT5G28330.1
1	190712	191579	alter_trans_start/end	0.0105653	0.330541	1.10494	2.57234	AT1G01520.1
2	996124	1049034	alter_trans_start/end	0.0105722	0.330906	1.72986	1.83405	AT2G03270.1
5	23022034	23022599	alter_trans_start/end	0.0105742	0.331078	3.55736	4.86813	AT5G56900.1
1	1794652	1796719	alter_trans_start/end	0.0105775	0.331463	2.78288	2.00809	AT1G05910.1
1	8760998	8763341	alter_trans_start/end	0.0103757	0.331668	3.77809	2.15747	AT1G24764.1
5	1576048	1576600	alter_trans_start/end	0.0104352	0.332516	2.97759	1.83563	AT5G05320.1
1	9979739	9980195	alter_trans_start/end	0.0103954	0.332696	1.83391	1.71663	AT1G28420.1
1	16924733	16961361	alter_trans_start/end	0.0103498	0.332832	5.9448	8.3669	AT1G44810.1
2	474179	475163	alter_trans_start/end	0.0103415	0.33306	1.06968	1.54437	AT2G02010.1
1	27252013	27254857	alter_trans_start/end	0.0103755	0.333402	4.97452	3.91703	AT1G72410.1
1	9050885	9052772	alter_trans_start/end	0.010287	0.333492	1.01339	1.34483	AT1G26170.1
5	6273758	6274465	alter_trans_start/end	0.0102106	0.333558	1.09365	2.51587	AT5G18820.1
2	1259114	1261414	alter_trans_start/end	0.0103685	0.334668	2.88848	1.98827	AT2G03980.1
1	23473832	23475219	alter_trans_start/end	0.0104341	0.334917	2.99625	1.60761	AT1G63295.1
1	27470761	27471643	alter_trans_start/end	0.0104845	0.335139	1.6577	1.06489	AT1G73020.1
1	26013084	26063864	alter_trans_start/end	0.0105717	0.335729	2.25002	1.87248	AT1G69190.1
5	6615330	6616558	alter_trans_start/end	0.0105557	0.336191	1.88058	1.06323	AT5G19600.1
1	9058293	9058670	alter_trans_start/end	0.0104561	0.338397	1.26696	1.59286	AT1G26190.1
1	2526054	2535120	alter_trans_start/end	0.0104943	0.33851	1.64525	4.03169	AT1G08090.1
1	28060385	28061080	alter_trans_start/end	0.0107634	0.339533	2.46957	1.44106	AT1G74680.1
1	25283830	25284844	alter_trans_start/end	0.0106543	0.339645	1.54194	1.96835	AT1G67490.1
2	664943	665574	alter_trans_start/end	0.0105933	0.340009	1.87481	1.64489	AT2G02480.1
5	14960586	14961591	alter_trans_start/end	0.0106792	0.340674	2.22308	1.2272	AT5G37660.1
5	12085755	12088672	alter_trans_start/end	0.0105173	0.340827	3.58408	2.07736	AT5G32470.1
1	18652741	18653507	alter_trans_start/end	0.0106936	0.352631	3.78926	2.55071	AT1G50360.1
1	12397542	12398362	alter_trans_start/end	0.0108096	0.342499	3.25021	2.80232	AT1G34060.1
1	27767286	27767870	alter_trans_start/end	0.0109066	0.343109	1.75167	2.17316	AT1G73850.1
1	2736669	2737538	alter_trans_start/end	0.0109313	0.3682	1.21988	1.00884	AT1G08620.1
1	12085439	12246563	alter_trans_start/end	0.0108828	0.343486	2.83048	1.94708	AT1G33330.1
5	15651571	15769231	alter_trans_start/end	0.01103	0.284107	3.35647	5.9708	AT5G39410.1
1	1872888	1875298	alter_trans_start/end	0.0111799	0.344516	2.09157	1.08222	AT1G06148.2
1	6615317	6618350	alter_trans_start/end	0.011123	0.344531	2.12843	1.35793	AT1G19170.1
1	8761663	8763341	alter_trans_start/end	0.0110684	0.344672	3.09785	2.41511	AT1G24764.1
5	19663794	19664656	alter_trans_start/end	0.0108263	0.345086	1.7469	1.23808	AT5G48520.1
1	7737740	7738875	alter_trans_start/end	0.0108499	0.345339	1.70174	2.30268	AT1G21980.1
1	27394394	27486556	alter_trans_start/end	0.010892	0.345745	1.58968	2.21131	AT1G73080.1
1	24176772	24180049	alter_trans_start/end	0.0108186	0.34588	2.12842	2.10152	AT1G65080.1
5	24515955	24517638	alter_trans_start/end	0.0108419	0.346025	5.30692	2.08842	AT5G60930.1
1	2736669	2737958	alter_trans_start/end	0.0112558	0.347679	1.58195	1.79899	AT1G08620.1
2	1071552	1072719	alter_trans_start/end	0.0111893	0.347723	6.88453	2.83141	AT2G03530.1
5	15693318	15694753	alter_trans_start/end	0.0112233	0.306203	8.68351	2.65185	AT5G39190.1
1	4949776	4952157	alter_trans_start/end	0.011304	0.34838	3.27931	1.79681	AT1G14460.1
5	6829098	6830455	alter_trans_start/end	0.0114603	0.349198	1.64334	1.43419	AT5G20240.1
5	22208891	22210796	alter_trans_start/end	0.0112473	0.349255	1.02637	1.77661	AT5G54670.1
1	26252402	26253649	alter_trans_start/end	0.0110887	0.34928	1.46104	1.33674	AT1G69770.1
1	11566412	11567116	alter_trans_start/end	0.0109794	0.349293	1.79579	2.07083	AT1G32150.1
5	2701475	2703570	alter_trans_start/end	0.0107765	0.337601	2.35139	1.35783	AT5G08390.1
1	26149166	26151523	alter_trans_start/end	0.010813	0.350752	3.8524	2.37668	AT1G69550.1
1	8996764	8998616	alter_trans_start/end	0.0107452	0.351223	2.50931	2.94235	AT1G25580.1
5	10479335	10613099	alter_trans_start/end	0.0105715	0.362023	22.6566	10.5699	AT5G28500.1
1	1683122	1683389	alter_trans_start/end	0.010803	0.366651	3.76712	1.09388	AT1G05630.1
1	29171248	29171615	alter_trans_start/end	0.0112272	0.360417	2.59521	1.82934	AT1G77620.1
1	25939508	25940986	alter_trans_start/end	0.0116858	0.385074	2.47409	1.49233	AT1G68990.1
5	22208891	22210986	alter_trans_start/end	0.0116772	0.358744	1.14698	1.57234	AT5G54670.1
1	27795078	27795753	alter_trans_start/end	0.0117113	0.35896	5.36119	3.09871	AT1G73930.1
1	27910221	27911990	alter_trans_start/end	0.0117396	0.31151	10.3446	4.31388	AT1G74205.1
1	20647991	20774828	alter_trans_start/end	0.0117785	0.359328	1.51315	2.61732	AT1G55325.2
1	25207720	25208958	alter_trans_start/end	0.0117735	0.359758	2.31072	1.53074	AT1G67320.1
1	23522541	23523317	alter_trans_start/end	0.0115703	0.290968	1.20042	3.61213	AT1G63430.1
1	2746477	2747949	alter_trans_start/end	0.0116589	0.399696	3.21303	5.71049	AT1G08630.1
2	841252	842957	alter_trans_start/end	0.0116096	0.314597	3.60039	5.02591	AT2G02880.1
5	21322303	21381236	alter_trans_start/end	0.0117563	0.361872	8.02284	4.88155	AT5G52540.1
5	17763725	17764735	alter_trans_start/end	0.0116233	0.361942	1.33998	2.1983	AT5G44150.1
1	23549320	23550009	alter_trans_start/end	0.0116817	0.362713	1.22878	2.70367	AT1G63490.1
1	5968438	5969058	alter_trans_start/end	0.0118504	0.352986	5.07303	5.25405	AT1G17410.1
1	6395903	6396545	alter_trans_start/end	0.0120125	0.364159	2.5074	1.64659	AT1G18580.1
5	15503368	15504073	alter_trans_start/end	0.0121317	0.364849	1.25113	1.29915	AT5G38710.1
5	23708247	23710600	alter_trans_start/end	0.0119829	0.379486	1.08657	1.16759	AT5G58680.1
1	22315068	22315483	alter_trans_start/end	0.012036	0.36571	1.86516	1.93251	AT1G60590.1
1	2501724	2502578	alter_trans_start/end	0.0119894	0.337218	2.15437	3.44179	AT1G08060.1
5	5807956	5808565	alter_trans_start/end	0.0119825	0.365877	2.70193	3.42666	AT5G17620.1
5	15884074	15968692	alter_trans_start/end	0.0120337	0.366327	2.06262	1.93928	AT5G39680.1
5	21586671	21589051	alter_trans_start/end	0.0120309	0.366344	2.28322	2.20955	AT5G53210.1
1	13853180	13853481	alter_trans_start/end	0.0119986	0.367105	3.48512	4.81173	AT1G36640.1
1	3978136	3979272	alter_trans_start/end	0.0120223	0.367318	3.20514	1.75994	AT1G11780.1
5	3638949	3639534	alter_trans_start/end	0.0119833	0.334737	2.60767	1.53946	AT5G11410.1
5	13235787	13237393	alter_trans_start/end	0.012001	0.367545	1.5339	2.01912	AT5G34940.1
5	6160501	6161949	alter_trans_start/end	0.0117872	0.368364	2.58095	1.87187	AT5G18550.1
1	3746616	3748221	alter_trans_start/end	0.0119316	0.374649	3.85167	2.58495	AT1G11180.1
5	18513393	18517326	alter_trans_start/end	0.0118137	0.296695	3.94159	1.21361	AT5G45650.1
1	22604106	22606108	alter_trans_start/end	0.0117766	0.370087	2.22551	1.04979	AT1G61290.1
5	4348158	4349789	alter_trans_start/end	0.0118559	0.370685	1.43997	1.24366	AT5G13530.1
1	22395342	22397223	alter_trans_start/end	0.0118691	0.423223	4.73317	3.24496	AT1G60830.1
5	26865001	26867675	alter_trans_start/end	0.0116314	0.371141	4.49201	2.84328	AT5G67340.1
1	4632700	4633238	alter_trans_start/end	0.0115955	0.297804	1.00122	3.52709	AT1G13520.1
1	12400673	12400985	alter_trans_start/end	0.0115258	0.371683	2.90454	3.38705	AT1G34065.1
5	2703035	2703570	alter_trans_start/end	0.0115435	0.371864	2.91798	1.71389	AT5G08390.1
1	7371473	7371947	alter_trans_start/end	0.0115211	0.3719	2.05003	2.04017	AT1G21060.1
5	22734472	22735108	alter_trans_start/end	0.01146	0.371936	1.0682	1.22347	AT5G56160.1
1	30037568	30037706	alter_trans_start/end	0.0116029	0.372672	1.51504	2.33844	AT1G79840.1
1	20847982	20849058	alter_trans_start/end	0.0115511	0.372998	7.16653	2.28166	AT1G55760.1
5	18629642	18912866	alter_trans_start/end	0.0115042	0.373056	12.1976	6.54459	AT5G45930.1
2	478959	479248	alter_trans_start/end	0.0113861	0.373165	3.99639	3.04943	AT2G02020.1
5	21066942	21068144	alter_trans_start/end	0.0116429	0.300901	2.15946	6.20366	AT5G51820.1
5	21963031	21963407	alter_trans_start/end	0.0117802	0.374444	2.25973	1.0343	AT5G54130.2
1	4557576	4558082	alter_trans_start/end	0.0116924	0.374562	2.96976	1.07221	AT1G13300.1
1	352660	353238	alter_trans_start/end	0.0116536	0.374631	1.44873	2.57654	AT1G02020.1
1	26605236	26606332	alter_trans_start/end	0.0115379	0.374632	3.07955	1.02299	AT1G70560.1
1	22301012	22301323	alter_trans_start/end	0.0117761	0.375622	2.80905	1.54459	AT1G60525.1
5	8677077	8677773	alter_trans_start/end	0.0117462	0.375625	1.71449	1.74814	AT5G25150.1
5	20010884	20011017	alter_trans_start/end	0.0117825	0.375736	1.40987	4.19261	AT5G49350.1
1	26132660	26133155	alter_trans_start/end	0.0118496	0.376205	1.49426	1.13726	AT1G69526.1
1	22264656	22266082	alter_trans_start/end	0.011702	0.376423	2.92138	2.39134	AT1G60430.1
5	23562820	23664622	alter_trans_start/end	0.0116708	0.376499	2.43643	1.00758	AT5G58540.1
1	19697030	19698264	alter_trans_start/end	0.0116365	0.376705	1.10534	1.15538	AT1G52890.1
5	17990537	17990851	alter_trans_start/end	0.0116905	0.377217	2.39586	1.80179	AT5G44600.1
1	25286194	25286370	alter_trans_start/end	0.0116942	0.445073	2.22389	2.11634	AT1G67490.1
1	11566873	11567116	alter_trans_start/end	0.0115792	0.378158	2.62513	1.60571	AT1G32150.1
1	22348584	22349283	alter_trans_start/end	0.0116393	0.378378	1.23514	3.09668	AT1G60680.1
5	23325040	23326326	alter_trans_start/end	0.0116242	0.378547	1.8764	3.24001	AT5G57610.1
2	417345	553112	alter_trans_start/end	0.0116101	0.378715	3.22661	6.73686	AT2G02160.1
5	5640585	5641112	alter_trans_start/end	0.0116431	0.379256	3.4742	1.3536	AT5G17160.1
5	7943205	7943688	alter_trans_start/end	0.0116614	0.380259	1.31684	1.18278	AT5G23570.1
1	8440664	8440846	alter_trans_start/end	0.011646	0.380311	2.02788	1.71454	AT1G23890.1
1	7409439	7412789	alter_trans_start/end	0.0116431	0.38041	4.11517	1.78812	AT1G21160.1
1	27516782	27517846	alter_trans_start/end	0.0117455	0.381268	3.33461	3.01644	AT1G73177.1
1	29678924	29680543	alter_trans_start/end	0.0113845	0.376433	1.56438	2.56838	AT1G78930.1
1	7734485	7736577	alter_trans_start/end	0.0113355	0.38181	3.07609	1.2016	AT1G21980.1
5	18799755	18800093	alter_trans_start/end	0.0114428	0.382556	2.43702	1.55431	AT5G46340.1
1	3394033	3395066	alter_trans_start/end	0.0114014	0.35762	4.27649	1.74227	AT1G10350.1
5	25963435	25963790	alter_trans_start/end	0.0114219	0.383166	1.60912	1.81402	AT5G64990.1
1	17162802	17163535	alter_trans_start/end	0.011661	0.384194	1.98416	2.04174	AT1G45248.1
1	9924168	9924423	alter_trans_start/end	0.011732	0.384672	1.45909	1.22778	AT1G28320.1
1	28793755	28794593	alter_trans_start/end	0.0114359	0.384852	1.85895	1.32507	AT1G76720.1
1	1242575	1243852	alter_trans_start/end	0.0111403	0.330643	4.95036	4.36933	AT1G04555.1
1	28181727	28184955	alter_trans_start/end	0.0110962	0.385375	1.0738	1.96243	AT1G75060.1
1	28926140	28927377	alter_trans_start/end	0.011031	0.327885	3.24465	3.98394	AT1G76980.2
5	19866356	19867119	alter_trans_start/end	0.0109458	0.38592	1.63439	1.18616	AT5G49010.1
1	24388959	24390328	alter_trans_start/end	0.0108791	0.385949	4.52356	2.56187	AT1G65590.1
1	4721694	4721948	alter_trans_start/end	0.0108523	0.386444	2.2862	1.57288	AT1G13770.1
5	26926578	26929099	alter_trans_start/end	0.0108621	0.339736	7.07033	5.25838	AT5G67470.1
5	26718133	26719251	alter_trans_start/end	0.0108059	0.386859	2.55143	2.26726	AT5G66910.1
5	1182697	1183281	alter_trans_start/end	0.0108974	0.38796	1.50069	2.07263	AT5G04270.1
5	3152104	3153151	alter_trans_start/end	0.0109041	0.388353	1.86126	1.41829	AT5G10080.1
5	3601870	3602622	alter_trans_start/end	0.0108252	0.388563	1.88424	1.34453	AT5G11300.1
1	25252022	25253148	alter_trans_start/end	0.0107236	0.388328	1.62618	1.29007	AT1G67410.1
1	8651407	8651771	alter_trans_start/end	0.0105859	0.423558	2.56192	1.65739	AT1G24400.1
5	15815661	15816302	alter_trans_start/end	0.0105418	0.389409	1.92198	1.08871	AT5G39500.1
5	16485437	16486234	alter_trans_start/end	0.0103094	0.390618	1.34454	1.63216	AT5G41180.1
5	4885249	4885824	alter_trans_start/end	0.0103292	0.391002	1.75681	1.02175	AT5G15070.1
1	7410418	7412789	alter_trans_start/end	0.0103121	0.391134	3.66646	1.51745	AT1G21160.1
5	19353900	19354160	alter_trans_start/end	0.0105126	0.392377	2.63451	1.12738	AT5G47800.1
2	1702472	1703414	alter_trans_start/end	0.0104181	0.392613	4.55654	4.20591	AT2G04845.1
1	19904769	19912875	alter_trans_start/end	0.0104129	0.392958	3.04141	1.71563	AT1G53350.1
1	7520500	7521481	alter_trans_start/end	0.0103662	0.393504	1.22583	1.01346	AT1G21480.1
1	12310004	12396430	alter_trans_start/end	0.0103348	0.360761	6.39671	1.1499	AT1G34060.1
1	26123410	26322604	alter_trans_start/end	0.0104347	0.42022	9.15745	8.44572	AT1G69490.1
5	2569129	2570834	alter_trans_start/end	0.010416	0.395667	2.62712	2.43015	AT5G08010.1
1	22327911	22328621	alter_trans_start/end	0.0104363	0.396044	1.36548	2.75243	AT1G60610.1
5	17835768	17836249	alter_trans_start/end	0.0104025	0.396239	1.90519	1.92104	AT5G44280.1
1	5518326	5519623	alter_trans_start/end	0.0104011	0.396536	3.43462	1.25996	AT1G16110.1
1	24176772	24180345	alter_trans_start/end	0.0104305	0.397739	2.83702	2.19948	AT1G65080.1
5	19744420	19744950	alter_trans_start/end	0.0104317	0.314667	8.8398	9.37073	AT5G48680.1
1	17089200	17090532	alter_trans_start/end	0.0104325	0.397969	1.34889	2.42152	AT1G45160.1
5	7759514	7761290	alter_trans_start/end	0.0102869	0.398338	1.27594	2.26216	AT5G23110.1
1	20120715	20122491	alter_trans_start/end	0.0102801	0.409477	9.35118	10.2944	AT1G53887.1
5	23838511	24014484	alter_trans_start/end	0.0103927	0.366191	5.53655	2.85483	AT5G59610.1
1	23407925	23598957	alter_trans_start/end	0.010308	0.398966	9.2218	6.83703	AT1G63110.1
5	24814803	24815357	alter_trans_start/end	0.0103478	0.311874	3.28564	6.90621	AT5G61760.1
1	5933818	5934694	alter_trans_start/end	0.0105825	0.400518	1.35655	1.64413	AT1G17340.1
2	782705	783386	alter_trans_start/end	0.0105632	0.400958	1.98959	1.6772	AT2G02780.1
2	1071552	1072474	alter_trans_start/end	0.0109636	0.40266	4.51441	1.26121	AT2G03530.1
1	5382911	5383940	alter_trans_start/end	0.0112422	0.404379	2.78006	1.24011	AT1G15660.1
1	21726995	21727679	alter_trans_start/end	0.011215	0.405347	2.2268	3.64033	AT1G58470.1
5	22457043	22458102	alter_trans_start/end	0.0112704	0.406569	1.30237	1.71696	AT5G55400.1
1	29679783	29680543	alter_trans_start/end	0.0111101	0.406614	1.12162	2.05617	AT1G78930.1
1	11663848	11664866	alter_trans_start/end	0.011062	0.371062	3.03438	4.15985	AT1G32340.1
1	1607537	1609352	alter_trans_start/end	0.0111612	0.46769	5.01276	1.12509	AT1G05470.1
1	29745043	29745824	alter_trans_start/end	0.0112115	0.407559	1.80471	1.12889	AT1G79070.1
5	18322711	18326107	alter_trans_start/end	0.0112807	0.408167	3.39531	3.49257	AT5G45250.1
5	21011460	21011831	alter_trans_start/end	0.0113569	0.453857	6.18513	6.9368	AT5G51730.1
1	12261241	12261954	alter_trans_start/end	0.0115289	0.409055	1.55816	1.19214	AT1G33800.1
5	2129933	2130743	alter_trans_start/end	0.0115706	0.398738	3.11715	2.18379	AT5G06850.1
5	839921	841346	alter_trans_start/end	0.0115105	0.419128	1.39287	1.4471	AT5G03406.1
5	2344008	2344126	alter_trans_start/end	0.0114508	0.434421	1.12803	1.134	AT5G07400.1
1	21926098	21926229	alter_trans_start/end	0.0113918	0.434421	1.46586	2.52428	AT1G59660.1
1	23308647	23361923	alter_trans_start/end	0.011318	0.434421	1.82722	1.10924	AT1G62930.1
1	18146789	18146960	alter_trans_start/end	0.0113066	0.434421	1.14189	1.30897	AT1G49040.1
5	2554309	2554480	alter_trans_start/end	0.0110799	0.434421	1.59605	1.48815	AT5G07980.1
1	2917162	2918048	alter_trans_start/end	0.0110476	0.434421	2.5038	1.77944	AT1G09050.1
5	16673909	16674045	alter_trans_start/end	0.0109799	0.434421	1.2051	1.15805	AT5G41690.1
1	17339234	17376316	alter_trans_start/end	0.01091	0.434374	4.68254	4.56659	AT1G47290.2
5	13594079	13602173	alter_trans_start/end	0.0108241	0.410298	4.2035	4.8617	AT5G35380.1
1	25132698	25134461	alter_trans_start/end	0.0107298	0.369023	2.64676	2.29766	AT1G67190.1
1	27394394	27487645	alter_trans_start/end	0.0108586	0.404576	7.21324	5.63677	AT1G73080.1
5	10280789	10281351	alter_trans_start/end	0.0110502	0.411411	1.47422	1.15615	AT5G28290.1
1	7080174	7080667	alter_trans_start/end	0.0110491	0.411781	2.61735	1.41637	AT1G20410.1
5	6829098	6830927	alter_trans_start/end	0.0109881	0.412053	1.47517	1.0537	AT5G20240.1
1	9028895	9030972	alter_trans_start/end	0.0108859	0.370125	3.66405	2.37853	AT1G26120.1
2	974688	975839	alter_trans_start/end	0.0108215	0.412723	3.15874	1.0907	AT2G03240.1
1	21919851	21922071	alter_trans_start/end	0.0110274	0.358928	4.2219	4.06017	AT1G59650.1
5	2692615	2692822	alter_trans_start/end	0.011177	0.415508	4.56067	2.50544	AT5G08370.1
5	21227480	21227696	alter_trans_start/end	0.0114472	0.417196	2.94938	1.37174	AT5G52280.1
2	1357192	1357963	alter_trans_start/end	0.0114539	0.417306	1.33364	1.00705	AT2G04080.1
1	6901871	6902728	alter_trans_start/end	0.0115084	0.366912	1.76772	4.52478	AT1G19880.1
1	29956785	29957188	alter_trans_start/end	0.011408	0.418269	1.67803	2.2275	AT1G79610.1
2	421715	422552	alter_trans_start/end	0.0112867	0.419493	2.25887	1.02334	AT2G01913.1
1	18624189	18625033	alter_trans_start/end	0.0112945	0.441975	1.5053	1.15944	AT1G50270.1
5	9661525	9662619	alter_trans_start/end	0.0112201	0.440554	1.43409	1.89342	AT5G27360.1
5	1554643	1555226	alter_trans_start/end	0.0113481	0.422886	1.07502	1.13945	AT5G05240.1
1	23469544	23471018	alter_trans_start/end	0.0115134	0.423579	1.41183	2.27863	AT1G63270.1
1	2506813	2507153	alter_trans_start/end	0.0114195	0.424624	1.92873	2.37056	AT1G08060.1
1	19842031	19842634	alter_trans_start/end	0.0114272	0.424817	1.19348	1.38349	AT1G53200.1
1	28747808	28792767	alter_trans_start/end	0.0114432	0.370483	9.57368	4.32988	AT1G76600.1
5	5158761	5160275	alter_trans_start/end	0.011449	0.426236	1.64106	4.44602	AT5G15810.1
5	18513393	18518716	alter_trans_start/end	0.0113464	0.426293	1.21631	1.26242	AT5G45650.1
1	26452920	26453932	alter_trans_start/end	0.0112857	0.439372	3.44082	1.4206	AT1G70250.1
5	25406333	25407867	alter_trans_start/end	0.0111643	0.41401	3.2174	4.91841	AT5G63440.1
5	23029071	23029429	alter_trans_start/end	0.0110607	0.426942	1.23595	2.52928	AT5G56930.1
1	15927323	15928345	alter_trans_start/end	0.0109406	0.42733	1.35744	1.31547	AT1G42470.1
1	17326584	17327940	alter_trans_start/end	0.0110053	0.428282	2.5011	2.62664	AT1G47270.1
5	20809282	20810389	alter_trans_start/end	0.0110196	0.42941	2.7657	1.70426	AT5G51200.1
5	5307102	5308501	alter_trans_start/end	0.0110033	0.429573	2.12182	2.0985	AT5G16240.1
5	1412890	1413759	alter_trans_start/end	0.0110343	0.430073	1.31143	1.54254	AT5G04860.1
1	17829721	17830324	alter_trans_start/end	0.01108	0.430957	1.6136	2.5592	AT1G48270.1
5	16935164	16938338	alter_trans_start/end	0.011056	0.431003	2.48163	1.5883	AT5G42360.1
1	28790972	28791434	alter_trans_start/end	0.0109136	0.431804	1.23329	2.13325	AT1G76710.1
5	18389129	18390126	alter_trans_start/end	0.0108822	0.431859	3.33616	2.13568	AT5G45370.1
5	23684786	23685565	alter_trans_start/end	0.0107693	0.433228	1.48518	1.54538	AT5G58600.1
5	1328822	1329627	alter_trans_start/end	0.0107911	0.44251	2.66723	1.032	AT5G04620.1
5	22584325	22585958	alter_trans_start/end	0.0105938	0.343692	3.78592	2.92435	AT5G55810.1
1	13363259	13363776	alter_trans_start/end	0.0104738	0.432772	2.12198	1.2761	AT1G35910.1
1	1396293	1397830	alter_trans_start/end	0.0106856	0.433563	1.15354	1.788	AT1G04930.1
5	1271503	1272365	alter_trans_start/end	0.0102771	0.434807	2.97224	1.43003	AT5G04480.1
1	28041167	28041723	alter_trans_start/end	0.0103243	0.435408	2.05471	2.66197	AT1G74650.1
5	5278501	5279919	alter_trans_start/end	0.0104416	0.436429	5.12892	1.53779	AT5G16170.1
1	20890775	20892024	alter_trans_start/end	0.0102137	0.437706	1.5922	2.55511	AT1G55860.1
5	3167642	3168142	alter_trans_start/end	0.0103658	0.436736	2.40806	4.19699	AT5G10110.1
1	28174466	28174688	alter_trans_start/end	0.0102581	0.396394	3.36978	5.59537	AT1G75030.1
5	4710575	4711262	alter_trans_start/end	0.0102906	0.439897	1.15871	2.18328	AT5G14610.1
5	8070230	8071035	alter_trans_start/end	0.0101682	0.440197	1.34866	1.12038	AT5G23910.1
1	28420636	28636608	alter_trans_start/end	0.0105209	0.442029	2.13615	1.3382	AT1G76340.1
5	1700608	1701298	alter_trans_start/end	0.0105526	0.442461	1.07626	2.52902	AT5G05680.1
5	18351817	18352547	alter_trans_start/end	0.0110127	0.444961	1.28604	1.18998	AT5G45290.1
5	14908672	14909203	alter_trans_start/end	0.0112042	0.446929	1.49641	1.32698	AT5G37530.1
5	2424026	2425301	alter_trans_start/end	0.0116757	0.363039	2.09757	1.51645	AT5G07660.1
5	1157265	1158921	alter_trans_start/end	0.0116211	0.44933	1.19961	2.27095	AT5G04220.1
1	3807500	3808033	alter_trans_start/end	0.0117141	0.450933	1.96112	2.3185	AT1G11320.1
1	23770693	23771017	alter_trans_start/end	0.0118118	0.451362	1.08681	1.7989	AT1G64060.1
5	14950026	14951466	alter_trans_start/end	0.0117425	0.45151	1.08976	1.07191	AT5G37630.1
1	25389450	25390530	alter_trans_start/end	0.0118479	0.365375	3.52456	2.55727	AT1G67720.1
5	3776803	3778020	alter_trans_start/end	0.0119987	0.452527	4.74936	1.66118	AT5G11720.1
5	1197545	1199118	alter_trans_start/end	0.0121181	0.453021	1.47762	1.19135	AT5G04290.1
5	24177095	24177281	alter_trans_start/end	0.0120995	0.453034	2.79697	1.91403	AT5G60040.1
1	17828440	17829180	alter_trans_start/end	0.0119783	0.453036	3.94901	1.83682	AT1G48270.1
1	2502788	2506012	alter_trans_start/end	0.0118554	0.453116	2.21928	3.1839	AT1G08060.1
5	21582419	21582911	alter_trans_start/end	0.0117355	0.453186	3.11506	1.17923	AT5G53200.1
1	17871859	17872494	alter_trans_start/end	0.0116718	0.453205	2.1118	1.27839	AT1G48360.1
5	19866356	19867806	alter_trans_start/end	0.0117796	0.453965	1.55247	1.05569	AT5G49010.1
5	2572059	2572467	alter_trans_start/end	0.0113404	0.362466	13.9762	17.8597	AT5G08020.1
1	19422279	19423210	alter_trans_start/end	0.0114046	0.456308	2.517	2.59718	AT1G52160.1
1	8198708	8199088	alter_trans_start/end	0.0112449	0.456953	1.96915	1.70348	AT1G23120.1
1	350912	351412	alter_trans_start/end	0.0115272	0.459167	1.53142	1.05368	AT1G02010.1
1	2724876	2725942	alter_trans_start/end	0.0112026	0.460152	3.66498	1.67283	AT1G08600.1
1	28164189	28164796	alter_trans_start/end	0.0113524	0.460783	1.7055	1.17314	AT1G75000.1
5	26180953	26320654	alter_trans_start/end	0.0114184	0.479546	5.80528	6.64153	AT5G65495.1
5	8605996	8607455	alter_trans_start/end	0.0119742	0.464224	1.19107	1.18783	AT5G24970.1
1	1087802	1088037	alter_trans_start/end	0.0123218	0.465945	1.64706	2.28685	AT1G04160.1
5	4094486	4095349	alter_trans_start/end	0.0123315	0.466099	1.0668	2.0678	AT5G12950.1
1	11055216	11056940	alter_trans_start/end	0.0123879	0.393363	2.14467	3.57135	AT1G31010.1
1	10445924	10447647	alter_trans_start/end	0.0121488	0.35253	6.49702	2.67652	AT1G29840.1
5	22584471	22585958	alter_trans_start/end	0.0126507	0.469099	3.47567	1.7633	AT5G55810.1
1	5720302	5721016	alter_trans_start/end	0.0125393	0.469553	3.85189	3.24246	AT1G16710.1
2	1474753	1475326	alter_trans_start/end	0.0123837	0.469362	1.13446	1.03462	AT2G04270.1
5	1796717	1798251	alter_trans_start/end	0.0129464	0.473795	1.61246	1.57126	AT5G05970.1
5	9661884	9662619	alter_trans_start/end	0.0128266	0.473801	2.57395	1.30251	AT5G27360.1
1	25720171	25720445	alter_trans_start/end	0.0128414	0.474199	1.38155	1.21599	AT1G68540.1
1	10960948	10962082	alter_trans_start/end	0.0127743	0.474457	2.25127	1.72187	AT1G30825.1
5	2067936	2068963	alter_trans_start/end	0.0129875	0.433413	1.43737	1.94346	AT5G06710.1
1	3696718	3697800	alter_trans_start/end	0.0131151	0.477002	1.10281	1.07299	AT1G11080.1
1	10350428	10350579	alter_trans_start/end	0.0131182	0.523084	1.08516	1.44566	AT1G29630.1
1	16782042	16783004	alter_trans_start/end	0.0135687	0.483313	2.21743	1.2476	AT1G44120.1
5	5494241	5495191	alter_trans_start/end	0.0135367	0.484224	1.90842	1.17581	AT5G16720.1
5	16239057	16239608	alter_trans_start/end	0.0134693	0.484642	4.0463	1.83038	AT5G40540.1
1	11841909	11842348	alter_trans_start/end	0.0137329	0.528609	1.6715	1.7894	AT1G32730.1
5	358229	358454	alter_trans_start/end	0.0136065	0.489267	1.99207	1.28902	AT5G01910.1
1	17233557	17237711	alter_trans_start/end	0.0134555	0.490387	1.18608	1.51824	AT1G46480.1
5	5241222	5242243	alter_trans_start/end	0.0132566	0.406225	1.70805	3.01647	AT5G16040.1
1	23540466	23542321	alter_trans_start/end	0.0130952	0.492879	1.40017	2.12681	AT1G63480.1
1	4747209	4748595	alter_trans_start/end	0.0130229	0.377992	7.22707	6.33119	AT1G13870.1
1	4512319	4512847	alter_trans_start/end	0.0126914	0.493491	2.77649	1.18355	AT1G13210.1
1	21130834	21195256	alter_trans_start/end	0.0127134	0.532473	3.7861	4.33708	AT1G56423.1
1	10907381	10908525	alter_trans_start/end	0.0129531	0.41514	4.35527	3.38278	AT1G30755.1
1	22673246	22673702	alter_trans_start/end	0.013147	0.511658	1.2878	1.1426	AT1G61450.1
5	24634621	24635305	alter_trans_start/end	0.0130759	0.426652	1.2031	1.50468	AT5G61250.1
5	7388978	7389297	alter_trans_start/end	0.0131449	0.450259	3.89284	2.50412	AT5G22320.1
5	9145059	9145436	alter_trans_start/end	0.0132407	0.501454	1.44683	1.22805	AT5G26160.1
5	8472343	8472580	alter_trans_start/end	0.0132371	0.501997	1.2107	2.99825	AT5G24740.1
1	15927765	15928345	alter_trans_start/end	0.0131732	0.502046	1.13074	1.58597	AT1G42470.1
1	24789743	24830299	alter_trans_start/end	0.0136129	0.506336	5.80151	2.58209	AT1G66460.1
1	23047328	23048190	alter_trans_start/end	0.013715	0.50691	1.01971	1.48288	AT1G62330.1
1	12147286	12149715	alter_trans_start/end	0.0145922	0.512159	1.49102	2.02183	AT1G33475.1
5	10357253	10368874	alter_trans_start/end	0.0146472	0.371283	1.21472	1.4674	AT5G28442.1
1	946944	947399	alter_trans_start/end	0.0146737	0.51279	2.32905	1.38563	AT1G03770.1
1	946072	946940	alter_trans_start/end	0.0145773	0.523388	2.73284	1.83904	AT1G03770.1
5	3571668	3571974	alter_trans_start/end	0.0145301	0.493555	1.74416	1.36534	AT5G11210.1
5	2650962	2651983	alter_trans_start/end	0.0145582	0.411617	2.74148	3.07907	AT5G08240.1
5	7470453	7473757	alter_trans_start/end	0.0148164	0.380079	6.39339	7.65715	AT5G22500.1
1	22221583	22222834	alter_trans_start/end	0.0147292	0.516076	2.68785	1.93254	AT1G60270.1
1	6502855	6503900	alter_trans_start/end	0.0153536	0.522619	2.71855	1.67765	AT1G18840.1
5	13898806	13910418	alter_trans_start/end	0.0158029	0.54739	20.6431	4.00789	AT5G35740.1
1	12450033	12450762	alter_trans_start/end	0.0157768	0.526227	2.00415	1.56513	AT1G34180.1
5	201597	201940	alter_trans_start/end	0.0156901	0.526977	2.16007	2.41808	AT5G01510.1
1	27123577	27123910	alter_trans_start/end	0.0154697	0.41473	1.47194	3.7566	AT1G72090.1
5	21588229	21589051	alter_trans_start/end	0.0151942	0.527727	1.13454	1.50221	AT5G53210.1
5	19827478	19828406	alter_trans_start/end	0.0159672	0.536991	3.14667	1.23639	AT5G48900.1
5	839921	840367	alter_trans_start/end	0.0161403	0.540728	1.22117	1.37233	AT5G03406.1
5	463159	464531	alter_trans_start/end	0.0160923	0.462055	3.74448	2.60277	AT5G02260.1
1	949621	950027	alter_trans_start/end	0.0163125	0.557774	1.50225	1.10371	AT1G03780.1
1	18336148	18336416	alter_trans_start/end	0.0158894	0.557923	1.37661	1.0041	AT1G49540.1
5	202144	202390	alter_trans_start/end	0.0151205	0.557923	1.32345	1.11774	AT5G01510.1
5	18392190	18392755	alter_trans_start/end	0.0150016	0.557923	2.29333	1.33794	AT5G45380.1
1	26754819	26755378	alter_trans_start/end	0.0149177	0.557923	2.16964	1.44521	AT1G70950.1
1	2068427	2069358	alter_trans_start/end	0.0145924	0.557923	1.24669	1.70464	AT1G06730.1
5	24714981	24715484	alter_trans_start/end	0.0144626	0.557923	1.40162	1.31014	AT5G61460.1
1	7964325	7964838	alter_trans_start/end	0.0143969	0.557923	2.67823	1.15438	AT1G22540.1
5	4083586	4084493	alter_trans_start/end	0.0140726	0.557923	2.01221	2.11754	AT5G12930.1
5	25608926	25609143	alter_trans_start/end	0.0139288	0.557923	1.4196	1.11265	AT5G63970.1
1	4756051	4756250	alter_trans_start/end	0.013683	0.557923	2.24157	1.00978	AT1G13910.1
1	1756767	1757259	alter_trans_start/end	0.0134831	0.557923	1.06349	1.04844	AT1G05830.1
1	19335729	19341106	alter_trans_start/end	0.013057	0.557923	1.54047	1.38542	AT1G52000.1
1	2265768	2267105	alter_trans_start/end	0.0127532	0.464069	2.02446	1.22014	AT1G07380.1
5	839921	840865	alter_trans_start/end	0.0128288	0.555699	1.33512	1.12775	AT5G03406.1
5	199206	200113	alter_trans_start/end	0.0127979	0.550931	1.35178	3.47898	AT5G01500.1
5	2130192	2130743	alter_trans_start/end	0.0125966	0.554257	2.95338	1.67806	AT5G06850.1
1	1525675	1526957	alter_trans_start/end	0.0124207	0.55347	1.432	3.91233	AT1G05250.1
1	28182337	28184955	alter_trans_start/end	0.0123604	0.46072	3.90162	1.61442	AT1G75060.1
5	20523377	20524917	alter_trans_start/end	0.0130711	0.399492	2.51057	2.07257	AT5G50400.1
1	6165902	6166285	alter_trans_start/end	0.0137009	0.540745	3.11964	1.65358	AT1G17930.1
5	16311773	16312875	alter_trans_start/end	0.0136445	0.489205	5.69001	15.133	AT5G40760.1
5	21505957	21508005	alter_trans_start/end	0.0133471	0.415472	3.39051	2.44747	AT5G53030.1
5	2945460	2946828	alter_trans_start/end	0.0133988	0.437576	6.78026	2.83579	AT5G09460.1
5	14072091	14072611	alter_trans_start/end	0.0142066	0.503759	1.18317	1.19739	AT5G35930.1
5	25962607	25963190	alter_trans_start/end	0.014616	0.520797	1.23539	3.27125	AT5G64980.1
1	21010992	21011300	alter_trans_start/end	0.0148091	0.524755	2.19409	2.15857	AT1G56145.1
1	21128940	21129816	alter_trans_start/end	0.0156422	0.402676	3.36679	5.49149	AT1G56423.1
1	7421198	7421464	alter_trans_start/end	0.0153634	0.435039	2.56409	2.50368	AT1G21200.1
5	10263571	10292671	alter_trans_start/end	0.0152635	0.609467	8.59635	1.64431	AT5G28300.1
5	16711970	16713874	alter_trans_start/end	0.0160153	0.428565	1.91585	7.21674	AT5G41761.1
5	6146728	6147259	alter_trans_start/end	0.0160824	0.439073	5.40937	3.47025	AT5G18525.1
1	28981272	28983647	alter_trans_start/end	0.0162605	0.434883	8.36176	6.39054	AT1G77130.1
5	6112827	6114360	alter_trans_start/end	0.0166083	0.467487	1.63936	2.70195	AT5G18440.1
5	25963880	25964102	alter_trans_start/end	0.0171519	0.538551	1.0348	1.40116	AT5G64990.1
5	7758635	7761290	alter_trans_start/end	0.0174578	0.418011	1.371	2.45469	AT5G23110.1
1	3055558	3057198	alter_trans_start/end	0.0174863	0.412012	3.55199	2.49124	AT1G09470.1
5	20460100	20461710	alter_trans_start/end	0.0191739	0.430404	3.30525	2.38146	AT5G50280.1
5	7642454	7643105	alter_trans_start/end	0.0204365	0.463752	1.25932	2.83306	AT5G22860.1
1	3977985	3979272	alter_trans_start/end	0.020749	0.427987	2.93437	2.21442	AT1G11780.1
5	5308533	5309517	alter_trans_start/end	0.0206853	0.448709	5.59426	1.83457	AT5G16240.1
1	18148147	18148999	alter_trans_start/end	0.019664	0.448525	2.173	2.20432	AT1G49040.1
1	9059406	9061079	alter_trans_start/end	0.0200901	0.509618	5.17506	2.87407	AT1G26190.1
1	5720539	5721016	alter_trans_start/end	0.0212164	0.463072	1.088	2.59037	AT1G16710.1
5	16163412	16164528	alter_trans_start/end	0.0217353	0.510304	2.38686	3.86952	AT5G40390.1
1	1463104	1465448	alter_trans_start/end	0.0226193	0.492532	3.53569	3.45378	AT1G05090.1
1	12117386	12117825	alter_trans_start/end	0.0222214	0.4777	2.83988	1.42965	AT1G33410.1
5	17176310	17177010	alter_trans_start/end	0.0239121	0.506945	3.66084	2.93442	AT5G42830.1
5	24484651	24486954	alter_trans_start/end	0.0242377	0.451744	2.27185	2.54567	AT5G60860.1
1	21968815	21974359	alter_trans_start/end	0.024777	0.531417	2.86838	1.85742	AT1G59740.1
2	975844	976683	alter_trans_start/end	0.0244766	0.458132	2.56326	1.17759	AT2G03240.1
5	24484651	24485133	alter_trans_start/end	0.024978	0.49699	5.14109	5.39765	AT5G60860.1
5	18323712	18326107	alter_trans_start/end	0.0247738	0.496292	2.42828	2.28009	AT5G45250.1
1	3878547	3879508	alter_trans_start/end	0.0242011	0.562246	5.337	1.41113	AT1G11545.1
1	5122268	5122544	alter_trans_start/end	0.0247101	0.497382	1.78932	1.18183	AT1G14850.1
5	7873378	7873543	alter_trans_start/end	0.0261577	0.652467	2.04856	1.81638	AT5G23390.1
5	4502907	4504263	alter_trans_start/end	0.0262494	0.510186	1.66994	1.55528	AT5G13960.1
5	20129761	20142495	alter_trans_start/end	0.0273047	0.651568	10.6225	5.72423	AT5G49630.1
5	3246387	3246612	alter_trans_start/end	0.0276853	0.568362	1.03365	1.64432	AT5G10320.1
1	21337961	21338721	alter_trans_start/end	0.0276369	0.503081	5.82763	1.19039	AT1G57610.1
5	22917666	22918057	alter_trans_start/end	0.0276833	0.515304	3.57719	2.0443	AT5G56610.1
5	7765832	7766861	alter_trans_start/end	0.0276536	0.545019	2.07244	2.20884	AT5G23110.1
5	26923103	26923223	alter_trans_start/end	0.0278668	0.533393	4.49456	1.60265	AT5G67460.1
5	19047927	19048448	alter_trans_start/end	0.0301927	0.636496	1.56725	2.8183	AT5G46910.1
1	26175902	26177142	alter_trans_start/end	0.0340397	0.595776	1.52959	1.12253	AT1G69587.1
1	10193723	10195175	alter_trans_start/end	0.0340821	0.560188	1.72761	1.65067	AT1G29170.1
1	4196712	4213061	alter_trans_start/end	0.0335196	0.606776	3.75082	1.67524	AT1G12330.1
5	16278951	16279162	alter_trans_start/end	0.0329404	0.552112	2.07656	1.07294	AT5G40640.1
1	7481892	7482912	alter_trans_start/end	0.0338922	0.714007	1.17319	1.44082	AT1G21360.1
2	1259114	1259392	alter_trans_start/end	0.034231	0.559268	5.82062	1.43288	AT2G03980.1
5	4083792	4084493	alter_trans_start/end	0.0336358	0.560081	1.18572	1.65644	AT5G12930.1
1	9036490	9037371	alter_trans_start/end	0.0333133	0.598291	1.20566	2.09439	AT1G26130.1
2	366706	367034	alter_trans_start/end	0.0332462	0.573792	2.04412	1.16858	AT2G01830.1
1	2503337	2506012	alter_trans_start/end	0.0326218	0.61492	1.63934	1.72278	AT1G08060.1
2	1878208	1960359	alter_trans_start/end	0.0319768	0.582275	4.19519	2.7557	AT2G05185.1
5	21209982	21210293	alter_trans_start/end	0.0320914	0.585722	1.04652	1.48913	AT5G52230.1
1	18750003	18753135	alter_trans_start/end	0.0316765	0.575587	1.67969	4.61467	AT1G50620.1
2	330343	330645	alter_trans_start/end	0.02965	0.611003	1.55322	2.11364	AT2G01750.1
1	22935129	22935378	alter_trans_start/end	0.0286895	0.714848	2.95353	2.79227	AT1G62045.1
5	24173657	24174113	alter_trans_start/end	0.0273793	0.619543	2.07531	2.29038	AT5G60040.1
5	22457628	22458102	alter_trans_start/end	0.0271247	0.626439	1.18671	1.07798	AT5G55400.1
2	195746	195894	alter_trans_start/end	0.0273202	0.739812	1.40405	1.31231	AT2G01440.1
1	4045915	4303315	alter_trans_start/end	0.0267991	0.740799	5.01815	10.4524	AT1G12640.1
5	2642976	2643541	alter_trans_start/end	0.0239963	0.740807	1.20161	1.5995	AT5G08220.1
5	12966267	12966459	alter_trans_start/end	0.0235966	0.740807	1.61434	1.77996	AT5G34790.1
1	12909367	12909515	alter_trans_start/end	0.0229205	0.740807	1.67697	1.42964	AT1G35220.1
1	9854793	9855408	alter_trans_start/end	0.0207543	0.740807	1.14414	1.625	AT1G28210.1
5	19354229	19354314	alter_trans_start/end	0.0199638	0.740807	1.27782	1.09913	AT5G47800.1
1	2969417	2969575	alter_trans_start/end	0.0198677	0.645765	1.73441	1.08867	AT1G09195.1
1	28203977	28204097	alter_trans_start/end	0.0183159	0.65971	1.28333	1.40771	AT1G75140.1
1	7122140	7122417	alter_trans_start/end	0.0180447	0.662888	2.46656	2.35186	AT1G20570.1
1	22315527	22315918	alter_trans_start/end	0.0155846	0.671062	1.42176	1.86746	AT1G60590.1
1	17468902	17469067	alter_trans_start/end	0.0149162	0.705005	1.29686	1.67998	AT1G47560.1
5	22456046	22456388	alter_trans_start/end	0.0149508	0.673059	1.92074	1.60458	AT5G55400.1
5	26220987	26221209	alter_trans_start/end	0.0198004	0.767113	5.48143	2.19459	AT5G65610.1
1	9644728	9645304	alter_trans_start/end	0.0216477	0.632628	1.12806	1.25635	AT1G27720.1
1	22264410	22301770	alter_trans_start/end	0.0230136	0.688078	3.5147	13.0773	AT1G60430.1
1	25891224	25891628	alter_trans_start/end	0.0283922	0.668768	4.82991	2.79749	AT1G68872.1
1	18256056	18256433	alter_trans_start/end	0.037739	0.72651	1.06253	1.29089	AT1G49340.1
1	12350970	12351207	exon_skipping	0.00494097	0.0196203	16.3044	26.1479	AT1G33970.1
5	21317498	21318161	exon_skipping	0.00886244	0.0385875	17.6248	11.132	AT5G52530.1
1	28683009	28683673	exon_skipping	0.00912894	0.038212	8.53395	10.2597	AT1G76440.1
1	21364018	21364497	exon_skipping	0.00912427	0.0432429	23.1804	16.3674	AT1G57680.1
1	20299244	20300122	exon_skipping	0.010855	0.0831844	3.15074	2.87253	AT1G54380.1
5	21596154	21596813	exon_skipping	0.0113458	0.0870044	4.5317	2.10788	AT5G53220.1
2	1283415	1283647	exon_skipping	0.0124233	0.0747479	57.7892	155.305	AT2G04030.1
1	28761431	28761521	exon_skipping	0.0133554	0.122121	1.7339	1.90613	AT1G76630.1
1	8782472	8782682	exon_skipping	0.0129224	0.13536	9.04518	4.71526	AT1G24880.1
5	26711477	26711911	exon_skipping	0.0131354	0.121474	7.78928	18.3816	AT5G66880.1
2	1282416	1282718	exon_skipping	0.013522	0.137801	21.9431	80.4337	AT2G04030.1
1	17165782	17166342	exon_skipping	0.0122414	0.135991	9.91506	7.08734	AT1G45249.1
5	7390069	7390328	exon_skipping	0.00898603	0.195125	4.98212	5.6448	AT5G22320.1
2	864020	864248	exon_skipping	0.011788	0.185089	13.8945	1.8134	AT2G02960.1
1	12746553	12746764	exon_skipping	0.012919	0.193303	1.70052	4.10224	AT1G34770.1
1	21890168	21891180	exon_skipping	0.0127822	0.195385	7.4668	4.87519	AT1G59600.1
1	2616548	2617757	exon_skipping	0.0118677	0.210823	2.57252	5.15665	AT1G08300.1
5	1263013	1263143	exon_skipping	0.0117807	0.211174	4.4803	2.15411	AT5G04460.1
1	944982	945472	exon_skipping	0.0104676	0.21354	2.15742	4.18532	AT1G03770.1
1	20517141	20517249	exon_skipping	0.0102818	0.228467	2.93744	3.16564	AT1G55010.1
1	2261963	2262691	exon_skipping	0.0102184	0.249169	11.7211	20.503	AT1G07360.1
1	27517362	27517800	exon_skipping	0.0100001	0.251418	6.54413	5.54403	AT1G73177.1
5	26712189	26712442	exon_skipping	0.00999134	0.217211	9.2818	28.2703	AT5G66880.1
2	2067762	2067990	exon_skipping	0.0105138	0.264752	3.99809	9.39755	AT2G05590.1
1	17163276	17163535	exon_skipping	0.00997234	0.309476	1.5297	1.94092	AT1G45248.1
5	14752500	14752961	exon_skipping	0.00976475	0.276682	65.1082	79.5485	AT5G37260.1
1	774879	775122	exon_skipping	0.00939398	0.315495	2.43966	5.26992	AT1G03180.1
5	13601793	13602173	exon_skipping	0.0105113	0.336716	3.87112	2.91473	AT5G35400.1
1	27252013	27252265	exon_skipping	0.0111443	0.294112	5.33804	2.50248	AT1G72410.1
1	22220415	22220548	exon_skipping	0.012056	0.36536	5.83797	3.45947	AT1G60260.1
5	5755463	5756448	exon_skipping	0.0119823	0.366004	5.67321	5.38053	AT5G17450.1
5	16234898	16235115	exon_skipping	0.0112037	0.425734	4.13334	3.93526	AT5G40530.1
1	28791162	28791434	exon_skipping	0.0110076	0.432995	1.25981	2.15229	AT1G76710.1
2	863998	864248	exon_skipping	0.0135697	0.387992	11.3164	5.86977	AT2G02960.1
1	8092941	8093120	exon_skipping	0.0136855	0.505799	3.78689	2.07285	AT1G22870.1
1	12066896	12067484	exon_skipping	0.0122824	0.558849	2.80844	3.58011	AT1G33265.1
1	29715490	29715703	exon_skipping	0.0202647	0.455756	17.6729	2.55169	AT1G78995.1
5	24070423	24070670	exon_skipping	0.0324553	0.553615	1.616	1.35753	AT5G59740.1
5	1081854	1081938	exon_skipping	0.0335721	0.569469	3.15011	1.27719	AT5G04020.1
1	8782062	8782164	intron_retention	5.16311e-06	2.01666e-05	10.4784	10.2723	AT1G24880.1
5	6035726	6036230	intron_retention	3.77926e-06	2.78232e-05	13.0912	7.45885	AT5G18255.1
5	6273061	6273143	intron_retention	4.56283e-05	0.000233454	2.21343	2.08182	AT5G18820.1
5	208101	208189	intron_retention	0.000100348	0.000418402	1.49307	2.15288	AT5G01520.1
5	16733926	16733998	intron_retention	0.000854775	0.00249675	12.5195	4.0418	AT5G41800.1
1	4222330	4222423	intron_retention	0.00169517	0.00521895	5.74453	6.50289	AT1G12400.1
1	29535958	29536057	intron_retention	0.00212289	0.00582159	15.0476	15.7178	AT1G78510.1
1	4194747	4195105	intron_retention	0.00210257	0.00563735	97.7884	41.5504	AT1G12330.1
5	20416435	20416521	intron_retention	0.00196661	0.00833784	5.76666	2.59342	AT5G50160.1
5	523434	523508	intron_retention	0.00191591	0.00853007	1.71547	1.51191	AT5G02420.1
5	14752500	14752651	intron_retention	0.00217188	0.00935709	16.8859	24.4475	AT5G37260.1
1	9155253	9155340	intron_retention	0.00304476	0.0126847	7.85488	15.5255	AT1G26470.1
5	22981056	22981380	intron_retention	0.00309815	0.0123664	3.80794	6.05928	AT5G56840.1
1	3508592	3508681	intron_retention	0.00328251	0.0163425	2.28157	3.25015	AT1G10610.1
5	6676395	6676474	intron_retention	0.0033822	0.0158241	2.18005	1.90263	AT5G19740.1
5	18767055	18767184	intron_retention	0.00396593	0.0194302	4.16948	1.61694	AT5G46270.1
5	6891277	6891468	intron_retention	0.00432935	0.021678	8.66673	2.04391	AT5G20380.1
5	24106470	24106568	intron_retention	0.00491498	0.0226296	3.08209	6.75684	AT5G59830.1
5	7389517	7389610	intron_retention	0.00498263	0.0254312	2.17208	2.92546	AT5G22320.1
5	24619550	24619664	intron_retention	0.00543465	0.023366	4.58377	12.2592	AT5G61190.1
2	1284829	1284912	intron_retention	0.00552849	0.0211044	45.299	127.085	AT2G04030.1
1	29542365	29542450	intron_retention	0.00555091	0.0302485	1.60682	2.09063	AT1G78540.1
5	22514633	22514720	intron_retention	0.00548794	0.0222419	11.9433	9.57981	AT5G55570.1
1	25373378	25373451	intron_retention	0.00548807	0.0308365	2.10748	1.10318	AT1G67690.1
5	14752750	14752961	intron_retention	0.00564797	0.022015	37.5902	45.7002	AT5G37260.1
1	5821014	5821094	intron_retention	0.00565715	0.0287119	3.36729	9.50386	AT1G17020.1
1	11907379	11907595	intron_retention	0.00611148	0.0254647	4.26752	8.44746	AT1G32860.1
1	5321276	5321348	intron_retention	0.00680205	0.0330413	1.31536	1.45255	AT1G15490.1
2	1283727	1283805	intron_retention	0.00677073	0.0258591	30.0142	111.913	AT2G04030.1
1	7396096	7396192	intron_retention	0.00681368	0.0302779	8.05354	1.05677	AT1G21120.1
5	16760947	16761049	intron_retention	0.00718258	0.035749	3.74712	1.27412	AT5G41880.1
5	19463576	19463670	intron_retention	0.00724022	0.0301205	7.92687	11.5474	AT5G48020.1
5	24074461	24074544	intron_retention	0.00719591	0.0286768	9.05575	5.00189	AT5G59750.1
1	3524661	3524749	intron_retention	0.00798412	0.0311199	11.5116	12.4427	AT1G10650.1
5	8650367	8650443	intron_retention	0.00808033	0.0397266	2.25992	3.29767	AT5G25100.1
5	12086655	12086756	intron_retention	0.00829466	0.0366444	2.11888	1.62389	AT5G32470.1
1	6902228	6902323	intron_retention	0.00804659	0.0421001	3.59148	3.02248	AT1G19880.1
5	25208578	25208659	intron_retention	0.00809293	0.0340701	1.87477	1.78962	AT5G62760.1
5	16485287	16485373	intron_retention	0.00812523	0.0411627	1.61021	1.87333	AT5G41180.1
5	12079712	12079792	intron_retention	0.00816442	0.0355074	29.6719	23.7827	AT5G32450.1
5	6891567	6891642	intron_retention	0.00920567	0.0366018	9.76916	12.5132	AT5G20380.1
1	21373588	21373669	intron_retention	0.00915941	0.0409208	2.6051	2.15085	AT1G57700.1
5	6036993	6037101	intron_retention	0.00947758	0.0462068	7.46185	3.64016	AT5G18255.1
1	2473725	2473963	intron_retention	0.00943036	0.036037	7.84806	11.9549	AT1G07980.1
5	6912654	6912770	intron_retention	0.0094023	0.0566249	1.41162	2.11947	AT5G20450.1
5	4331531	4331628	intron_retention	0.00886304	0.0393432	16.1219	8.80401	AT5G13480.1
5	18630080	18630165	intron_retention	0.00886078	0.0579437	5.10181	2.6859	AT5G45940.1
5	24075093	24075202	intron_retention	0.00888926	0.0413261	10.0799	7.12201	AT5G59750.1
1	21743609	21743757	intron_retention	0.00889784	0.0498749	6.97428	2.22941	AT1G58590.1
5	9492342	9492620	intron_retention	0.00917379	0.0518936	2.08427	2.55758	AT5G26990.1
1	11183559	11183645	intron_retention	0.00911308	0.0524479	2.16218	2.94265	AT1G31280.1
5	2594213	2594422	intron_retention	0.00884133	0.0376636	4.99143	3.53948	AT5G08100.1
5	25301483	25301581	intron_retention	0.00894552	0.0625496	2.17501	2.41474	AT5G63080.1
5	21956242	21956352	intron_retention	0.00910633	0.042598	15.0156	25.299	AT5G54100.1
1	12350970	12351081	intron_retention	0.00910395	0.0615239	2.41251	5.82966	AT1G33970.1
1	23181144	23181232	intron_retention	0.00877848	0.0455533	21.0887	11.979	AT1G62600.1
5	18218824	18218913	intron_retention	0.0088295	0.0476092	4.56593	5.24257	AT5G45100.1
1	25517786	25517881	intron_retention	0.00896198	0.0613804	1.36527	2.21684	AT1G68080.1
5	20415988	20416072	intron_retention	0.00904419	0.0464478	20.0131	8.24897	AT5G50160.1
1	21743298	21743483	intron_retention	0.00894955	0.055945	10.774	1.54368	AT1G58590.1
1	2007898	2008186	intron_retention	0.00909826	0.0619959	1.23683	1.32266	AT1G06560.1
1	5968661	5968777	intron_retention	0.00924909	0.0494703	6.39696	3.20115	AT1G17410.1
1	2170350	2170524	intron_retention	0.00942902	0.0505059	9.11315	11.9783	AT1G07080.1
5	14568761	14568856	intron_retention	0.0091595	0.0529569	6.48854	3.3675	AT5G36930.1
1	12193541	12193623	intron_retention	0.00910809	0.0534788	2.67892	4.06017	AT1G33615.1
5	8590985	8591079	intron_retention	0.00967444	0.0493225	95.2682	95.7343	AT5G24930.1
5	3039658	3039745	intron_retention	0.00997662	0.0522552	1.59187	1.30003	AT5G09790.1
1	3525119	3525210	intron_retention	0.0100813	0.0519362	10.9951	13.4226	AT1G10650.1
5	18369389	18369478	intron_retention	0.0100292	0.0568697	5.46367	7.73909	AT5G45340.1
5	18369643	18369733	intron_retention	0.0100577	0.0580067	3.66461	4.93768	AT5G45340.1
5	11380054	11380168	intron_retention	0.0101908	0.0566967	7.19484	11.0547	AT5G30495.1
1	17561776	17562010	intron_retention	0.0102721	0.0619199	4.04765	4.97708	AT1G47720.1
1	19140266	19140363	intron_retention	0.0102592	0.0609064	4.71246	3.55418	AT1G51620.1
1	2938215	2938334	intron_retention	0.0102915	0.0679303	1.71257	7.45553	AT1G09100.1
1	21883427	21883530	intron_retention	0.010266	0.0672144	1.54939	2.86947	AT1G59560.1
5	18370603	18370710	intron_retention	0.0107475	0.0704761	1.37999	1.53414	AT5G45340.1
1	22629434	22629526	intron_retention	0.010854	0.0664739	9.04663	69.2019	AT1G61340.1
1	12350628	12350714	intron_retention	0.0106803	0.0668524	8.1467	11.0446	AT1G33970.1
5	19610533	19610757	intron_retention	0.0107125	0.059837	14.8553	12.2951	AT5G48385.1
1	6901998	6902080	intron_retention	0.0106581	0.0728643	4.98907	3.73633	AT1G19880.1
5	17225116	17225194	intron_retention	0.010945	0.0856759	1.08979	1.60484	AT5G42950.1
1	3879710	3879809	intron_retention	0.0115714	0.0882196	2.4692	1.55366	AT1G11545.1
1	25285645	25285789	intron_retention	0.0116372	0.0771974	5.46492	3.52565	AT1G67490.1
5	10314622	10314695	intron_retention	0.0114792	0.0692909	5.23187	4.13705	AT5G28340.1
5	8679529	8679619	intron_retention	0.0114505	0.0647065	4.58279	2.14911	AT5G25150.1
1	24389073	24389156	intron_retention	0.0112484	0.0953838	2.02113	2.09954	AT1G65590.1
1	27843929	27844208	intron_retention	0.0119234	0.101855	2.37949	4.51701	AT1G74040.1
1	25286040	25286121	intron_retention	0.0119484	0.0826473	2.34666	2.78674	AT1G67490.1
5	8590200	8590605	intron_retention	0.0119099	0.0679814	31.3822	32.6934	AT5G24930.1
1	19842741	19842819	intron_retention	0.012063	0.0967784	1.69661	1.34017	AT1G53200.1
5	18798395	18798462	intron_retention	0.011867	0.0872075	2.50566	1.1626	AT5G46340.1
1	22219916	22220016	intron_retention	0.0121235	0.0737617	8.61991	4.23919	AT1G60260.1
2	2033373	2033680	intron_retention	0.012371	0.0692736	72.2106	24.1643	AT2G05540.1
1	25815001	25815153	intron_retention	0.0124007	0.0824993	4.19372	5.91644	AT1G68740.1
1	20112982	20113065	intron_retention	0.0123727	0.0703483	28.2705	17.0862	AT1G53870.1
5	333797	333899	intron_retention	0.0124362	0.10034	3.36298	3.22618	AT5G01850.1
2	2145878	2145961	intron_retention	0.0126487	0.0694382	72.4364	100.154	AT2G05710.1
1	6254622	6254769	intron_retention	0.0127665	0.070879	14.0566	12.3259	AT1G18170.1
1	293409	293500	intron_retention	0.0122437	0.0768744	32.7457	60.1826	AT1G01800.1
1	19573336	19573756	intron_retention	0.0121285	0.107848	3.89172	3.86439	AT1G52550.1
5	19464182	19464548	intron_retention	0.0123607	0.0787592	5.96419	9.39669	AT5G48020.1
2	2146203	2146282	intron_retention	0.0125037	0.074671	60.103	77.9987	AT2G05710.1
5	7854622	7854716	intron_retention	0.0127734	0.0915397	3.2835	4.11503	AT5G23330.1
1	22755029	22755116	intron_retention	0.0130821	0.0877248	6.77587	10.7349	AT1G61660.1
2	325636	325731	intron_retention	0.0126133	0.11341	4.18566	7.04172	AT2G01735.1
5	16234898	16234978	intron_retention	0.0128726	0.122867	5.24849	3.384	AT5G40530.1
1	601706	601812	intron_retention	0.0128956	0.0968685	2.27903	3.70159	AT1G02740.1
5	2945752	2945855	intron_retention	0.0130531	0.11694	2.88601	1.65526	AT5G09460.1
5	9054961	9055046	intron_retention	0.0129836	0.0839247	24.3326	49.6929	AT5G25940.1
5	22953668	22953756	intron_retention	0.0138366	0.0882978	4.559	5.6385	AT5G56740.1
1	26205971	26206051	intron_retention	0.0138031	0.103874	2.44616	7.52271	AT1G69680.1
5	7070881	7070977	intron_retention	0.0139768	0.105874	1.70784	2.26454	AT5G20850.1
5	24074673	24074797	intron_retention	0.0139186	0.0934069	15.4437	7.34617	AT5G59750.1
1	4305090	4305210	intron_retention	0.0138433	0.0930145	4.47398	11.3475	AT1G12640.1
5	13910946	13911026	intron_retention	0.0137935	0.102606	14.8068	4.51047	AT5G35740.1
2	622744	622826	intron_retention	0.0137828	0.109527	3.09471	3.73687	AT2G02370.1
1	1463528	1463649	intron_retention	0.0137948	0.106381	3.36914	2.99153	AT1G05090.1
2	325397	325478	intron_retention	0.0136482	0.129007	2.76614	4.72478	AT2G01735.1
5	16312675	16312776	intron_retention	0.0137081	0.121984	2.4581	5.28175	AT5G40760.1
1	12978013	12978080	intron_retention	0.0140282	0.0958608	8.36743	11.4042	AT1G35340.1
1	4337373	4337523	intron_retention	0.0141174	0.125507	1.66401	1.12963	AT1G12730.1
1	12491427	12491539	intron_retention	0.0138747	0.0968253	14.9876	11.3104	AT1G34260.1
1	10979747	10979847	intron_retention	0.0137213	0.114893	2.13077	1.48899	AT1G30845.1
5	21318009	21318161	intron_retention	0.0137899	0.125946	3.7869	2.40073	AT5G52530.1
1	8261135	8261235	intron_retention	0.013907	0.0974399	10.2641	17.595	AT1G23280.1
1	5268231	5268340	intron_retention	0.013776	0.102702	3.14579	1.31871	AT1G15300.1
5	4751180	4751275	intron_retention	0.0137496	0.105083	8.32855	7.96419	AT5G14720.1
1	13669542	13669625	intron_retention	0.0137156	0.102015	7.25291	9.88258	AT1G36310.1
5	10305627	10305735	intron_retention	0.0136762	0.113391	8.26733	8.50716	AT5G28320.1
5	17707282	17707380	intron_retention	0.0134615	0.127003	2.34389	2.87662	AT5G44010.1
1	26132358	26132437	intron_retention	0.0131256	0.117446	2.15238	1.01508	AT1G69526.1
5	2282169	2282262	intron_retention	0.0129781	0.122407	2.17602	4.21133	AT5G07270.1
1	27068502	27068584	intron_retention	0.0126921	0.136855	4.34054	4.94392	AT1G71920.1
1	12979405	12979589	intron_retention	0.0134387	0.0977267	27.249	19.3299	AT1G35340.1
1	8505691	8505788	intron_retention	0.0134455	0.110734	8.76371	6.57761	AT1G24040.1
5	19661962	19662087	intron_retention	0.0135108	0.151351	4.02957	2.06323	AT5G48520.1
5	12080297	12080370	intron_retention	0.0132964	0.107536	7.34964	13.1005	AT5G32450.1
5	23584112	23584204	intron_retention	0.013183	0.129151	4.61677	3.3556	AT5G58340.1
1	10072100	10072181	intron_retention	0.0132218	0.11337	21.2629	4.45119	AT1G28660.1
5	8681581	8681670	intron_retention	0.0132101	0.124527	5.55595	6.82264	AT5G25150.1
1	22754674	22754769	intron_retention	0.0131656	0.11429	11.7705	12.2067	AT1G61660.1
5	2562299	2562380	intron_retention	0.0130946	0.122666	4.23759	4.90048	AT5G07990.1
2	1531225	1531308	intron_retention	0.0131337	0.10515	16.7472	14.4896	AT2G04400.1
5	6548800	6548959	intron_retention	0.0130973	0.12517	3.99087	2.07705	AT5G19420.1
1	9886310	9886678	intron_retention	0.0133483	0.106568	12.0257	6.30306	AT1G28280.1
5	19745533	19745644	intron_retention	0.0136014	0.131714	2.64597	5.14585	AT5G48680.1
1	24389807	24389889	intron_retention	0.0135944	0.150928	3.36511	2.47076	AT1G65590.1
5	333544	333639	intron_retention	0.013622	0.158356	1.82981	2.19901	AT5G01850.1
1	1834366	1834472	intron_retention	0.0132912	0.121229	8.24774	6.46071	AT1G06060.1
5	7886216	7886369	intron_retention	0.0131726	0.11631	3.00521	4.95998	AT5G23410.1
5	18870433	18870680	intron_retention	0.0131125	0.152566	2.37219	1.10908	AT5G46520.1
5	24105163	24105305	intron_retention	0.012236	0.116933	6.64507	2.09595	AT5G59830.1
5	14568059	14568151	intron_retention	0.0125566	0.145729	6.0332	2.60523	AT5G36930.1
5	21750199	21750283	intron_retention	0.0126295	0.128193	7.35556	6.46781	AT5G53540.1
5	23847792	23847876	intron_retention	0.0121837	0.150059	6.04174	2.451	AT5G59080.1
1	11965187	11965287	intron_retention	0.0117384	0.141154	4.18768	1.35322	AT1G33030.1
1	19297130	19297210	intron_retention	0.0123539	0.16145	5.12302	4.56223	AT1G51940.1
5	4577662	4577744	intron_retention	0.0128308	0.112604	47.5364	21.5012	AT5G14200.1
1	22219275	22219354	intron_retention	0.0126487	0.139793	5.85497	3.06518	AT1G60260.1
1	27781403	27781542	intron_retention	0.0127336	0.157142	1.39691	3.64412	AT1G73875.1
5	24590844	24590999	intron_retention	0.0127744	0.151646	2.40124	3.05698	AT5G61140.1
5	13750320	13750404	intron_retention	0.0126596	0.122012	8.36743	5.79901	AT5G35570.1
1	4620798	4620891	intron_retention	0.0131396	0.11891	16.7854	5.59484	AT1G13470.1
1	26122776	26122863	intron_retention	0.0130802	0.118531	13.7781	11.3119	AT1G69490.1
2	1284145	1284237	intron_retention	0.0134438	0.111885	37.9139	124.433	AT2G04030.1
1	23180482	23180570	intron_retention	0.013333	0.137667	5.37783	4.26485	AT1G62600.1
5	9678286	9678387	intron_retention	0.0132677	0.121358	11.8333	11.7541	AT5G27400.1
1	30388302	30388379	intron_retention	0.0130977	0.139995	14.7108	7.98725	AT1G80860.1
1	24297202	24297294	intron_retention	0.0134437	0.125662	22.7105	11.5974	AT1G65410.1
1	320145	320252	intron_retention	0.0135021	0.124543	10.9785	15.1621	AT1G01930.1
5	18185247	18185354	intron_retention	0.0133033	0.126995	8.33933	6.19996	AT5G45060.1
2	1589273	1589391	intron_retention	0.0134973	0.146268	4.49946	7.62028	AT2G04550.1
5	5861100	5861294	intron_retention	0.0132283	0.119586	18.7362	21.274	AT5G17760.1
2	1283216	1283299	intron_retention	0.0136382	0.120704	62.0186	144.435	AT2G04030.1
2	325001	325071	intron_retention	0.013874	0.179115	1.89363	7.16875	AT2G01735.1
1	25008344	25009228	intron_retention	0.0140268	0.163912	1.22687	6.05351	AT1G67010.1
1	4646830	4646918	intron_retention	0.0141772	0.188483	1.12504	1.6878	AT1G13580.1
5	18764841	18764932	intron_retention	0.0140829	0.158535	9.37363	3.04821	AT5G46270.1
5	13913802	13913881	intron_retention	0.0142012	0.139565	6.18572	2.57287	AT5G35750.1
1	16264121	16264218	intron_retention	0.0139279	0.157601	2.40216	5.7617	AT1G43160.1
1	22220707	22220786	intron_retention	0.0140223	0.159735	5.67905	2.52502	AT1G60260.1
1	7869582	7869654	intron_retention	0.0136636	0.149352	1.44396	1.92024	AT1G22275.1
1	8093157	8093270	intron_retention	0.0136043	0.184948	3.32314	1.33079	AT1G22870.1
5	18768297	18768384	intron_retention	0.0134178	0.135479	3.20926	1.362	AT5G46270.1
1	23523663	23523749	intron_retention	0.0134856	0.186906	1.24291	2.62168	AT1G63430.1
5	11380422	11380505	intron_retention	0.0135362	0.146007	2.62083	6.45916	AT5G30495.1
5	12079898	12079977	intron_retention	0.0134498	0.160153	9.94061	9.88163	AT5G32450.1
1	22220451	22220548	intron_retention	0.013377	0.142434	6.89103	3.60819	AT1G60260.1
5	9986774	9986852	intron_retention	0.0132103	0.18316	9.14819	3.80968	AT5G27950.1
5	18186431	18186551	intron_retention	0.0128717	0.139375	11.3577	7.73764	AT5G45060.1
1	2938797	2939142	intron_retention	0.0130188	0.140986	22.2292	32.9353	AT1G09100.1
2	1282627	1282718	intron_retention	0.0129327	0.131322	24.9553	81.363	AT2G04030.1
1	21202495	21202580	intron_retention	0.0126699	0.145768	9.16279	9.13089	AT1G56590.1
1	2503070	2503160	intron_retention	0.0127011	0.169967	3.28653	1.96719	AT1G08060.1
1	5302214	5302334	intron_retention	0.0126082	0.137064	6.87498	9.14372	AT1G15420.1
1	6613683	6613782	intron_retention	0.0125725	0.131461	23.0139	16.9655	AT1G19150.1
5	25282057	25282255	intron_retention	0.0124472	0.178179	1.86713	1.9009	AT5G63010.1
5	18764436	18764642	intron_retention	0.0124556	0.143858	9.6399	3.34517	AT5G46270.1
2	660863	661006	intron_retention	0.0124714	0.181773	2.18398	2.52193	AT2G02480.1
1	3703669	3703748	intron_retention	0.012419	0.144058	4.27859	4.98918	AT1G11090.1
5	25284717	25284850	intron_retention	0.0121403	0.14523	8.05816	2.20558	AT5G63020.1
5	9677519	9677600	intron_retention	0.012169	0.145541	4.29334	7.79395	AT5G27400.1
2	1284496	1284575	intron_retention	0.0120331	0.133817	30.5695	109.529	AT2G04030.1
1	12746553	12746623	intron_retention	0.0121771	0.169035	1.7617	5.93056	AT1G34770.1
5	20922130	20922224	intron_retention	0.0122467	0.155762	5.65357	7.05673	AT5G51510.1
1	12397157	12397244	intron_retention	0.0121679	0.156411	2.98054	3.408	AT1G34060.1
1	21338480	21338627	intron_retention	0.0124273	0.201696	6.29844	1.09476	AT1G57610.1
5	7886093	7886178	intron_retention	0.0121633	0.162391	4.64074	6.29952	AT5G23410.1
1	29536604	29536698	intron_retention	0.0121409	0.139295	21.0199	15.4419	AT1G78510.1
2	1285270	1285366	intron_retention	0.0119585	0.138362	65.7791	233.961	AT2G04030.1
1	6167525	6167632	intron_retention	0.0116192	0.211477	3.72302	1.64818	AT1G17930.1
2	1282234	1282343	intron_retention	0.0117796	0.139956	15.3475	63.2095	AT2G04030.1
5	4331353	4331434	intron_retention	0.0115141	0.153521	11.9279	9.32983	AT5G13480.1
1	24285757	24285873	intron_retention	0.0111969	0.153876	11.1865	5.2892	AT1G65370.1
2	1285014	1285096	intron_retention	0.0113124	0.143161	42.2856	135.087	AT2G04030.1
1	24633798	24633883	intron_retention	0.0112859	0.143209	17.2185	7.61869	AT1G66150.1
2	1283909	1284005	intron_retention	0.0109915	0.149742	33.8671	118.483	AT2G04030.1
1	27911597	27911704	intron_retention	0.0109771	0.155129	11.8537	2.16794	AT1G74210.1
1	6692297	6692383	intron_retention	0.0109009	0.157451	3.40359	4.67653	AT1G19360.1
5	2553759	2553845	intron_retention	0.0106262	0.220896	2.19425	1.55588	AT5G07980.1
5	221538	221607	intron_retention	0.0103473	0.220896	1.11203	1.08558	AT5G01570.1
5	17707420	17707519	intron_retention	0.0102786	0.220896	1.81935	1.62991	AT5G44010.1
5	25927932	25927993	intron_retention	0.00970778	0.220896	2.00812	2.76861	AT5G64860.1
5	23848172	23848266	intron_retention	0.00942505	0.220896	3.9573	1.66405	AT5G59080.1
5	2575331	2575426	intron_retention	0.00938541	0.220896	2.0969	1.6111	AT5G08030.1
5	3241920	3242014	intron_retention	0.00928621	0.158639	13.3777	5.0854	AT5G10310.1
1	6168454	6168730	intron_retention	0.00925582	0.167248	2.24535	4.95443	AT1G17930.1
1	12085797	12085872	intron_retention	0.00900997	0.211705	3.46731	1.43543	AT1G33330.1
1	6049085	6049186	intron_retention	0.00897483	0.169955	5.59887	2.86886	AT1G17580.1
2	1284329	1284419	intron_retention	0.00876131	0.146609	29.3983	116.657	AT2G04030.1
1	28792273	28792351	intron_retention	0.00854767	0.151278	29.636	28.4967	AT1G76710.1
1	18751790	18751875	intron_retention	0.00848899	0.199895	2.04097	3.96924	AT1G50630.1
5	6112926	6113023	intron_retention	0.00852025	0.158295	25.9276	15.133	AT5G18440.1
2	1589143	1589216	intron_retention	0.00871709	0.174617	4.9846	7.70106	AT2G04550.1
2	1448830	1449023	intron_retention	0.00850355	0.165127	2.11525	5.95648	AT2G04230.1
5	8650176	8650258	intron_retention	0.00841501	0.190161	3.6866	6.82481	AT5G25100.1
1	6189540	6189627	intron_retention	0.00817931	0.193473	2.19875	3.82906	AT1G17980.1
5	16439106	16439201	intron_retention	0.00859347	0.169894	1.32031	1.77339	AT5G41070.1
1	3991276	3991388	intron_retention	0.00876942	0.165637	29.7919	19.6231	AT1G11820.1
2	1282811	1282902	intron_retention	0.00894451	0.15739	21.3875	82.9958	AT2G04030.1
5	1796877	1797063	intron_retention	0.00908936	0.206834	1.14502	1.21613	AT5G05970.1
5	22196728	22197076	intron_retention	0.00908201	0.158046	12.909	21.1713	AT5G54640.1
1	13041744	13041854	intron_retention	0.00904152	0.175911	11.5767	14.4341	AT1G35460.1
5	6135092	6135210	intron_retention	0.00888327	0.170638	3.30464	5.23507	AT5G18490.1
5	16720715	16720819	intron_retention	0.00910961	0.164986	11.7316	14.9609	AT5G41770.1
5	21387159	21387248	intron_retention	0.00925555	0.158639	21.7761	10.5537	AT5G52760.1
1	6698344	6698435	intron_retention	0.00952366	0.176717	18.6578	7.085	AT1G19380.1
1	18656361	18656450	intron_retention	0.00952707	0.169579	5.10547	2.54117	AT1G50360.1
5	6036292	6036399	intron_retention	0.00959909	0.21393	6.17224	3.84782	AT5G18255.1
1	18133138	18133259	intron_retention	0.0100432	0.212037	10.9569	1.36643	AT1G49010.1
1	8977599	8977685	intron_retention	0.0101063	0.18299	16.08	20.2523	AT1G25550.1
2	1285471	1285552	intron_retention	0.0101355	0.16193	80.3996	220.207	AT2G04030.1
5	18824368	18824457	intron_retention	0.0104708	0.210954	2.06341	2.5553	AT5G46400.1
1	22219113	22219194	intron_retention	0.0110362	0.180101	11.007	4.59422	AT1G60260.1
5	10314763	10314850	intron_retention	0.0111538	0.181834	7.30791	4.1382	AT5G28340.1
1	3913766	3913862	intron_retention	0.0113666	0.182457	3.90495	3.08545	AT1G11630.1
2	1285641	1285721	intron_retention	0.011627	0.165335	102.558	268.204	AT2G04030.1
5	1263498	1263578	intron_retention	0.0115879	0.202292	4.93698	5.73953	AT5G04460.1
1	27844308	27844391	intron_retention	0.0115404	0.211395	3.53805	4.797	AT1G74040.1
5	23929388	23929483	intron_retention	0.011787	0.212252	1.63803	6.92197	AT5G59320.1
1	6187947	6188033	intron_retention	0.0122068	0.201788	5.97071	7.54143	AT1G17980.1
5	16235927	16236029	intron_retention	0.0124237	0.183931	12.1172	8.30417	AT5G40530.1
1	22221197	22221266	intron_retention	0.0126007	0.174664	32.6741	19.2218	AT1G60260.1
1	27769069	27769168	intron_retention	0.0125309	0.184191	9.27103	4.10594	AT1G73850.1
5	16280433	16280563	intron_retention	0.0124501	0.260769	2.06921	5.58446	AT5G40645.1
1	9149552	9149643	intron_retention	0.0126484	0.214115	4.50364	9.10778	AT1G26450.1
5	17177606	17177743	intron_retention	0.0128144	0.193345	6.20122	4.12066	AT5G42830.1
5	5194630	5194716	intron_retention	0.0129489	0.20594	5.57873	5.93691	AT5G15910.1
1	22219593	22219693	intron_retention	0.0128072	0.194492	8.01023	2.38951	AT1G60260.1
5	9678445	9678533	intron_retention	0.0128232	0.197588	3.76141	5.16917	AT5G27400.1
1	17928633	17928719	intron_retention	0.0127435	0.196311	10.2828	11.7853	AT1G48490.1
5	10279473	10279552	intron_retention	0.0124527	0.220896	2.45324	1.24044	AT5G28290.1
1	19296891	19296979	intron_retention	0.0125467	0.263831	6.04483	4.31753	AT1G51940.1
5	10305223	10305319	intron_retention	0.0125514	0.210928	5.41755	4.78336	AT5G28320.1
2	1283533	1283647	intron_retention	0.0121001	0.180338	57.0436	160.515	AT2G04030.1
2	1515022	1515120	intron_retention	0.0122079	0.215114	2.90512	7.5367	AT2G04340.1
2	521205	521433	intron_retention	0.0122174	0.218284	9.50575	4.07677	AT2G02080.1
1	8261762	8261878	intron_retention	0.0119471	0.182313	18.5652	23.7693	AT1G23280.1
1	1993264	1993391	intron_retention	0.0118641	0.206071	5.23794	6.9466	AT1G06510.1
1	5714358	5714513	intron_retention	0.0117326	0.238403	3.75046	2.28887	AT1G16710.1
5	6221498	6222033	intron_retention	0.0114693	0.20849	12.8231	10.8441	AT5G18660.1
1	12350033	12350114	intron_retention	0.0115493	0.188661	8.84838	13.0429	AT1G33970.1
5	16038219	16038351	intron_retention	0.0117552	0.211186	3.29385	1.04933	AT5G40060.1
5	16734875	16734961	intron_retention	0.0116018	0.203636	6.5112	4.01029	AT5G41800.1
1	2031015	2031091	intron_retention	0.0115917	0.212275	4.02462	4.49651	AT1G06630.1
5	19463917	19464009	intron_retention	0.0115639	0.212305	3.97445	8.77344	AT5G48020.1
1	192026	192107	intron_retention	0.0113261	0.231529	3.15795	1.39763	AT1G01520.1
1	8261352	8261445	intron_retention	0.0112615	0.200748	17.2619	27.2931	AT1G23280.1
1	2505459	2505547	intron_retention	0.011221	0.215382	3.55029	2.86595	AT1G08060.1
1	22628396	22628516	intron_retention	0.0110765	0.210359	7.97076	67.009	AT1G61340.1
5	20143895	20143983	intron_retention	0.0109959	0.25456	3.3249	4.95708	AT5G49630.1
1	29343364	29343494	intron_retention	0.0107454	0.26122	2.49155	1.32337	AT1G78030.1
5	85261	85357	intron_retention	0.0104837	0.219238	31.9156	19.8459	AT5G01210.1
1	17237097	17237174	intron_retention	0.0104537	0.258397	1.7311	1.12618	AT1G46480.1
5	22294722	22294814	intron_retention	0.0105066	0.281551	1.17851	1.55317	AT5G54890.1
5	303369	303452	intron_retention	0.01048	0.220959	1.23743	2.58382	AT5G01780.1
5	4953215	4953621	intron_retention	0.0103774	0.221793	2.14989	4.24593	AT5G15254.1
5	6162691	6162844	intron_retention	0.0103183	0.223122	6.86952	4.08662	AT5G18550.1
2	1282985	1283073	intron_retention	0.0103061	0.20424	36.1651	104.692	AT2G04030.1
1	12350278	12350354	intron_retention	0.0102086	0.213917	11.1378	18.7545	AT1G33970.1
1	4303930	4304014	intron_retention	0.0101182	0.198654	4.81193	16.2366	AT1G12640.1
1	5821424	5821499	intron_retention	0.00992942	0.241349	4.67452	14.275	AT1G17020.1
1	5686679	5686796	intron_retention	0.00980257	0.230853	3.95826	2.64832	AT1G16640.1
5	9206961	9207096	intron_retention	0.00954674	0.251901	1.34185	1.51727	AT5G26270.1
2	1283415	1283498	intron_retention	0.0098418	0.214338	61.0179	161.27	AT2G04030.1
5	22499407	22499493	intron_retention	0.0101513	0.23636	6.43274	5.24886	AT5G55540.1
1	7409268	7409380	intron_retention	0.010135	0.227772	4.00339	3.55055	AT1G21160.1
5	9987146	9987229	intron_retention	0.0102589	0.238094	8.24116	4.16415	AT5G27950.1
5	1789284	1789590	intron_retention	0.0101225	0.238177	3.0872	4.77906	AT5G05950.1
5	24618979	24619132	intron_retention	0.0101969	0.244812	5.94469	20.54	AT5G61190.1
5	8470764	8470897	intron_retention	0.00996728	0.287192	3.04275	2.68719	AT5G24740.1
5	16312532	16312617	intron_retention	0.0097765	0.229502	3.6279	10.0737	AT5G40760.1
1	5173267	5173441	intron_retention	0.00960799	0.242592	4.68258	2.83162	AT1G15020.1
5	2134481	2134565	intron_retention	0.0100677	0.245056	6.15345	3.66585	AT5G06870.1
1	773414	773499	intron_retention	0.0100306	0.245869	2.38128	5.94971	AT1G03180.1
5	2562050	2562129	intron_retention	0.0102453	0.281812	2.83152	1.99919	AT5G07990.1
1	3288153	3288238	intron_retention	0.0102168	0.247147	5.37092	2.32832	AT1G10070.1
1	27618322	27618447	intron_retention	0.0100141	0.319026	2.68429	4.41157	AT1G73450.1
1	21364116	21364497	intron_retention	0.0101467	0.21827	39.5156	22.9363	AT1G57680.1
1	29715490	29715576	intron_retention	0.00990472	0.218835	23.1646	1.8229	AT1G78995.1
5	25249506	25249618	intron_retention	0.00987915	0.246169	9.96683	2.7709	AT5G62900.1
5	24621930	24622025	intron_retention	0.0100213	0.271752	1.34023	3.34573	AT5G61200.1
5	25121170	25121301	intron_retention	0.0100608	0.253564	2.1219	3.87029	AT5G62580.1
2	1583234	1583476	intron_retention	0.0100511	0.328035	1.48657	2.63651	AT2G04540.1
1	320296	320380	intron_retention	0.0100318	0.236084	10.6741	9.17035	AT1G01930.1
1	23180103	23180182	intron_retention	0.0102769	0.241905	6.07859	7.26807	AT1G62600.1
5	3423880	3424014	intron_retention	0.00993578	0.270434	6.0023	3.79744	AT5G10830.1
5	24473715	24473813	intron_retention	0.0101086	0.238022	6.72373	4.23905	AT5G60840.1
1	5299368	5299465	intron_retention	0.00984777	0.262074	4.00336	16.5114	AT1G15410.1
1	3106047	3106230	intron_retention	0.00970919	0.262571	4.76364	3.04137	AT1G09580.1
1	17165630	17165711	intron_retention	0.00957951	0.255347	10.6904	6.28644	AT1G45249.1
5	25754764	25754912	intron_retention	0.00971777	0.263385	10.2471	1.24096	AT5G64410.1
1	23180652	23180743	intron_retention	0.00957376	0.247702	5.77339	7.18676	AT1G62600.1
1	29813682	29813771	intron_retention	0.00957221	0.264232	2.11693	4.17655	AT1G79260.1
5	2946105	2946280	intron_retention	0.00956554	0.264565	3.46863	1.41301	AT5G09460.1
1	28042729	28042935	intron_retention	0.00996043	0.266857	3.97012	1.5739	AT1G74650.1
1	12504485	12504575	intron_retention	0.0097201	0.267074	3.58014	3.06507	AT1G34300.1
5	1938995	1939075	intron_retention	0.00975603	0.272866	3.53313	2.904	AT5G06350.1
5	14751958	14752044	intron_retention	0.00975908	0.241665	26.087	28.4363	AT5G37260.1
5	1263308	1263393	intron_retention	0.0097442	0.287018	1.30696	1.52942	AT5G04460.1
5	20418311	20418389	intron_retention	0.0103223	0.278391	17.3037	5.76789	AT5G50160.1
5	8311613	8311708	intron_retention	0.0101136	0.280164	4.49841	2.05698	AT5G24352.1
1	30149665	30149761	intron_retention	0.0103039	0.272761	2.46657	1.46062	AT1G80150.1
5	20107001	20107073	intron_retention	0.0100711	0.338556	9.59566	5.25487	AT5G49550.1
1	17828154	17828239	intron_retention	0.0099547	0.260914	9.49911	5.88211	AT1G48270.1
1	29017635	29017736	intron_retention	0.00969553	0.255003	8.5063	7.39364	AT1G77230.1
1	16537594	16537663	intron_retention	0.00996134	0.352386	5.66563	2.5769	AT1G43765.1
5	8230789	8230937	intron_retention	0.00993002	0.278362	3.21603	3.43352	AT5G24230.1
5	10294253	10294707	intron_retention	0.00981137	0.261927	14.7	2.03462	AT5G28300.1
5	23665212	23665444	intron_retention	0.00976939	0.279093	2.8589	1.15859	AT5G58540.1
1	27473362	27473446	intron_retention	0.00976615	0.279729	15.306	3.8652	AT1G73020.1
5	18183927	18184028	intron_retention	0.00974594	0.31079	4.41766	3.60863	AT5G45060.1
1	8095964	8096046	intron_retention	0.00996539	0.280861	2.18587	2.43907	AT1G22880.1
5	303021	303141	intron_retention	0.010005	0.283684	1.08185	2.12298	AT5G01780.1
1	17775365	17775444	intron_retention	0.0101833	0.291719	2.21279	4.2906	AT1G48120.1
2	2862153	2862285	intron_retention	0.0100995	0.314953	13.9029	7.33444	AT2G06950.1
5	4081929	4082003	intron_retention	0.00996763	0.288723	3.6553	2.31425	AT5G12920.1
5	9053478	9053560	intron_retention	0.0102041	0.314221	10.072	9.1545	AT5G25930.1
5	8470966	8471122	intron_retention	0.0100948	0.356699	2.94122	3.56464	AT5G24740.1
1	28790162	28790244	intron_retention	0.0101035	0.338392	3.95913	2.90761	AT1G76710.1
5	20064563	20064636	intron_retention	0.0109729	0.346791	5.80348	3.52824	AT5G49470.1
5	26710870	26711208	intron_retention	0.0109523	0.255261	13.6427	42.7648	AT5G66880.1
5	5306841	5306976	intron_retention	0.0111307	0.294342	2.92533	2.58397	AT5G16240.1
5	4886471	4886592	intron_retention	0.0109917	0.297206	2.58887	2.28463	AT5G15080.1
1	24007311	24007426	intron_retention	0.0109775	0.365786	3.81553	1.20098	AT1G64620.1
2	1338293	1338389	intron_retention	0.0109597	0.311402	2.3236	3.51706	AT2G04050.1
5	10941408	10941495	intron_retention	0.0105474	0.298949	11.6725	4.84668	AT5G28919.1
5	20964293	20964382	intron_retention	0.010431	0.299941	1.66579	1.87314	AT5G51600.1
5	7335	7440	intron_retention	0.0102346	0.265656	4.23408	7.47443	AT5G01020.1
1	12349820	12349899	intron_retention	0.010023	0.283665	9.69087	14.4283	AT1G33970.1
5	526763	527985	intron_retention	0.0102245	0.303526	1.36345	3.07535	AT5G02430.1
5	26711797	26711911	intron_retention	0.00986752	0.273341	7.92571	20.689	AT5G66880.1
5	9675057	9675129	intron_retention	0.00975892	0.262238	6.66431	5.33964	AT5G27390.1
5	9675186	9675287	intron_retention	0.00975959	0.257056	10.0995	7.84267	AT5G27390.1
1	25517592	25517660	intron_retention	0.0100405	0.299016	1.23801	2.27544	AT1G68080.1
1	1795593	1795706	intron_retention	0.0101249	0.381106	3.14359	1.08918	AT1G05910.1
1	24389450	24389545	intron_retention	0.0100476	0.357674	4.21637	1.75334	AT1G65590.1
5	18630307	18630399	intron_retention	0.00974106	0.36318	3.04591	2.20635	AT5G45940.1
5	9677882	9677952	intron_retention	0.00988321	0.259765	6.40561	8.14695	AT5G27400.1
1	1129052	1129135	intron_retention	0.00984065	0.360997	2.23161	1.60863	AT1G04240.1
5	22918275	22918365	intron_retention	0.00989165	0.311668	2.54758	1.52192	AT5G56610.1
5	26711604	26711705	intron_retention	0.00957875	0.282126	9.39156	18.3537	AT5G66880.1
1	5174091	5174180	intron_retention	0.00949852	0.313862	2.25098	1.67899	AT1G15020.1
5	14665	14764	intron_retention	0.00950984	0.284984	3.77453	1.572	AT5G01040.1
5	16035054	16035132	intron_retention	0.00937023	0.367502	1.69699	1.14718	AT5G40060.1
5	4954402	4954512	intron_retention	0.00926363	0.372122	4.09944	4.6468	AT5G15260.1
5	8669396	8669490	intron_retention	0.00968792	0.333601	1.88054	4.23526	AT5G25130.1
1	1831444	1831533	intron_retention	0.00970566	0.317305	1.64055	1.44237	AT1G06050.1
1	5302445	5302526	intron_retention	0.00962601	0.375351	3.82433	7.98204	AT1G15420.1
1	8977435	8977523	intron_retention	0.00949735	0.273451	11.8709	13.5606	AT1G25550.1
1	23422443	23422524	intron_retention	0.00944169	0.289163	2.63489	5.07081	AT1G63160.1
1	3530927	3531193	intron_retention	0.00948455	0.319663	1.88927	1.34039	AT1G10657.1
5	5839772	5840310	intron_retention	0.00946402	0.270794	19.7155	35.0499	AT5G17710.1
1	23180252	23180330	intron_retention	0.00970786	0.296977	8.88985	5.39264	AT1G62600.1
5	26862619	26862703	intron_retention	0.00980424	0.322846	4.18618	8.7655	AT5G67330.1
5	26511206	26511291	intron_retention	0.0100048	0.323868	2.10778	1.73501	AT5G66360.1
5	8046185	8046327	intron_retention	0.0100746	0.324604	3.96987	1.59586	AT5G23870.1
5	2282015	2282111	intron_retention	0.0102608	0.398324	2.69192	2.52012	AT5G07270.1
1	21922478	21922563	intron_retention	0.0102655	0.28017	6.45585	6.60696	AT1G59650.1
5	5104253	5104534	intron_retention	0.0103693	0.380598	1.16278	1.59777	AT5G15680.1
1	7908912	7909292	intron_retention	0.0105886	0.330486	2.43435	2.34394	AT1G22403.1
1	6625720	6625844	intron_retention	0.0105812	0.33144	6.80735	5.99845	AT1G19200.1
2	2067919	2067990	intron_retention	0.0105709	0.398806	6.26193	11.7227	AT2G05590.1
1	22220131	22220199	intron_retention	0.0103432	0.405631	4.63188	3.51953	AT1G60260.1
5	8678862	8678941	intron_retention	0.0103851	0.378959	1.2503	1.22371	AT5G25150.1
1	7121393	7121527	intron_retention	0.0102029	0.304853	6.75588	6.76998	AT1G20560.1
5	27267	27351	intron_retention	0.0103978	0.380358	4.19046	1.16029	AT5G01075.1
5	26302410	26302487	intron_retention	0.0104772	0.345551	3.52987	1.34386	AT5G65740.1
2	861134	861230	intron_retention	0.0105726	0.346689	2.50023	1.64463	AT2G02955.1
5	10305405	10305536	intron_retention	0.0106756	0.340448	6.61492	7.99571	AT5G28320.1
5	3354358	3354560	intron_retention	0.0110652	0.344165	1.35127	1.80809	AT5G10610.1
1	6618503	6618585	intron_retention	0.0111242	0.344594	3.4574	1.98552	AT1G19170.1
1	6189133	6189211	intron_retention	0.0109498	0.289355	5.31337	5.67958	AT1G17980.1
1	26122398	26122496	intron_retention	0.0111251	0.356064	10.6658	12.0042	AT1G69490.1
1	28041852	28042044	intron_retention	0.0107395	0.39138	2.43042	1.61592	AT1G74650.1
1	25808145	25808353	intron_retention	0.0108637	0.347805	2.52288	2.99346	AT1G68720.1
5	16279297	16279372	intron_retention	0.0106842	0.394399	2.1588	1.542	AT5G40640.1
1	22911304	22911394	intron_retention	0.0105454	0.351795	2.16041	2.79515	AT1G61990.1
5	2617311	2617418	intron_retention	0.0107981	0.352705	5.24003	4.53511	AT5G08139.1
1	20071636	20071719	intron_retention	0.0107271	0.405017	3.88653	3.00053	AT1G53770.1
5	16312377	16312464	intron_retention	0.0107664	0.294378	3.7674	9.58298	AT5G40760.1
1	22614181	22614257	intron_retention	0.0111194	0.356227	3.2845	2.02336	AT1G61310.1
2	479669	479749	intron_retention	0.0112895	0.3469	8.54562	3.50875	AT2G02020.1
5	4750767	4750859	intron_retention	0.0117659	0.382258	4.62105	4.8252	AT5G14720.1
1	27845311	27845428	intron_retention	0.0116267	0.359961	6.99698	7.00058	AT1G74040.1
5	2692244	2692333	intron_retention	0.0120633	0.372396	3.5021	1.15837	AT5G08370.1
5	14752105	14752237	intron_retention	0.0121052	0.307131	22.823	25.0482	AT5G37260.1
1	25435	25524	intron_retention	0.0121107	0.403074	4.28622	2.98852	AT1G01040.1
1	8504853	8504956	intron_retention	0.0120494	0.366503	1.86523	1.71979	AT1G24030.1
5	26504517	26504746	intron_retention	0.012052	0.367076	1.72931	1.10911	AT5G66350.1
1	12978148	12978236	intron_retention	0.0117636	0.30874	12.8825	10.3203	AT1G35340.1
5	6912960	6913127	intron_retention	0.0113756	0.37306	4.75798	1.77948	AT5G20450.1
1	29715620	29715703	intron_retention	0.0117239	0.442107	23.7425	2.61019	AT1G78995.1
5	18365136	18365277	intron_retention	0.0116981	0.37646	1.03693	1.1866	AT5G45330.1
5	1263041	1263143	intron_retention	0.0117005	0.37735	2.29723	1.21446	AT5G04460.1
1	28653290	28653384	intron_retention	0.0116353	0.445285	1.90112	3.35395	AT1G76380.1
1	24390387	24390471	intron_retention	0.0116696	0.343677	5.64069	2.89911	AT1G65590.1
1	27735812	27735893	intron_retention	0.011802	0.316323	6.72401	19.7974	AT1G73740.1
1	30150157	30150253	intron_retention	0.0114274	0.415509	2.53781	1.66108	AT1G80150.1
1	11976929	11977039	intron_retention	0.0108848	0.417647	1.14093	2.01837	AT1G33060.1
5	3632285	3632375	intron_retention	0.0108925	0.452264	2.48898	2.04188	AT5G11380.1
2	943390	943572	intron_retention	0.0108753	0.383007	1.26543	1.54863	AT2G03140.1
5	1156327	1156409	intron_retention	0.010847	0.386765	2.83263	2.76564	AT5G04220.1
1	12979078	12979228	intron_retention	0.0107284	0.420228	2.30016	2.05537	AT1G35340.1
2	1073284	1073370	intron_retention	0.0103996	0.455582	11.0337	3.06936	AT2G03530.1
1	27797680	27797864	intron_retention	0.0103403	0.390422	1.8072	1.34908	AT1G73930.1
5	17990690	17990782	intron_retention	0.0103203	0.391282	2.05724	1.31302	AT5G44600.1
5	24616257	24616345	intron_retention	0.0105042	0.394037	1.46607	5.37153	AT5G61190.1
5	18766035	18766269	intron_retention	0.0104932	0.380386	5.38871	1.60331	AT5G46270.1
5	16402707	16402798	intron_retention	0.0104046	0.420505	2.02958	1.83013	AT5G40920.1
5	1209345	1209465	intron_retention	0.0103682	0.394826	2.41402	4.09471	AT5G04320.1
1	26132930	26133038	intron_retention	0.0104585	0.400088	1.7475	1.74938	AT1G69526.1
1	846536	846730	intron_retention	0.0109496	0.402611	1.79681	1.87638	AT1G03410.1
1	13076782	13076851	intron_retention	0.0109553	0.402817	1.14178	2.11328	AT1G35513.1
1	2069510	2069654	intron_retention	0.0111382	0.403794	2.05416	2.6184	AT1G06730.1
5	7602982	7603255	intron_retention	0.0113619	0.404772	2.46139	2.05371	AT5G22788.1
1	29017283	29017392	intron_retention	0.0114321	0.355662	5.57346	3.27998	AT1G77230.1
5	21386956	21387084	intron_retention	0.0112712	0.406591	3.04553	1.71459	AT5G52760.1
5	20417162	20417246	intron_retention	0.0113185	0.34834	7.30539	3.89648	AT5G50160.1
1	10821829	10821915	intron_retention	0.0114748	0.434421	1.12586	1.50898	AT1G30550.1
5	16036247	16036331	intron_retention	0.0110096	0.434421	1.85156	1.27435	AT5G40060.1
1	21010820	21010931	intron_retention	0.0110564	0.381026	1.8438	2.72608	AT1G56145.1
5	302640	302729	intron_retention	0.0110533	0.412039	1.77471	1.09202	AT5G01780.1
1	775047	775122	intron_retention	0.0111147	0.340903	4.76324	6.32539	AT1G03180.1
5	7623095	7623174	intron_retention	0.0112247	0.420459	1.36652	1.10009	AT5G22810.1
1	8704023	8704106	intron_retention	0.0112031	0.331421	5.22672	5.2501	AT1G24560.1
5	9146226	9146396	intron_retention	0.0115462	0.425803	1.99253	1.98912	AT5G26160.1
5	7600928	7601004	intron_retention	0.0115433	0.445249	2.0928	1.62486	AT5G22790.1
1	27068040	27068146	intron_retention	0.0112728	0.370321	5.14193	4.14392	AT1G71920.1
1	24390059	24390135	intron_retention	0.0111199	0.372953	6.97999	2.35541	AT1G65590.1
1	27730311	27730403	intron_retention	0.0104948	0.373357	5.97161	5.25044	AT1G73730.1
5	9266074	9266154	intron_retention	0.0102443	0.421065	7.92027	6.11378	AT5G26570.1
5	16182250	16182338	intron_retention	0.0102483	0.435153	4.61738	3.59905	AT5G40440.1
5	24106920	24107007	intron_retention	0.0101912	0.340769	9.80737	15.2902	AT5G59830.1
5	16280751	16280875	intron_retention	0.0103028	0.446908	1.51236	6.73874	AT5G40645.1
5	13690128	13690340	intron_retention	0.01052	0.442011	2.37369	1.21467	AT5G35490.1
1	13207071	13207170	intron_retention	0.0106449	0.449901	9.07883	4.68921	AT1G35670.1
1	22395195	22395275	intron_retention	0.0108844	0.498492	12.7685	9.02734	AT1G60830.1
5	5755881	5756448	intron_retention	0.0109907	0.433602	1.82816	4.30155	AT5G17450.1
2	397201	397289	intron_retention	0.011654	0.346141	4.96498	5.36255	AT2G01890.1
1	21415578	21415658	intron_retention	0.0114455	0.391967	2.63253	3.85079	AT1G57820.1
5	24301824	24302239	intron_retention	0.011406	0.456355	2.33638	1.49756	AT5G60430.1
5	7642104	7642268	intron_retention	0.0112144	0.459462	1.2415	1.36735	AT5G22860.1
1	20112591	20112701	intron_retention	0.0118527	0.35594	12.3412	9.34622	AT1G53870.1
1	6903236	6903313	intron_retention	0.0119241	0.463397	1.28888	1.75145	AT1G19880.1
5	17715655	17715739	intron_retention	0.0123744	0.470683	1.40327	1.53315	AT5G44030.1
1	20113240	20113334	intron_retention	0.012184	0.438487	3.89062	2.40947	AT1G53870.2
5	25249118	25249376	intron_retention	0.0130982	0.506918	6.22169	2.64595	AT5G62900.1
1	23644004	23644098	intron_retention	0.0132772	0.47783	1.20756	1.80658	AT1G63730.1
1	12396787	12396877	intron_retention	0.013426	0.367574	5.81806	3.30154	AT1G34060.1
1	27735579	27735677	intron_retention	0.0133089	0.400899	4.52784	16.9177	AT1G73740.1
1	9059692	9059874	intron_retention	0.0131589	0.472142	8.24322	3.12521	AT1G26190.1
1	17336756	17336857	intron_retention	0.0129975	0.524941	7.47404	4.40733	AT1G47290.1
1	19296696	19296794	intron_retention	0.0133504	0.45158	2.44202	3.07379	AT1G51940.1
1	25807992	25808058	intron_retention	0.0133529	0.489516	1.56491	1.72445	AT1G68720.1
1	12432767	12432856	intron_retention	0.0136783	0.460502	12.9505	11.8266	AT1G34130.1
5	16038612	16038722	intron_retention	0.0158324	0.514018	5.69568	2.25578	AT5G40060.1
1	7395630	7395724	intron_retention	0.0160163	0.423046	10.3133	1.07516	AT1G21120.1
5	24516972	24517095	intron_retention	0.0162487	0.530311	5.75218	2.85575	AT5G60930.1
5	26301989	26302075	intron_retention	0.016038	0.557909	2.77175	1.9778	AT5G65740.1
1	12397921	12398016	intron_retention	0.0157721	0.557923	3.29393	1.7339	AT1G34060.1
1	9621653	9621732	intron_retention	0.0153732	0.557923	1.36947	3.60932	AT1G27660.1
1	600825	600915	intron_retention	0.015271	0.557923	2.08126	1.67221	AT1G02740.1
2	1583742	1583831	intron_retention	0.013525	0.557923	1.31748	1.85798	AT2G04540.1
5	5807512	5807668	intron_retention	0.0135751	0.394203	3.26158	3.31379	AT5G17620.1
5	26712364	26712442	intron_retention	0.0135611	0.39794	9.62695	30.7393	AT5G66880.1
5	26712189	26712266	intron_retention	0.0146771	0.445818	5.7669	16.6615	AT5G66880.1
1	2965515	2965621	intron_retention	0.0147177	0.521234	1.14125	2.14117	AT1G09180.1
5	4887763	4887837	intron_retention	0.0149007	0.464461	4.02538	4.68405	AT5G15080.1
5	26711477	26711551	intron_retention	0.0157372	0.476534	9.11591	15.2247	AT5G66880.1
5	6548569	6548654	intron_retention	0.0154571	0.527551	2.34385	1.19053	AT5G19420.1
5	24106633	24106722	intron_retention	0.0156476	0.418973	4.00053	10.4488	AT5G59830.1
2	1185799	1185931	intron_retention	0.0155655	0.483769	9.71296	9.93349	AT2G03890.1
5	7854851	7854986	intron_retention	0.0156304	0.506951	1.6313	5.64421	AT5G23330.1
5	16235813	16235883	intron_retention	0.0162124	0.509752	4.05	3.64798	AT5G40530.1
1	165380	165449	intron_retention	0.0163007	0.536452	2.50224	1.9256	AT1G01448.1
1	5300293	5300406	intron_retention	0.0163988	0.450256	7.97341	16.54	AT1G15410.1
1	1610397	1610486	intron_retention	0.0190911	0.530691	4.40542	1.32862	AT1G05470.1
5	2282740	2282819	intron_retention	0.0198746	0.57234	10.3117	5.38528	AT5G07270.1
2	864087	864248	intron_retention	0.0202298	0.424478	5.91098	2.32053	AT2G02960.1
1	26675242	26675370	intron_retention	0.020431	0.516446	16.7354	4.76198	AT1G70740.1
1	25390205	25390281	intron_retention	0.0208124	0.419144	3.39049	2.33648	AT1G67720.1
1	3767990	3768088	intron_retention	0.0205666	0.549009	6.79299	12.7051	AT1G11240.1
1	19640016	19640093	intron_retention	0.0203801	0.46748	9.19094	2.88346	AT1G52710.1
1	8782472	8782564	intron_retention	0.0200084	0.463876	3.83786	2.01728	AT1G24880.1
1	10907827	10907925	intron_retention	0.0204837	0.464296	2.98618	5.53469	AT1G30755.1
1	7408186	7408292	intron_retention	0.0208724	0.458908	10.7445	5.04212	AT1G21160.1
1	3396100	3396486	intron_retention	0.0221511	0.472478	7.73857	10.9742	AT1G10360.1
5	18514064	18514173	intron_retention	0.0228832	0.569907	5.42833	2.36882	AT5G45650.1
1	5800031	5800162	intron_retention	0.0229424	0.466488	12.1522	3.26897	AT1G16960.1
1	24471337	24471423	intron_retention	0.0219793	0.503621	15.4948	4.78432	AT1G65790.1
1	5988764	5988912	intron_retention	0.0222467	0.480099	5.09305	2.89581	AT1G17450.1
1	11055069	11055149	intron_retention	0.0228524	0.578527	1.46394	1.84783	AT1G31010.1
5	21318397	21318491	intron_retention	0.0232013	0.577622	12.433	8.50121	AT5G52530.1
1	1770403	1770884	intron_retention	0.0235246	0.50443	4.14576	2.52937	AT1G05860.1
5	15995629	15995760	intron_retention	0.0239521	0.617875	2.14871	2.32606	AT5G39960.1
2	1054164	1054250	intron_retention	0.0240178	0.573185	3.34188	1.41839	AT2G03480.1
5	1198361	1198428	intron_retention	0.0253252	0.50813	3.55699	1.69728	AT5G04290.1
5	1103447	1103537	intron_retention	0.0250355	0.600135	4.36682	1.02712	AT5G04070.1
5	26712003	26712085	intron_retention	0.0241697	0.470939	5.75308	18.1883	AT5G66880.1
5	3778250	3778321	intron_retention	0.0244111	0.606024	4.7388	1.53342	AT5G11720.1
5	2282566	2282652	intron_retention	0.0252087	0.625518	6.9617	3.71683	AT5G07270.1
1	21076638	21076718	intron_retention	0.0246271	0.50053	2.65553	1.82637	AT1G56290.1
1	273562	273653	intron_retention	0.0239635	0.608018	2.28147	2.00778	AT1G01740.1
1	24389948	24390026	intron_retention	0.0263363	0.646581	4.98461	3.05685	AT1G65590.1
5	8533467	8533545	intron_retention	0.026526	0.623718	2.07355	1.97869	AT5G24830.1
1	28762216	28762306	intron_retention	0.0268589	0.621675	2.79703	1.0413	AT1G76630.1
5	7588104	7588194	intron_retention	0.0261282	0.574604	2.89467	5.26384	AT5G22770.1
1	6188878	6188969	intron_retention	0.0270939	0.655637	3.05435	5.65565	AT1G17980.1
1	7079280	7079354	intron_retention	0.0276206	0.500449	4.36908	1.88986	AT1G20410.1
1	22264939	22265029	intron_retention	0.0276652	0.517448	3.83134	1.78777	AT1G60430.1
2	943102	943205	intron_retention	0.0279181	0.661476	2.24386	1.99895	AT2G03140.1
5	20525937	20526061	intron_retention	0.0276871	0.658834	3.03995	3.90621	AT5G50400.1
5	3183093	3183195	intron_retention	0.0285946	0.642468	2.87857	1.05084	AT5G10150.1
1	5174220	5174315	intron_retention	0.0287579	0.664941	3.02146	1.6053	AT1G15020.1
5	26711282	26711376	intron_retention	0.0285625	0.523944	7.87194	13.6934	AT5G66880.1
1	22219441	22219568	intron_retention	0.0295765	0.621409	3.99594	1.87286	AT1G60260.1
5	18629871	18629961	intron_retention	0.0303276	0.611644	7.20734	1.31486	AT5G45940.1
1	27473192	27473299	intron_retention	0.0309487	0.535397	1.62793	1.01199	AT1G73020.1
1	11664163	11664237	intron_retention	0.0321975	0.540063	1.59017	2.99537	AT1G32340.1
1	26205222	26205302	intron_retention	0.0333847	0.696991	2.96518	6.95212	AT1G69680.1
1	17166069	17166342	intron_retention	0.0345514	0.588263	1.28433	2.24056	AT1G45249.1
5	2281763	2281855	intron_retention	0.0337289	0.700906	2.69811	2.1331	AT5G07270.1
5	9676899	9676987	intron_retention	0.0323781	0.690845	3.84581	1.66762	AT5G27400.1
5	20794103	20794217	intron_retention	0.032468	0.698706	1.14734	5.36707	AT5G51170.1
1	22754006	22754361	intron_retention	0.0334007	0.565342	5.84002	2.14003	AT1G61660.1
1	27735385	27735471	intron_retention	0.0335056	0.564631	3.24506	11.5921	AT1G73740.1
1	27252173	27252265	intron_retention	0.0335851	0.703224	6.84229	2.75991	AT1G72410.1
1	22674561	22674640	intron_retention	0.0325037	0.577393	1.66735	2.07262	AT1G61460.1
1	19422643	19422735	intron_retention	0.0325341	0.579973	1.38105	1.45452	AT1G52160.1
5	25283299	25283384	intron_retention	0.0327962	0.72111	6.9859	1.94909	AT5G63020.1
1	26450575	26450661	intron_retention	0.0320437	0.679554	3.55284	3.32718	AT1G70230.1
1	12193370	12193458	intron_retention	0.0317061	0.639074	2.15214	2.75206	AT1G33615.1
1	495489	495563	intron_retention	0.0310047	0.696322	2.70258	1.73304	AT1G02430.1
1	495259	495350	intron_retention	0.0330435	0.733919	3.65746	2.04971	AT1G02430.1
1	27417724	27417841	intron_retention	0.0291089	0.692577	2.03657	1.07356	AT1G72855.1
1	22303894	22303964	intron_retention	0.0279496	0.61712	2.11787	1.17115	AT1G60540.1
5	24485978	24486060	intron_retention	0.0263642	0.7408	2.80702	2.29216	AT5G60870.1
5	358084	358164	intron_retention	0.025871	0.740807	3.58625	1.33084	AT5G01910.1
5	24898416	24898483	intron_retention	0.0212145	0.740807	1.0918	1.02772	AT5G61980.1
5	202002	202088	intron_retention	0.0204234	0.740807	1.22659	1.29911	AT5G01510.1
5	1454469	1454554	intron_retention	0.0188093	0.599072	4.97383	11.5162	AT5G04940.1
5	13913932	13914004	intron_retention	0.0194316	0.747311	3.56314	1.27436	AT5G35750.1
5	8031254	8031338	intron_retention	0.0137105	0.679204	5.60036	1.80111	AT5G23820.1
5	18388949	18389036	intron_retention	0.0137127	0.719502	1.44988	1.22938	AT5G45370.1
1	5189264	5189361	intron_retention	0.0133316	0.714455	1.7072	8.77996	AT1G15080.1
2	1877086	1877392	intron_retention	0.0170598	0.713801	1.30433	1.33903	AT2G05185.1
5	7513319	7513625	intron_retention	0.0163177	0.713829	1.79338	1.39638	AT5G22608.1
5	3182293	3182370	intron_retention	0.0208312	0.77192	5.36054	1.40988	AT5G10150.1
1	3531342	3531479	intron_retention	0.0283024	0.681851	11.1998	1.39512	AT1G10657.1
2	1072845	1072910	intron_retention	0.0282191	0.682341	11.6302	2.87929	AT2G03530.1
5	333068	333141	intron_retention	0.0353283	0.81337	4.45039	1.92045	AT5G01850.1
1	25128780	25128888	intron_retention	0.0460897	0.835338	2.38486	2.38435	AT1G67170.1
1	22755728	22755849	intron_retention	0.04389	0.752801	7.45526	7.86869	AT1G61660.1
5	10304414	10304535	intron_retention	0.065568	0.925111	5.22706	3.09799	AT5G28320.1
1	29100197	29100300	intron_retention	0.0654958	0.927126	2.49427	1.22374	AT1G77450.1
1	580287	580402	intron_retention	0.0643539	0.945982	1.52353	1.30331	AT1G02670.1
1	495682	495757	intron_retention	0.0750257	0.966125	1.01424	3.65452	AT1G02430.1
1	5188841	5188923	intron_retention	0.0861418	0.976979	1.04147	6.75876	AT1G15080.1
5	6161464	6161566	intron_retention	0.0934236	0.999595	1.51094	2.13362	AT5G18550.1
1	6328	8712	uncataloged	0	0	7.56822	13.6111	AT1G01020.1
1	1512688	1518793	uncataloged	0	0	2.93161	2.77897	AT1G05220.1
1	1786860	1789724	uncataloged	0	0	7.74012	7.68076	AT1G05900.1
1	1969732	1973758	uncataloged	0	0	8.68247	4.98745	AT1G06470.1
1	2040425	2044196	uncataloged	0	0	2.29485	3.8488	AT1G06670.1
1	2765027	2768612	uncataloged	0	0	12.479	11.0759	AT1G08680.1
1	3503611	3507153	uncataloged	0	0	7.59945	8.34544	AT1G10610.1
1	3600783	3605063	uncataloged	0	0	6.10759	4.94868	AT1G10810.1
1	4355970	4358394	uncataloged	0	0	11.4132	17.4514	AT1G12780.1
1	4515542	4522768	uncataloged	0	0	6.61809	7.1711	AT1G13240.1
1	4564090	4567786	uncataloged	0	0	10.1542	18.4818	AT1G13320.2
1	6050190	6055321	uncataloged	0	0	2.64746	3.98412	AT1G17600.1
1	6169341	6173212	uncataloged	0	0	5.66737	3.04119	AT1G17940.1
1	7497152	7499739	uncataloged	0	0	7.76451	11.909	AT1G21410.1
1	8482482	8482578	uncataloged	0	0	1.24414	1.9422	AT1G23970.1
1	10086680	10089525	uncataloged	0	0	5.58788	2.19158	AT1G28710.1
1	10556521	10798500	uncataloged	0	0	7.44883	4.25472	AT1G30490.1
1	10804181	10806310	uncataloged	0	0	4.57125	20.6306	AT1G30500.1
1	11000901	11006360	uncataloged	0	0	16.3748	10.4537	AT1G30910.1
1	12685204	12688542	uncataloged	0	0	8.55954	7.99135	AT1G34630.1
1	15891384	15923077	uncataloged	0	0	9.28164	3.2319	AT1G42430.1
1	16975647	16978919	uncataloged	0	0	7.2046	5.65864	AT1G44910.1
1	17809014	17812051	uncataloged	0	0	6.17748	6.27193	AT1G48240.1
1	18510122	18513222	uncataloged	0	0	2.05941	3.19862	AT1G49980.1
1	18716121	18719494	uncataloged	0	0	4.1258	4.87192	AT1G50510.1
1	21458033	21462191	uncataloged	0	0	4.93883	4.93761	AT1G58025.1
1	21979335	21981956	uncataloged	0	0	8.11781	10.01	AT1G59750.4
1	23694080	23700953	uncataloged	0	0	5.268	4.64502	AT1G63855.1
1	23716723	23906566	uncataloged	0	0	17.1006	13.6207	AT1G63900.1
1	24473132	24476805	uncataloged	0	0	18.6487	12.7611	AT1G65800.1
1	24997257	25006547	uncataloged	0	0	6.40129	3.78247	AT1G67000.1
1	25510975	25514543	uncataloged	0	0	8.7739	5.84264	AT1G68060.1
1	25559254	25577123	uncataloged	0	0	6.51987	2.65959	AT1G68190.1
1	25896908	25900366	uncataloged	0	0	3.54446	2.11837	AT1G68890.1
1	26426355	26429385	uncataloged	0	0	5.21118	10.0892	AT1G70180.2
1	26608636	26612285	uncataloged	0	0	8.03388	5.22553	AT1G70570.1
1	27478974	27481649	uncataloged	0	0	23.076	23.4954	AT1G73060.1
1	29117553	29120275	uncataloged	0	0	22.3359	19.2961	AT1G77490.1
1	30365840	30369195	uncataloged	0	0	3.27372	1.86865	AT1G80810.1
5	430889	433834	uncataloged	0	0	3.16537	4.51972	AT5G02180.1
5	1636369	1639013	uncataloged	0	0	7.96278	6.95071	AT5G05540.1
5	1691384	1695595	uncataloged	0	0	4.65563	4.6132	AT5G05660.1
5	2093895	2097228	uncataloged	0	0	11.1004	17.6418	AT5G06780.2
5	2154694	2156808	uncataloged	0	0	4.17887	7.94048	AT5G06960.1
5	3157739	3160090	uncataloged	0	0	3.08637	3.85903	AT5G10100.2
5	3799433	3802786	uncataloged	0	0	7.8435	5.13079	AT5G11790.1
5	4372956	4379346	uncataloged	0	0	5.58568	5.17012	AT5G13580.1
5	4604617	4609423	uncataloged	0	0	9.20446	13.0791	AT5G14270.2
5	6375262	6377662	uncataloged	0	0	6.81447	5.63707	AT5G19070.1
5	6598022	6762618	uncataloged	0	0	22.7614	44.3269	AT5G19550.1
5	6887725	6890906	uncataloged	0	0	14.8615	11.2011	AT5G20380.1
5	7226401	7400916	uncataloged	0	0	11.3854	12.8188	AT5G22350.1
5	7362022	7365412	uncataloged	0	0	3.71511	5.3909	AT5G22220.2
5	7771575	7836460	uncataloged	0	0	5.63205	6.12742	AT5G23110.1
5	8238601	8243352	uncataloged	0	0	3.09679	2.79759	AT5G24270.1
5	9229675	9407290	uncataloged	0	0	4.39837	11.7441	AT5G26300.1
5	9812983	9815466	uncataloged	0	0	3.924	5.16236	AT5G27715.1
5	10008202	10009841	uncataloged	0	0	2.32814	1.76827	AT5G27970.1
5	10876900	10894887	uncataloged	0	0	7.76436	10.1983	AT5G28850.1
5	11022075	11024934	uncataloged	0	0	3.19659	5.6488	AT5G29000.1
5	11409658	11621292	uncataloged	0	0	157.461	130.397	AT5G30510.1
5	13893738	14005229	uncataloged	0	0	7.90144	10.9356	AT5G35730.1
5	15298039	15305591	uncataloged	0	0	4.95373	4.45608	AT5G38285.1
5	15479215	15482868	uncataloged	0	0	3.87274	6.48491	AT5G38690.1
5	16254589	16256819	uncataloged	0	0	3.38996	5.97149	AT5G40600.1
5	17512620	17515497	uncataloged	0	0	15.9412	4.60837	AT5G43600.1
5	18255501	18258176	uncataloged	0	0	9.5546	24.0563	AT5G45140.1
5	18769146	18772843	uncataloged	0	0	4.93555	4.63146	AT5G46280.1
5	20797041	20800208	uncataloged	0	0	7.79106	15.6394	AT5G51180.1
5	20881205	20883738	uncataloged	0	0	9.45334	10.9458	AT5G51410.2
5	22318323	22321778	uncataloged	0	0	3.86824	5.59243	AT5G55000.1
5	23208470	23211576	uncataloged	0	0	6.43304	17.8645	AT5G57310.1
5	23326368	23329539	uncataloged	0	0	3.33506	8.88158	AT5G57610.1
5	23524438	23527824	uncataloged	0	0	23.7932	16.8084	AT5G58140.2
5	23967324	23970852	uncataloged	0	0	6.28115	4.89214	AT5G59430.1
5	24108502	24109359	uncataloged	0	0	18.7823	24.6886	AT5G59840.1
5	24207710	24211766	uncataloged	0	0	6.15391	5.70288	AT5G60120.2
5	24742010	24958758	uncataloged	0	0	9.80393	13.275	AT5G62150.1
5	26273800	26275904	uncataloged	0	0	6.81696	3.28361	AT5G65685.1
5	26374210	26377620	uncataloged	0	0	7.60383	4.74792	AT5G65930.1
2	764878	767480	uncataloged	0	0	12.0289	19.6923	AT2G02720.1
2	1115137	1117411	uncataloged	0	0	2.2771	1.77362	AT2G03667.1
2	1582178	1582318	uncataloged	0	0	1.81432	1.76485	AT2G04540.1
2	3053597	3057173	uncataloged	0	0	12.2775	10.9351	AT2G07360.1
1	8069641	8070165	uncataloged	1.00016e-05	2.2597e-05	2.64606	2.6581	AT1G22790.1
1	27470015	27470108	uncataloged	0.00187365	0.00872483	1.17305	2.2707	AT1G73020.1
5	8716773	8856765	uncataloged	0.00175965	0.00709712	14.247	15.0121	AT5G25200.1
1	2683569	2683652	uncataloged	0.00260033	0.0125821	2.19757	1.38557	AT1G08470.1
1	3530927	3531265	uncataloged	0.0023802	0.0125398	5.82203	2.41769	AT1G10657.1
5	22209572	22209853	uncataloged	0.00340049	0.0165176	2.08409	1.58826	AT5G54670.1
5	19568985	19569207	uncataloged	0.00689892	0.0336539	1.03671	1.67256	AT5G48290.1
1	4612464	4615370	uncataloged	0.00691795	0.0263083	18.1204	18.1999	AT1G13448.1
1	22221190	22221266	uncataloged	0.00685207	0.0262911	26.3096	15.9847	AT1G60260.1
2	1285418	1285552	uncataloged	0.00796409	0.0321693	78.8211	229.121	AT2G04030.1
5	10857092	10857244	uncataloged	0.00843065	0.0337188	5.03325	10.652	AT5G28830.1
1	17053214	17054829	uncataloged	0.00917437	0.0539884	1.7728	2.21608	AT1G45110.1
1	3359301	3359774	uncataloged	0.00893211	0.0441538	2.14177	2.40209	AT1G10240.1
1	20030667	20030962	uncataloged	0.00900212	0.0507858	1.75443	3.36834	AT1G53650.1
1	22224054	22224129	uncataloged	0.00880542	0.0510199	4.30808	1.3254	AT1G60270.1
2	1285014	1285170	uncataloged	0.00918888	0.0430179	48.7025	153.256	AT2G04030.1
5	14973384	14975581	uncataloged	0.00921094	0.0719729	1.5078	3.11665	AT5G37690.1
5	25301743	25301853	uncataloged	0.0100646	0.0632892	2.22132	3.875	AT5G63080.1
5	1380349	1382059	uncataloged	0.0101442	0.0855899	1.89343	1.98234	AT5G04770.1
5	5807102	5807387	uncataloged	0.0105859	0.0700303	1.80104	3.43265	AT5G17620.1
1	22754834	22754964	uncataloged	0.0113675	0.0837728	8.43148	10.0471	AT1G61660.1
5	1114142	1114805	uncataloged	0.0113621	0.0780927	4.20293	5.95197	AT5G04110.1
5	21386930	21387084	uncataloged	0.0112779	0.0657173	23.226	7.16852	AT5G52760.1
5	4468256	4470894	uncataloged	0.0113696	0.0650864	6.24335	1.83744	AT5G13830.1
5	8111605	8111835	uncataloged	0.0117737	0.0885177	2.61781	1.19186	AT5G24000.1
1	20424617	20424720	uncataloged	0.0118627	0.0871008	2.91812	1.29737	AT1G54730.1
1	4194747	4195112	uncataloged	0.0128475	0.0727117	50.027	20.8844	AT1G12330.1
2	1877086	1877685	uncataloged	0.0122681	0.101961	5.95175	7.79887	AT2G05185.1
5	18470557	18470651	uncataloged	0.0122011	0.10042	1.05504	1.50226	AT5G45560.1
1	29536822	29537446	uncataloged	0.0128871	0.0925098	12.9455	11.797	AT1G78510.1
1	6903206	6903313	uncataloged	0.0127151	0.0871687	3.81953	5.55932	AT1G19880.1
1	2806920	2808616	uncataloged	0.0128082	0.120183	1.68442	2.33295	AT1G08760.1
5	21317514	21318161	uncataloged	0.0128917	0.0820631	18.1789	9.62127	AT5G52530.1
5	19613162	19619630	uncataloged	0.013855	0.134607	2.3371	1.34463	AT5G48390.1
1	12978514	12978945	uncataloged	0.0137098	0.10161	11.6956	11.8996	AT1G35340.1
1	4748360	4748595	uncataloged	0.013558	0.0979678	6.14738	6.61072	AT1G13870.1
1	293409	293551	uncataloged	0.0137296	0.0934013	17.2246	30.598	AT1G01800.1
5	18629866	18629961	uncataloged	0.0139075	0.120593	8.5603	3.18244	AT5G45940.1
5	22388495	22389786	uncataloged	0.0139178	0.100543	17.4938	11.1244	AT5G55180.1
1	21743609	21743761	uncataloged	0.0132174	0.11493	14.9405	4.12562	AT1G58590.1
1	21889932	21890016	uncataloged	0.0134607	0.106221	12.1549	7.88185	AT1G59600.1
5	14752348	14752438	uncataloged	0.0134542	0.112621	21.3781	22.2857	AT5G37260.1
5	2554701	2555428	uncataloged	0.0129642	0.12077	14.3167	5.49433	AT5G07980.1
5	1263308	1263396	uncataloged	0.0122105	0.131207	5.65594	4.11612	AT5G04460.1
5	1145471	1147761	uncataloged	0.0124941	0.121442	21.2627	31.719	AT5G04170.1
1	26146819	26346863	uncataloged	0.0122944	0.120974	21.1047	7.62411	AT1G69950.1
1	25336772	25336865	uncataloged	0.012104	0.136908	1.81659	4.39734	AT1G67600.1
5	23313061	23319937	uncataloged	0.0118759	0.142011	3.30536	2.17621	AT5G57590.1
5	26712003	26712092	uncataloged	0.0123134	0.114126	5.83445	19.1849	AT5G66880.1
1	5138048	5139410	uncataloged	0.0127225	0.115319	18.0921	15.628	AT1G14900.1
5	17927458	17929532	uncataloged	0.0135434	0.127106	6.18148	10.4671	AT5G44500.1
1	991746	992443	uncataloged	0.0134087	0.127006	8.09375	15.7731	AT1G03900.1
5	7513319	7513919	uncataloged	0.0134042	0.169669	5.92494	7.79468	AT5G22608.1
5	9425736	9426443	uncataloged	0.0136658	0.125566	19.804	24.7132	AT5G26800.1
1	5299368	5299563	uncataloged	0.0133495	0.126058	4.52429	10.7637	AT1G15410.1
5	25932229	25934143	uncataloged	0.0136494	0.160461	4.77298	3.95757	AT5G64880.1
1	6503950	6504081	uncataloged	0.0138753	0.164409	3.68087	2.20159	AT1G18840.1
1	24285924	24286103	uncataloged	0.0139111	0.129997	13.5526	9.53549	AT1G65370.1
1	2158413	2160791	uncataloged	0.0139405	0.165016	10.0906	14.0974	AT1G07030.1
1	12350604	12350840	uncataloged	0.0141333	0.133086	16.5044	26.1075	AT1G33970.1
2	1072845	1072959	uncataloged	0.0138197	0.133825	9.44682	3.37271	AT2G03530.1
5	11533420	11614478	uncataloged	0.0137905	0.149277	8.39001	10.5021	AT5G30490.1
1	23675038	23675909	uncataloged	0.0136744	0.151443	1.8389	5.35624	AT1G63810.1
1	21094837	21222805	uncataloged	0.013779	0.182436	2.2986	1.5645	AT1G56350.1
5	337192	345734	uncataloged	0.0132549	0.142915	14.669	8.72267	AT5G01870.1
5	8679087	8679275	uncataloged	0.013245	0.161067	1.71789	1.84436	AT5G25150.1
2	1461526	1462937	uncataloged	0.0129064	0.150633	8.94048	12.9256	AT2G04240.2
2	1285270	1285382	uncataloged	0.0127608	0.140302	67.7483	227.186	AT2G04030.1
1	23154534	23195579	uncataloged	0.0127397	0.189284	2.22049	2.96745	AT1G62540.1
1	8726661	8726961	uncataloged	0.0129664	0.191234	3.79441	2.12633	AT1G24625.1
1	3396080	3396486	uncataloged	0.0127768	0.141341	14.6636	15.0355	AT1G10360.1
5	5286104	5286216	uncataloged	0.0123521	0.157843	1.3238	1.68722	AT5G16190.1
1	25132698	25133044	uncataloged	0.0123232	0.177709	3.6606	1.9513	AT1G67190.1
1	15948156	16231225	uncataloged	0.0122326	0.156577	15.6165	21.1325	AT1G43130.1
5	1263023	1263143	uncataloged	0.0125722	0.182324	4.71595	1.93454	AT5G04460.1
1	5767262	5768313	uncataloged	0.0120946	0.205416	3.78724	1.32815	AT1G16858.1
5	25601683	25672425	uncataloged	0.0117904	0.152461	10.9117	14.6307	AT5G64160.1
1	320145	320255	uncataloged	0.0116818	0.151003	11.8326	13.4715	AT1G01930.1
1	14158485	14334784	uncataloged	0.0114776	0.155238	61.5597	66.8759	AT1G38185.1
1	13836538	13836823	uncataloged	0.0115848	0.158962	19.8248	11.9388	AT1G36622.1
5	9445530	9445944	uncataloged	0.0115947	0.152084	5.59523	2.2101	AT5G26850.1
1	12979078	12979264	uncataloged	0.0116269	0.169494	14.6612	15.802	AT1G35340.1
1	3745714	3746585	uncataloged	0.0112836	0.161078	5.68234	9.26822	AT1G11180.1
1	8782472	8782660	uncataloged	0.0111512	0.200238	9.73083	4.36571	AT1G24880.1
1	23870906	23874190	uncataloged	0.0109359	0.160824	14.0231	14.4253	AT1G64330.1
1	8977599	8977693	uncataloged	0.0110451	0.157368	16.2739	19.5149	AT1G25550.1
1	1344999	1345515	uncataloged	0.0108966	0.15775	14.1586	5.58326	AT1G04790.1
5	7240094	7240216	uncataloged	0.0109348	0.220791	3.19885	2.03329	AT5G21900.1
1	5268231	5268447	uncataloged	0.0104603	0.220896	1.29598	1.09086	AT1G15300.1
1	29021355	29021462	uncataloged	0.0100462	0.220896	2.62342	1.26764	AT1G77250.1
5	8679655	8679815	uncataloged	0.00986292	0.220896	2.40644	2.96422	AT5G25150.1
1	5588767	5588882	uncataloged	0.00961694	0.220896	2.44621	2.33014	AT1G16340.1
5	16235927	16236035	uncataloged	0.00935817	0.15798	9.05617	7.55905	AT5G40530.1
1	21364107	21364497	uncataloged	0.00931313	0.144061	34.6841	18.787	AT1G57680.1
5	6112926	6113038	uncataloged	0.00920035	0.159051	15.9613	10.5465	AT5G18440.1
1	25287382	25289205	uncataloged	0.00917784	0.227433	4.50675	2.3601	AT1G67500.1
[truncated: 765 more rows]

## Sheet: B.depauperata_Basal
ID	Start	End	B.stricta gene	PValue	AS events	A.thaliana Gene ID
Scaffold124	115120	115347	Bostr.0124s0013.1	5.76183e-06	A5ss	AT1G52220
Scaffold25542	801473	801706	Bostr.25542s0175.1	4.81321e-05	A5ss	AT4G39850
Scaffold23794	554977	555269	Bostr.23794s0094.1	8.75544e-05	A5ss	AT2G39730
Scaffold23794	540996	541384	Bostr.23794s0091.1	0.000216138	A5ss	AT2G39760
Scaffold7867	5404856	5405069	Bostr.7867s1060.1	0.000551365	A5ss	AT4G32060
Scaffold17584	96653	97055	Bostr.17584s0009.1	0.002515	A5ss	AT5G38510
Scaffold30275	1003385	1003497	Bostr.30275s0156.1	0.00858726	A5ss	AT4G17020
Scaffold4824	292149	292301	Bostr.4824s0072.1	0.0110232	A5ss	AT1G02990
Scaffold10273	1650290	1650652	Bostr.10273s0293.1	0.0110158	A5ss	AT1G70620
Scaffold23794	2906337	2906444	Bostr.23794s0496.1	0.0120653	A5ss	AT2G35990
Scaffold19424	431558	431727	Bostr.19424s0044.1	0.0157509	A5ss	AT2G04690
Scaffold7867	1128949	1129003	Bostr.7867s0197.1	0.0175854	A5ss	AT4G23910
Scaffold12659	1514308	1514471	Bostr.12659s0284.1	0.0232106	A5ss	AT1G27090
Scaffold3640	295950	296378	Bostr.3640s0074.1	0.0268954	A5ss	AT3G12980
Scaffold556	2226108	2226441	Bostr.0556s0367.1	0.0267764	A5ss	AT3G26950
Scaffold25542	150207	150286	Bostr.25542s0040.1	0.0395377	A5ss	AT4G38540
Scaffold22252	88500	88636	Bostr.22252s0018.1	0.0418608	A5ss	AT3G10450
Scaffold20903	747906	748073	Bostr.20903s0162.1	0.0506965	A5ss	AT3G59360
Scaffold556	2306943	2306944	Bostr.0556s0386.1	0.0475316	A5ss	AT3G27100
Scaffold19424	7722935	7723093	Bostr.19424s1133.1	0.0519119	A5ss	AT1G55310
Scaffold30275	1166782	1167159	Bostr.30275s0188.1	0.191338	A5ss	AT4G17340
Scaffold10273	2861268	2861420	Bostr.10273s0478.1	1	A5ss	AT1G68890
Scaffold28625	512544	513076	Bostr.28625s0082.1	1	A5ss	AT3G16090
Scaffold7867	4040915	4040989	Bostr.7867s0827.1	0.735428	A5ss	AT4G29790
Scaffold26833	5155188	5155433	Bostr.26833s0911.1	1	A5ss	AT5G53620
Scaffold28625	1173533	1173596	Bostr.28625s0225.1	0.701703	A5ss	AT3G14820
Scaffold13404	49165	49239	Bostr.13404s0001.1	0.382222	A5ss	AT2G23840
Scaffold4267	1019	1106	Bostr.4267s0001.1	1	A5ss	AT2G05590
Scaffold21532	162	185	Bostr.21532s0001.1	0.31644	A5ss	AT1G22260
Scaffold24399	891240	891443	Bostr.24399s0058.1	1	A5ss	AT2G05755
Scaffold597	645170	645388	Bostr.0597s0071.1	0.719901	A5ss	AT4G14605
Scaffold19424	7589310	7589323	Bostr.19424s1105.1	1	A5ss	AT3G11730
Scaffold2570	174733	177067	Bostr.2570s0035.1	1	A5ss	AT3G06250
Scaffold29223	875716	875943	Bostr.29223s0109.1	1	A5ss	AT1G64150
Scaffold18351	2122315	2122429	Bostr.18351s0258.1	1	A5ss	AT2G17900
Scaffold556	3111048	3112175	Bostr.0556s0510.1	1	A5ss	AT4G08395
Scaffold26833	4106080	4106433	Bostr.26833s0780.1	1	A5ss	AT5G54840
Scaffold19424	6946717	6947121	Bostr.19424s0984.1	0.781986	A5ss	AT2G05220
Scaffold568	2230654	2230728	Bostr.0568s0479.1	1	A5ss	AT5G63280
Scaffold7128	3155785	3155957	Bostr.7128s0673.1	1	A5ss	AT1G20830
Scaffold25219	2200409	2200487	Bostr.25219s0481.1	0.822578	A5ss	AT1G04910
Scaffold22252	20118	20291	Bostr.22252s0006.1	1	A5ss	AT3G10540
Scaffold9345	225079	225256	Bostr.9345s0040.1	0.312084	A5ss	AT2G40935
Scaffold7867	5138763	5138851	Bostr.7867s1012.1	1	A5ss	AT2G24590
Scaffold25993	2879514	2879516	Bostr.25993s0593.1	0.288259	A5ss	AT2G41880
Scaffold1460	753628	753884	Bostr.1460s0192.1	0.116331	A5ss	AT3G02740
Scaffold26527	629964	630134	Bostr.26527s0093.1	1	A5ss	AT5G21222
Scaffold26326	1943411	1943722	Bostr.26326s0162.1	0.136018	A5ss	AT5G40595
Scaffold4824	297895	298173	Bostr.4824s0073.1	0.789963	A5ss	AT1G03000
Scaffold6864	597458	597587	Bostr.6864s0132.1	1	A5ss	AT3G51130
Scaffold7867	6143320	6143613	Bostr.7867s1201.1	1	A5ss	AT4G33530
Scaffold2570	1269726	1269951	Bostr.2570s0259.1	1	A5ss	AT3G04480
Scaffold20129	1825533	1825859	Bostr.20129s0325.1	1	A5ss	AT1G78910
Scaffold23794	3931742	3931800	Bostr.23794s0697.1	1	A5ss	AT2G34050
Scaffold25993	769792	769851	Bostr.25993s0141.1	0.302351	A5ss	AT2G46270
Scaffold556	4165706	4165841	Bostr.0556s0656.1	1	A5ss	AT5G20570
Scaffold16335	431280	431318	Bostr.16335s0054.1	1	A5ss	AT4G02020
Scaffold7867	3463863	3463964	Bostr.7867s0716.1	1	A5ss	AT4G28710
Scaffold19424	7744531	7744677	Bostr.19424s1140.1	1	A5ss	AT3G12020
Scaffold10273	1010155	1010283	Bostr.10273s0178.1	1	A5ss	AT1G71790
Scaffold18473	746300	747055	Bostr.18473s0145.1	0.0795569	A5ss	AT3G48080
Scaffold25219	2044592	2044931	Bostr.25219s0450.1	0.435814	A5ss	AT1G05200
Scaffold19424	5354915	5355231	Bostr.19424s0693.1	0.194954	A5ss	AT3G19670
Scaffold25993	838528	838711	Bostr.25993s0161.1	1	A5ss	AT2G46090
Scaffold30275	2334536	2334865	Bostr.30275s0377.1	1	A5ss	AT4G18980
Scaffold25993	1470953	1471375	Bostr.25993s0296.1	0.867211	A5ss	AT2G44760
Scaffold30275	1086527	1086608	Bostr.30275s0170.1	0.649783	A5ss	AT4G17150
Scaffold25219	1455325	1455636	Bostr.25219s0320.1	0.0805947	A5ss	AT1G06360
Scaffold16228	1275	1419	Bostr.16228s0001.1	0.64689	A5ss	AT1G23400
Scaffold29505	148911	148999	Bostr.29505s0012.1	1	A5ss	AT2G26810
Scaffold29505	148911	148999	Bostr.29505s0012.1	1	A5ss	AT2G26810
Scaffold14419	329990	330075	Bostr.14419s0064.1	0.187376	A5ss	AT5G47720
Scaffold10199	1191132	1191506	Bostr.10199s0163.1	0.604893	A5ss	AT5G22830
Scaffold26527	2517101	2517217	Bostr.26527s0441.1	1	A5ss	AT5G17670
Scaffold7305	6375	6431	Bostr.7305s0002.1	0.568397	A5ss	AT5G52100
Scaffold19424	7654150	7655664	Bostr.19424s1123.1	0.740072	A5ss	AT3G11890
Scaffold25993	2298253	2298317	Bostr.25993s0478.1	0.958664	A5ss	AT2G43010
Scaffold6769	26178	26384	Bostr.6769s0001.1	0.392766	A5ss	AT2G43770
Scaffold18351	1611601	1611727	Bostr.18351s0174.1	1	A5ss	AT2G17140
Scaffold26675	2508700	2509198	Bostr.26675s0435.1	0.477257	A5ss	AT1G03160
Scaffold23794	1297058	1297269	Bostr.23794s0239.1	0.861267	A5ss	AT2G38330
Scaffold23794	1297058	1297269	Bostr.23794s0239.1	0.24871	A5ss	AT2G38330
Scaffold2902	684705	685450	Bostr.2902s0145.1	0.805507	A5ss	AT5G14090
Scaffold27991	844237	844251	Bostr.27991s0072.1	1	A5ss	AT2G28510
Scaffold22721	2577	2643	Bostr.22721s0001.1	1	A5ss	AT1G24300
Scaffold30275	1311339	1311459	Bostr.30275s0211.1	0.774718	A5ss	AT4G17520
Scaffold23794	1514667	1514772	Bostr.23794s0271.1	0.605548	A5ss	AT2G38020
Scaffold20129	225383	225585	Bostr.20129s0039.1	1	A5ss	AT1G76050
Scaffold25993	1497861	1498026	Bostr.25993s0304.1	0.353194	A5ss	AT2G44680
Scaffold13158	1602978	1603362	Bostr.13158s0352.1	1	A5ss	AT3G63470
Scaffold24399	662659	662982	Bostr.24399s0034.1	0.189405	A5ss	AT2G06025
Scaffold10273	218269	218679	Bostr.10273s0038.1	1	A5ss	AT1G73170
Scaffold22252	1017120	1017798	Bostr.22252s0225.1	1	A5ss	AT3G08020
Scaffold13129	700686	700703	Bostr.13129s0159.1	1	A5ss	AT5G08080
Scaffold15697	2136078	2136407	Bostr.15697s0337.1	0.334605	A5ss	AT1G30400
Scaffold26833	3323345	3323455	Bostr.26833s0623.1	0.786415	A5ss	AT5G56360
Scaffold27895	973321	973444	Bostr.27895s0103.1	0.284542	A5ss	AT2G23910
Scaffold568	577663	578171	Bostr.0568s0126.1	0.0841139	A5ss	AT5G67030
Scaffold24513	507226	507314	Bostr.24513s0091.1	0.846054	A5ss	AT2G30910
Scaffold24513	481844	481897	Bostr.24513s0084.1	0.0741255	A5ss	AT2G31350
Scaffold20129	605731	606123	Bostr.20129s0111.1	0.368398	A5ss	AT1G76730
Scaffold3640	737765	737938	Bostr.3640s0162.1	0.767984	A5ss	AT3G13677
Scaffold568	512380	512478	Bostr.0568s0112.1	0.388786	A5ss	AT5G66880
Scaffold23794	4867567	4867828	Bostr.23794s0873.1	0.609519	A5ss	AT2G32400
Scaffold7867	2970809	2970912	Bostr.7867s0607.1	1	A5ss	AT4G27780
Scaffold24513	412826	412910	Bostr.24513s0069.1	1	A5ss	AT2G31530
Scaffold568	1946596	1946991	Bostr.0568s0419.1	0.223142	A5ss	AT5G63870
Scaffold29827	476767	476950	Bostr.29827s0026.1	0.742449	A5ss	AT5G27970
Scaffold29827	469819	469936	Bostr.29827s0026.1	1	A5ss	AT5G27970
Scaffold25542	277342	277462	Bostr.25542s0071.1	0.733051	A5ss	AT4G38910
Scaffold23794	3745648	3745806	Bostr.23794s0665.1	1	A5ss	AT2G34450
Scaffold7128	2851490	2852506	Bostr.7128s0612.1	0.118668	A5ss	AT1G20110
Scaffold13129	2341543	2343342	Bostr.13129s0502.1	0.662773	A5ss	AT5G04550
Scaffold7867	5502001	5502204	Bostr.7867s1085.1	1	A5ss	AT4G32330
Scaffold556	3543797	3543943	Bostr.0556s0567.1	1	A5ss	AT1G52950
Scaffold26527	1652107	1652247	Bostr.26527s0279.1	1	A5ss	AT5G19280
Scaffold13129	288473	288491	Bostr.13129s0069.1	0.786018	A5ss	AT5G09230
Scaffold23794	1844690	1844723	Bostr.23794s0338.1	0.847755	A5ss	AT3G53610
Scaffold3288	620161	620374	Bostr.3288s0124.1	0.765411	A5ss	AT1G74790
Scaffold7867	8023500	8023997	Bostr.7867s1586.1	1	A5ss	AT4G37270
Scaffold10040	3219718	3219936	Bostr.10040s0339.1	1	A5ss	AT1G58350
Scaffold7867	5864390	5865183	Bostr.7867s1144.1	1	A5ss	AT4G32920
Scaffold5109	453	535	Bostr.5109s0001.1	0.456835	A5ss	AT2G21710
Scaffold29027	3968	4288	Bostr.29027s0002.1	1	A5ss	AT2G40290
Scaffold2392	794638	794753	Bostr.2392s0060.1	0.364584	A5ss	AT5G48830
Scaffold2902	1011929	1011985	Bostr.2902s0212.1	1	A5ss	AT5G14760
Scaffold19424	6328614	6328803	Bostr.19424s0863.1	0.598917	A5ss	AT3G18070
Scaffold26527	2268255	2268752	Bostr.26527s0389.1	1	A5ss	AT5G18200
Scaffold3148	1987989	1988194	Bostr.3148s0231.1	1	A5ss	AT5G42660
Scaffold2570	542245	542362	Bostr.2570s0112.1	0.238868	A5ss	AT3G05640
Scaffold22252	1303356	1303643	Bostr.22252s0302.1	0.163043	A5ss	AT3G07300
Scaffold24513	476634	476957	Bostr.24513s0083.1	1	A5ss	AT2G31360
Scaffold26959	981032	981301	Bostr.26959s0140.1	0.36586	A5ss	AT1G67700
Scaffold26833	3907947	3908024	Bostr.26833s0742.1	1	A5ss	AT5G55170
Scaffold2983	1367295	1367490	Bostr.2983s0212.1	1	A5ss	AT4G02485
Scaffold26527	13130	13408	Bostr.26527s0004.1	1	A5ss	AT5G22750
Scaffold15697	1155048	1155245	Bostr.15697s0195.1	1	A5ss	AT1G28960
Scaffold15697	1155048	1155245	Bostr.15697s0195.1	0.660277	A5ss	AT1G28960
Scaffold15697	1155048	1155245	Bostr.15697s0195.1	1	A5ss	AT1G28960
Scaffold10273	1650290	1650652	Bostr.10273s0293.1	1	A5ss	AT1G70620
Scaffold20129	2374940	2375027	Bostr.20129s0432.1	1	A5ss	AT1G80770
Scaffold26527	1506992	1507295	Bostr.26527s0250.1	1	A5ss	AT5G19500
Scaffold26326	912942	912988	Bostr.26326s0064.1	1	A5ss	AT2G25850
Scaffold7128	1232332	1232487	Bostr.7128s0273.1	0.649473	A5ss	AT1G16690
Scaffold30275	998405	998521	Bostr.30275s0155.1	0.970801	A5ss	AT4G17010
Scaffold13671	2541765	2541950	Bostr.13671s0478.1	0.781437	A5ss	AT1G10090
Scaffold7128	1636992	1637141	Bostr.7128s0363.1	1	A5ss	AT1G17520
Scaffold7128	3036835	3036984	Bostr.7128s0648.1	1	A5ss	AT1G20550
Scaffold10273	1917737	1917953	Bostr.10273s0331.1	1	A5ss	AT1G70250
Scaffold20415	26	340	Bostr.20415s0001.1	1	A5ss	AT2G46750
Scaffold3148	2372518	2372814	Bostr.3148s0262.1	1	A5ss	AT5G42400
Scaffold10199	1050869	1051312	Bostr.10199s0143.1	1	A5ss	AT5G23020
Scaffold30275	812596	812744	Bostr.30275s0128.1	0.919026	A5ss	AT4G16695
Scaffold13671	546122	546253	Bostr.13671s0104.1	0.681312	A5ss	AT1G13450
Scaffold597	1408543	1410895	Bostr.0597s0152.1	0.750017	A5ss	AT4G15180
Scaffold568	2335570	2335681	Bostr.0568s0500.1	1	A5ss	AT5G63080
Scaffold27895	443645	444543	Bostr.27895s0047.1	0.692934	A5ss	AT2G24360
Scaffold2708	2254	2329	Bostr.2708s0001.1	0.582635	A5ss	AT5G21060
Scaffold2128	749892	751001	Bostr.2128s0171.1	1	A5ss	AT5G02870
Scaffold10273	1584582	1584672	Bostr.10273s0281.1	1	A5ss	AT1G70730
Scaffold25993	1777708	1777838	Bostr.25993s0376.1	0.768479	A5ss	AT2G43940
Scaffold23794	2857607	2857746	Bostr.23794s0489.1	1	A5ss	AT2G36060
Scaffold30275	1155433	1155581	Bostr.30275s0186.1	1	A5ss	AT4G17310
Scaffold1460	366148	366219	Bostr.1460s0085.1	1	A5ss	AT3G01310
Scaffold10273	576159	576226	Bostr.10273s0112.1	1	A5ss	AT1G72416
Scaffold16926	311	397	Bostr.16926s0001.1	1	A5ss	AT3G21175
Scaffold22300	3284	3415	Bostr.22300s0001.1	0.962555	A5ss	AT5G18410
Scaffold25219	2292896	2292973	Bostr.25219s0500.1	1	A5ss	AT1G04710
Scaffold13129	1514113	1514194	Bostr.13129s0329.1	1	A5ss	AT3G11710
Scaffold7867	6542156	6542232	Bostr.7867s1283.1	0.140933	A5ss	AT4G34310
Scaffold26833	2112289	2112356	Bostr.26833s0401.1	1	A5ss	AT5G58510
Scaffold3640	457524	457608	Bostr.3640s0103.1	0.850687	A5ss	AT3G13225
Scaffold25993	2063944	2064078	Bostr.25993s0431.1	0.137092	A5ss	AT2G43490
Scaffold20129	2420577	2420864	Bostr.20129s0443.1	1	A5ss	AT1G80690
Scaffold3148	382701	382841	Bostr.3148s0050.1	0.111267	A5ss	AT5G44090
Scaffold26527	1360513	1360611	Bostr.26527s0218.1	1	A5ss	AT5G19840
Scaffold7867	5849778	5849819	Bostr.7867s1141.1	0.649924	A5ss	AT4G32900
Scaffold26675	2088506	2088508	Bostr.26675s0339.1	0.174532	A5ss	AT1G04160
Scaffold3359	785566	786722	Bostr.3359s0076.1	1	A5ss	AT1G32860
Scaffold22252	1427058	1427134	Bostr.22252s0333.1	1	A5ss	AT3G07010
Scaffold22252	819346	819501	Bostr.22252s0177.1	1	A5ss	AT3G08950
Scaffold7200	1204688	1204849	Bostr.7200s0158.1	1	A5ss	AT5G41480
Scaffold12302	1547339	1547650	Bostr.12302s0099.1	1	A5ss	AT1G44910
Scaffold2128	23023	24207	Bostr.2128s0003.1	1	A5ss	AT5G04460
Scaffold26833	5243919	5243963	Bostr.26833s0928.1	1	A5ss	AT5G53530
Scaffold19424	6226331	6226765	Bostr.19424s0837.1	1	A5ss	AT3G18270
Scaffold2392	552932	553419	Bostr.2392s0030.1	0.744509	A5ss	AT5G48610
Scaffold29223	247534	247747	Bostr.29223s0038.1	1	A5ss	AT1G64530
Scaffold26833	4986794	4986931	Bostr.26833s0886.1	0.750537	A5ss	AT5G53900
Scaffold19424	6974125	6974549	Bostr.19424s0992.1	0.0854497	A5ss	AT3G10690
Scaffold1040	354738	354881	Bostr.1040s0031.1	1	A5ss	AT1G34380
Scaffold10199	1019697	1019953	Bostr.10199s0139.1	1	A5ss	AT5G23050
Scaffold7867	1548147	1548260	Bostr.7867s0287.1	0.619869	A5ss	AT4G24810
Scaffold7867	6113837	6113876	Bostr.7867s1194.1	0.703355	A5ss	AT4G33470
Scaffold15697	1724915	1725006	Bostr.15697s0284.1	1	A5ss	AT1G29890
Scaffold19427	181609	181736	Bostr.19427s0023.1	0.088029	A5ss	AT2G22530
Scaffold1460	54796	55041	Bostr.1460s0007.1	0.64979	A5ss	AT3G02040
Scaffold20505	854426	854614	Bostr.20505s0187.1	1	A5ss	AT3G55640
Scaffold10064	367993	368421	Bostr.10064s0071.1	0.391048	A5ss	AT4G00350
Scaffold20055	343959	344055	Bostr.20055s0080.1	0.152777	A5ss	AT5G11580
Scaffold19424	7214499	7214580	Bostr.19424s1039.1	0.868609	A5ss	AT3G11040
Scaffold30275	1444380	1444667	Bostr.30275s0239.1	1	A5ss	AT4G17750
Scaffold14419	184145	184317	Bostr.14419s0026.1	1	A5ss	AT5G47455
Scaffold3359	490507	490881	Bostr.3359s0052.1	1	A5ss	AT1G33140
Scaffold19424	7350106	7350195	Bostr.19424s1062.1	0.552465	A5ss	AT2G38080
Scaffold20129	2819010	2819061	Bostr.20129s0536.1	0.283629	A5ss	AT1G79790
Scaffold25993	1204774	1204938	Bostr.25993s0243.1	1	A5ss	AT2G45320
Scaffold13158	1363628	1363774	Bostr.13158s0293.1	0.537334	A5ss	AT3G62910
Scaffold30275	161356	161556	Bostr.30275s0020.1	0.801327	A5ss	AT3G16630
Scaffold15697	437260	438156	Bostr.15697s0088.1	1	A5ss	AT1G27650
Scaffold26675	185243	185354	Bostr.26675s0030.1	0.54912	A5ss	AT1G51690
Scaffold19424	5508417	5508593	Bostr.19424s0713.1	1	A5ss	AT3G19490
Scaffold10273	1040699	1041547	Bostr.10273s0186.1	1	A5ss	AT1G71720
Scaffold25219	40764	41240	Bostr.25219s0012.1	1	A5ss	AT1G09320
Scaffold13671	1953174	1953622	Bostr.13671s0367.1	1	A5ss	AT1G11060
Scaffold29246	66146	66664	Bostr.29246s0009.1	1	A5ss	AT2G30020
Scaffold2570	23311	23470	Bostr.2570s0004.1	1	A5ss	AT3G06530
Scaffold7867	1729590	1729826	Bostr.7867s0330.1	0.193297	A5ss	AT4G25230
Scaffold13158	81508	81715	Bostr.13158s0012.1	0.326366	A5ss	AT3G60250
Scaffold20129	1241375	1242409	Bostr.20129s0216.1	1	A5ss	AT1G77780
Scaffold13129	726701	726752	Bostr.13129s0167.1	1	A5ss	AT5G08000
Scaffold697	634152	634240	Bostr.0697s0119.1	1	A5ss	AT3G55020
Scaffold27991	734220	734275	Bostr.27991s0067.1	1	A5ss	AT2G28560
Scaffold2570	707581	707896	Bostr.2570s0142.1	1	A5ss	AT3G05410
Scaffold2199	110266	110384	Bostr.2199s0008.1	1	A5ss	AT2G15000
Scaffold124	656738	657052	Bostr.0124s0113.1	1	A5ss	AT1G53200
Scaffold13671	2015865	2016013	Bostr.13671s0379.1	0.556987	A5ss	AT1G10890
Scaffold27991	935505	935584	Bostr.27991s0076.1	0.883626	A5ss	AT2G28480
Scaffold26959	621982	622051	Bostr.26959s0082.1	0.933752	A5ss	AT1G68160
Scaffold30275	1859028	1859159	Bostr.30275s0295.1	1	A5ss	AT4G18270
Scaffold7867	111021	111431	Bostr.7867s0025.1	0.456882	A5ss	AT4G22460
Scaffold25993	994312	994529	Bostr.25993s0203.1	1	A5ss	AT2G45700
Scaffold7867	2338891	2339133	Bostr.7867s0458.1	1	A5ss	AT4G26410
Scaffold19424	2034419	2034436	Bostr.19424s0222.1	1	A5ss	AT3G24140
Scaffold3148	711686	711778	Bostr.3148s0100.1	1	A5ss	AT5G43710
Scaffold30275	917484	917504	Bostr.30275s0142.1	0.357615	A5ss	AT4G16807
Scaffold23794	395047	395250	Bostr.23794s0074.1	1	A5ss	AT2G39920
Scaffold2902	284846	285066	Bostr.2902s0057.1	1	A5ss	AT5G13220
Scaffold27991	330417	330496	Bostr.27991s0032.1	0.642151	A5ss	AT2G28880
Scaffold19424	7012040	7012121	Bostr.19424s1000.1	0.0689863	A5ss	AT3G10770
Scaffold29827	1731412	1731606	Bostr.29827s0173.1	1	A5ss	AT3G16400
Scaffold7867	7114930	7115650	Bostr.7867s1402.1	0.32703	A5ss	AT4G35440
Scaffold30275	1179771	1179856	Bostr.30275s0192.1	1	A5ss	AT4G17380
Scaffold7365	384161	384248	Bostr.7365s0058.1	1	A5ss	AT4G01060
Scaffold29514	227231	227580	Bostr.29514s0028.1	1	A5ss	AT5G44780
Scaffold20129	2776293	2776455	Bostr.20129s0522.1	1	A5ss	AT1G79915
Scaffold12319	6961	7443	Bostr.12319s0002.1	0.126605	A5ss	AT1G70770
Scaffold7128	1211290	1211353	Bostr.7128s0267.1	1	A5ss	AT1G79090
Scaffold28625	1046740	1047441	Bostr.28625s0196.1	0.0846194	A5ss	AT3G15354
Scaffold26527	2024598	2024670	Bostr.26527s0348.1	1	A5ss	AT5G18630
Scaffold7867	7023178	7023583	Bostr.7867s1383.1	0.760578	A5ss	AT4G35220
Scaffold24399	26040	26066	Bostr.24399s0003.1	1	A5ss	AT2G07680
Scaffold15774	368221	368268	Bostr.15774s0022.1	1	A5ss	AT5G48960
Scaffold23794	1572415	1572591	Bostr.23794s0286.1	0.61718	A5ss	AT2G37890
Scaffold20055	17281	17947	Bostr.20055s0003.1	1	A5ss	AT5G12260
Scaffold19046	399037	399529	Bostr.19046s0088.1	1	A5ss	AT3G03690
Scaffold6758	65827	66281	Bostr.6758s0013.1	1	A5ss	AT1G55620
Scaffold15697	289093	289174	Bostr.15697s0055.1	0.516609	A5ss	AT1G24260
Scaffold22252	808557	808646	Bostr.22252s0175.1	0.515927	A5ss	AT3G08970
Scaffold7867	6134057	6134284	Bostr.7867s1200.1	0.317039	A5ss	AT4G33520
Scaffold26675	2125001	2125090	Bostr.26675s0341.1	0.850656	A5ss	AT1G04140
Scaffold8819	1272426	1272530	Bostr.8819s0177.1	1	A5ss	AT5G46390
Scaffold25463	2690956	2691003	Bostr.25463s0317.1	1	A5ss	AT4G10060
Scaffold7867	4965345	4965505	Bostr.7867s0974.1	1	A5ss	AT4G31160
Scaffold3288	98682	98809	Bostr.3288s0018.1	0.603354	A5ss	AT1G73750
Scaffold13129	61090	61444	Bostr.13129s0014.1	1	A5ss	AT5G09790
Scaffold7128	1720536	1720653	Bostr.7128s0381.1	0.166422	A5ss	AT1G17720
Scaffold556	2039478	2039604	Bostr.0556s0339.1	1	A5ss	AT3G26700
Scaffold26959	2538343	2538581	Bostr.26959s0287.1	1	A5ss	AT1G66330
Scaffold25463	2922272	2922389	Bostr.25463s0342.1	0.401988	A5ss	AT4G09760
Scaffold23794	1170962	1171308	Bostr.23794s0215.1	0.418837	A5ss	AT2G38540
Scaffold7128	3211070	3211739	Bostr.7128s0683.1	0.0857044	A5ss	AT5G51470
Scaffold15774	2183480	2183683	Bostr.15774s0205.1	1	A5ss	AT5G50660
Scaffold15774	2178923	2179065	Bostr.15774s0204.1	0.895095	A5ss	AT5G50530
Scaffold10273	1166611	1166619	Bostr.10273s0211.1	1	A5ss	AT1G80960
Scaffold6864	318101	318251	Bostr.6864s0065.1	1	A5ss	AT3G51830
Scaffold8819	1110909	1110987	Bostr.8819s0151.1	1	A5ss	AT5G46150
Scaffold19424	3797824	3798070	Bostr.19424s0419.1	1	A5ss	AT3G22400
Scaffold556	4774895	4774931	Bostr.0556s0749.1	1	A5ss	AT3G44680
Scaffold26675	834038	834366	Bostr.26675s0143.1	1	A5ss	AT1G50300
Scaffold13175	305555	305619	Bostr.13175s0066.1	1	A5ss	AT5G10320
Scaffold20524	459	533	Bostr.20524s0001.1	0.822827	A5ss	AT5G07630
Scaffold20129	1283731	1284372	Bostr.20129s0222.1	1	A5ss	AT1G77850
Scaffold25463	978058	978148	Bostr.25463s0115.1	1	A5ss	AT4G11970
Scaffold3288	551830	551943	Bostr.3288s0115.1	1	A5ss	AT1G74700
Scaffold7867	5715552	5715770	Bostr.7867s1124.1	0.771292	A5ss	AT4G32730
Scaffold7867	1034200	1034338	Bostr.7867s0171.1	0.793193	A5ss	AT1G20890
Scaffold22252	231986	232133	Bostr.22252s0047.1	0.895808	A5ss	AT3G10160
Scaffold11793	120788	120844	Bostr.11793s0024.1	0.128726	A5ss	AT3G53680
Scaffold19424	2327349	2327783	Bostr.19424s0250.1	0.215252	A5ss	AT3G23840
Scaffold17584	84837	84884	Bostr.17584s0006.1	1	A5ss	AT5G38470
Scaffold7867	1121570	1121633	Bostr.7867s0194.1	1	A5ss	AT4G23895
Scaffold2902	754932	756062	Bostr.2902s0163.1	0.0643099	A5ss	AT5G14270
Scaffold25993	738315	739697	Bostr.25993s0135.1	1	A5ss	AT2G46340
Scaffold26833	3589180	3589310	Bostr.26833s0672.1	0.784474	A5ss	AT5G11630
Scaffold2902	1319655	1320117	Bostr.2902s0275.1	0.790839	A5ss	AT5G15390
Scaffold25375	247237	247296	Bostr.25375s0035.1	0.730362	A5ss	AT5G41760
Scaffold597	1585739	1585931	Bostr.0597s0177.1	1	A5ss	AT4G15475
Scaffold556	1548378	1548740	Bostr.0556s0258.1	1	A5ss	AT3G25840
Scaffold23794	1770254	1770758	Bostr.23794s0319.1	1	A5ss	AT2G37585
Scaffold15697	532307	532387	Bostr.15697s0103.1	1	A5ss	AT1G27760
Scaffold25463	2678437	2679684	Bostr.25463s0316.1	1	A5ss	AT4G10070
Scaffold13671	2380119	2380179	Bostr.13671s0449.1	1	A5ss	AT1G10390
Scaffold24513	801457	801526	Bostr.24513s0139.1	1	A5ss	AT2G30910
Scaffold13129	464157	464351	Bostr.13129s0109.1	0.28439	A5ss	AT5G08470
Scaffold7867	1387062	1387270	Bostr.7867s0255.1	0.552164	A5ss	AT4G24480
Scaffold7867	6065511	6065720	Bostr.7867s1180.1	1	A5ss	AT4G33330
Scaffold18351	2066208	2066306	Bostr.18351s0249.1	0.686552	A5ss	AT2G17800
Scaffold29505	258166	260115	Bostr.29505s0022.1	0.235315	A5ss	AT2G26920
Scaffold25993	780891	781208	Bostr.25993s0143.1	1	A5ss	AT2G46250
Scaffold13129	687359	687592	Bostr.13129s0155.1	1	A5ss	AT5G08100
Scaffold25219	839801	839897	Bostr.25219s0182.1	1	A5ss	AT1G07745
Scaffold19424	1054086	1054411	Bostr.19424s0097.1	1	A5ss	AT3G25430
Scaffold26959	1237844	1237903	Bostr.26959s0175.1	1	A5ss	AT1G67320
Scaffold28625	1097687	1097839	Bostr.28625s0211.1	1	A5ss	AT3G14960
Scaffold124	1039903	1039915	Bostr.0124s0174.1	0.840434	A5ss	AT1G53800
Scaffold10273	369554	369637	Bostr.10273s0077.1	0.19938	A5ss	AT1G72740
Scaffold13158	1618457	1618556	Bostr.13158s0357.1	0.27106	A5ss	AT3G63520
Scaffold26959	1361286	1361340	Bostr.26959s0188.1	1	A5ss	AT1G67210
Scaffold15697	2836185	2836454	Bostr.15697s0431.1	1	A5ss	AT1G31220
Scaffold26959	1129703	1129785	Bostr.26959s0159.1	0.221475	A5ss	AT1G67490
Scaffold24513	170013	170180	Bostr.24513s0026.1	1	A5ss	AT2G31955
Scaffold19046	169291	170808	Bostr.19046s0042.1	1	A5ss	AT3G03300
Scaffold29827	1895005	1895260	Bostr.29827s0190.1	1	A5ss	AT5G26240
Scaffold19424	4601024	4601026	Bostr.19424s0556.1	0.637637	A5ss	AT3G20910
Scaffold5325	502566	502605	Bostr.5325s0100.1	1	A5ss	AT1G01770
Scaffold25542	522977	523048	Bostr.25542s0125.1	1	A5ss	AT4G39370
Scaffold26833	2752459	2752567	Bostr.26833s0526.1	0.349947	A5ss	AT5G57300
Scaffold25219	138749	138794	Bostr.25219s0035.1	1	A5ss	AT1G09140
Scaffold26675	1761348	1761374	Bostr.26675s0279.1	1	A5ss	AT1G48920
Scaffold3359	382332	382463	Bostr.3359s0031.1	1	A5ss	AT1G33400
Scaffold10273	1609599	1609692	Bostr.10273s0285.1	0.829459	A5ss	AT1G70700
Scaffold25219	167739	168239	Bostr.25219s0040.1	0.254929	A5ss	AT1G09060
Scaffold2902	688483	688577	Bostr.2902s0146.1	0.347564	A5ss	AT5G14100
Scaffold2570	1194051	1194537	Bostr.2570s0242.1	1	A5ss	AT3G04590
Scaffold10058	87532	87680	Bostr.10058s0012.1	1	A5ss	AT5G39830
Scaffold2983	789682	789748	Bostr.2983s0133.1	0.1135	A5ss	AT4G03090
Scaffold1460	614975	615406	Bostr.1460s0146.1	0.0960862	A5ss	AT3G02300
Scaffold25542	871961	872446	Bostr.25542s0200.1	0.677717	A5ss	AT4G40050
Scaffold26959	139500	139588	Bostr.26959s0018.1	1	A5ss	AT1G68710
Scaffold19424	3279388	3279498	Bostr.19424s0345.1	1	A5ss	AT3G23090
Scaffold26833	4861766	4861897	Bostr.26833s0866.1	1	A5ss	AT5G54130
Scaffold556	2038889	2039039	Bostr.0556s0339.1	1	A5ss	AT3G26700
Scaffold7128	1830820	1830928	Bostr.7128s0408.1	1	A5ss	AT1G18030
Scaffold7128	1057832	1058015	Bostr.7128s0230.1	0.430048	A5ss	AT1G16180
Scaffold2021	615494	617053	Bostr.2021s0055.1	0.275816	A5ss	AT3G24870
Scaffold27991	126141	126267	Bostr.27991s0014.1	1	A5ss	AT1G76700
Scaffold13671	338488	338637	Bostr.13671s0069.1	1	A5ss	AT1G13860
Scaffold28625	561697	561876	Bostr.28625s0093.1	0.457042	A5ss	AT3G15980
Scaffold12659	808826	808937	Bostr.12659s0140.1	1	A5ss	AT1G22860
Scaffold23794	4799909	4800048	Bostr.23794s0862.1	0.886795	A5ss	AT2G32500
Scaffold13175	137066	137227	Bostr.13175s0034.1	0.31621	A5ss	AT5G10690
Scaffold12659	2042668	2042873	Bostr.12659s0380.1	1	A5ss	AT1G26200
Scaffold20505	858843	858852	Bostr.20505s0188.1	0.514749	A5ss	AT3G55630
Scaffold27991	1984962	1985156	Bostr.27991s0222.1	1	A5ss	AT2G29590
Scaffold10040	519042	519101	Bostr.10040s0070.1	0.954687	A5ss	AT1G61210
Scaffold25219	350011	350109	Bostr.25219s0076.1	0.390027	A5ss	AT1G08680
Scaffold29827	1358723	1358794	Bostr.29827s0120.1	1	A5ss	AT5G26980
Scaffold20129	2623758	2623836	Bostr.20129s0490.1	1	A5ss	AT1G80240
Scaffold6251	165995	167587	Bostr.6251s0032.1	1	A5ss	AT5G02430
Scaffold26959	370317	370544	Bostr.26959s0051.1	1	A5ss	AT1G68410
Scaffold5763	442806	443909	Bostr.5763s0032.1	0.484959	A5ss	AT5G24870
Scaffold556	1606719	1607801	Bostr.0556s0268.1	0.583722	A5ss	AT3G25910
Scaffold23794	4139848	4140063	Bostr.23794s0732.1	1	A5ss	AT2G33690
Scaffold7128	1235955	1236008	Bostr.7128s0274.1	0.214772	A5ss	AT1G16700
Scaffold5022	508982	509713	Bostr.5022s0067.1	1	A5ss	AT2G21630
Scaffold6758	288103	288323	Bostr.6758s0052.1	0.770485	A5ss	AT1G55960
Scaffold15697	394752	394872	Bostr.15697s0082.1	1	A5ss	AT1G27520
Scaffold2902	923395	923478	Bostr.2902s0199.1	1	A5ss	AT5G14640
Scaffold2902	923395	923478	Bostr.2902s0199.1	1	A5ss	AT5G14640
Scaffold2902	923395	923478	Bostr.2902s0199.1	0.304104	A5ss	AT5G14640
Scaffold27895	1124859	1125095	Bostr.27895s0121.1	0.413026	A5ss	AT2G23740
Scaffold6251	213744	213806	Bostr.6251s0041.1	0.559323	A5ss	AT5G02310
Scaffold7867	5906272	5907504	Bostr.7867s1152.1	2.26885e-09	A3ss	AT4G33010
Scaffold19424	6532089	6532152	Bostr.19424s0909.1	3.84863e-07	A3ss	AT3G17609
Scaffold25993	1406494	1406574	Bostr.25993s0285.1	0.000115249	A3ss	AT2G44860
Scaffold697	230706	230895	Bostr.0697s0042.1	0.000260162	A3ss	AT3G54300
Scaffold10199	1001902	1001956	Bostr.10199s0135.1	0.000522914	A3ss	AT5G23090
Scaffold13671	135895	136002	Bostr.13671s0025.1	0.000533459	A3ss	AT1G14270
Scaffold20129	877650	878363	Bostr.20129s0154.1	0.000670808	A3ss	AT1G77200
Scaffold23794	3696773	3696817	Bostr.23794s0653.1	0.00233177	A3ss	AT2G34560
Scaffold26092	17692	18021	Bostr.26092s0002.1	0.00210844	A3ss	AT3G08900
Scaffold5022	583044	583077	Bostr.5022s0079.1	0.00363721	A3ss	AT2G21520
Scaffold20903	563465	564424	Bostr.20903s0125.1	0.00465304	A3ss	AT3G58840
Scaffold29044	1091175	1091375	Bostr.29044s0094.1	0.00531757	A3ss	AT5G35170
Scaffold10273	2861268	2861420	Bostr.10273s0478.1	0.00722585	A3ss	AT1G68890
Scaffold7867	5503060	5503159	Bostr.7867s1085.1	0.0069116	A3ss	AT4G32330
Scaffold19424	2020489	2020681	Bostr.19424s0219.1	0.00908072	A3ss	AT3G24120
Scaffold2983	777785	778133	Bostr.2983s0131.1	0.00831043	A3ss	AT4G03110
Scaffold29223	341960	342341	Bostr.29223s0056.1	0.00862541	A3ss	AT1G64355
Scaffold19424	3697695	3698141	Bostr.19424s0406.1	0.012218	A3ss	AT3G22480
Scaffold7128	1802385	1802631	Bostr.7128s0402.1	0.0147766	A3ss	AT1G17940
Scaffold22252	88500	88636	Bostr.22252s0018.1	0.0174016	A3ss	AT3G10450
Scaffold25219	1059890	1060064	Bostr.25219s0220.1	0.0167681	A3ss	AT1G07350
Scaffold13129	1624377	1624417	Bostr.13129s0352.1	0.0213189	A3ss	AT5G06220
Scaffold3148	792522	792702	Bostr.3148s0114.1	0.0206636	A3ss	AT5G43560
Scaffold23794	4663822	4664411	Bostr.23794s0838.1	0.0253724	A3ss	AT2G32710
Scaffold18351	2853315	2853405	Bostr.18351s0351.1	0.0255033	A3ss	AT2G18860
Scaffold7128	740215	740219	Bostr.7128s0148.1	0.0238679	A3ss	AT1G15350
Scaffold25993	31498	31640	Bostr.25993s0005.1	0.02558	A3ss	AT2G47510
Scaffold12659	468440	468475	Bostr.12659s0081.1	0.0264973	A3ss	AT1G22280
Scaffold27895	1066403	1066861	Bostr.27895s0115.1	0.0300154	A3ss	AT2G23790
Scaffold15774	3115714	3115911	Bostr.15774s0329.1	0.0384257	A3ss	AT5G51820
Scaffold7867	1378000	1378099	Bostr.7867s0253.1	0.0314651	A3ss	AT4G24460
Scaffold18351	2122315	2122429	Bostr.18351s0258.1	0.0346554	A3ss	AT2G17900
Scaffold27086	3464	3529	Bostr.27086s0001.1	0.0372178	A3ss	AT5G18420
Scaffold27895	1453788	1454188	Bostr.27895s0155.1	0.0328728	A3ss	AT2G23310
Scaffold697	319740	319763	Bostr.0697s0061.1	0.0304096	A3ss	AT3G54500
Scaffold25993	2155841	2155897	Bostr.25993s0452.1	0.0345063	A3ss	AT2G43240
Scaffold556	4936394	4936657	Bostr.0556s0780.1	0.0355862	A3ss	AT3G44900
Scaffold568	483477	483928	Bostr.0568s0107.1	0.0382295	A3ss	AT5G66850
Scaffold597	392538	392799	Bostr.0597s0030.1	0.0383835	A3ss	AT4G14270
Scaffold29044	552548	552792	Bostr.29044s0054.1	0.0447433	A3ss	AT5G35630
Scaffold13671	374497	374676	Bostr.13671s0079.1	0.0511524	A3ss	AT1G13730
Scaffold19424	1051157	1051275	Bostr.19424s0096.1	0.0522297	A3ss	AT3G25440
Scaffold10273	1064111	1064216	Bostr.10273s0190.1	0.0493195	A3ss	AT1G71696
Scaffold26527	629964	630134	Bostr.26527s0093.1	0.0527445	A3ss	AT5G21222
Scaffold568	34642	34683	Bostr.0568s0010.1	0.0487244	A3ss	AT5G66005
Scaffold25993	1838005	1838090	Bostr.25993s0390.1	0.0501125	A3ss	AT2G43850
Scaffold13129	480939	481091	Bostr.13129s0113.1	0.0550364	A3ss	AT5G08440
Scaffold18351	2122315	2122429	Bostr.18351s0258.1	0.0565253	A3ss	AT2G17900
Scaffold13129	1624377	1624417	Bostr.13129s0352.1	0.0590903	A3ss	AT5G06220
Scaffold25494	221488	221560	Bostr.25494s0053.1	0.0602971	A3ss	AT1G09910
Scaffold3288	220250	220586	Bostr.3288s0045.1	0.0631933	A3ss	AT1G73980
Scaffold23794	654280	654552	Bostr.23794s0119.1	0.0664639	A3ss	AT2G39550
Scaffold25517	197429	197540	Bostr.25517s0001.1	1	A3ss	AT5G28770
Scaffold26675	1751731	1751819	Bostr.26675s0276.1	0.881583	A3ss	AT1G48950
Scaffold2021	852063	852120	Bostr.2021s0072.1	1	A3ss	AT4G13235
Scaffold556	53090	53586	Bostr.0556s0008.1	1	A3ss	AT1G14740
Scaffold20055	175779	176133	Bostr.20055s0042.1	1	A3ss	AT5G11860
Scaffold15697	3004471	3004735	Bostr.15697s0454.1	1	A3ss	AT1G31410
Scaffold13129	31978	31980	Bostr.13129s0006.1	1	A3ss	AT5G09860
Scaffold12319	6961	7443	Bostr.12319s0002.1	0.795669	A3ss	AT1G70770
Scaffold26833	2570346	2570466	Bostr.26833s0498.1	1	A3ss	AT5G57590
Scaffold597	1560628	1560952	Bostr.0597s0169.1	0.976094	A3ss	AT4G15430
Scaffold26959	1422008	1422164	Bostr.26959s0195.1	1	A3ss	AT1G67140
Scaffold19424	1184307	1184569	Bostr.19424s0119.1	0.861019	A3ss	AT3G25150
Scaffold15697	1420761	1420968	Bostr.15697s0233.1	0.0805705	A3ss	AT1G29350
Scaffold568	1576758	1577142	Bostr.0568s0346.1	1	A3ss	AT5G64520
Scaffold597	554769	555968	Bostr.0597s0061.1	1	A3ss	AT4G14490
Scaffold2128	421570	421702	Bostr.2128s0085.1	1	A3ss	AT5G03650
Scaffold6251	777257	777325	Bostr.6251s0164.1	0.49831	A3ss	AT5G01940
Scaffold22252	216888	216980	Bostr.22252s0045.1	0.457863	A3ss	AT3G10180
Scaffold13129	1625981	1626098	Bostr.13129s0353.1	0.289126	A3ss	AT5G06210
Scaffold7128	1432377	1432670	Bostr.7128s0325.1	1	A3ss	AT1G17147
Scaffold10273	1895414	1897395	Bostr.10273s0327.1	0.0712945	A3ss	AT1G70290
Scaffold10273	1895414	1897395	Bostr.10273s0327.1	1	A3ss	AT1G70290
Scaffold10273	1895414	1897395	Bostr.10273s0327.1	1	A3ss	AT1G70290
Scaffold3288	179185	179358	Bostr.3288s0037.1	1	A3ss	AT1G73920
Scaffold3640	758646	758876	Bostr.3640s0166.1	0.125119	A3ss	AT3G13700
Scaffold18351	1607962	1608477	Bostr.18351s0173.1	1	A3ss	AT2G17130
Scaffold7867	6235269	6235625	Bostr.7867s1225.1	0.100211	A3ss	AT4G33760
Scaffold5325	279977	280984	Bostr.5325s0046.1	1	A3ss	AT1G01240
Scaffold13129	434281	434305	Bostr.13129s0101.1	1	A3ss	AT3G52350
Scaffold22252	1493772	1494026	Bostr.22252s0349.1	1	A3ss	AT3G06880
Scaffold15774	2918252	2918482	Bostr.15774s0305.1	1	A3ss	AT5G51660
Scaffold28625	463606	464050	Bostr.28625s0070.1	0.582498	A3ss	AT3G16200
Scaffold13129	434281	434305	Bostr.13129s0101.1	1	A3ss	AT3G52350
Scaffold12659	1843079	1843309	Bostr.12659s0334.1	1	A3ss	AT1G26640
Scaffold12659	1087190	1087510	Bostr.12659s0199.1	1	A3ss	AT1G23380
Scaffold556	2868946	2869023	Bostr.0556s0475.1	1	A3ss	AT3G28030
Scaffold556	2868512	2868629	Bostr.0556s0475.1	1	A3ss	AT3G28030
Scaffold7128	266544	266647	Bostr.7128s0034.1	1	A3ss	AT1G55930
Scaffold13129	434281	434305	Bostr.13129s0101.1	1	A3ss	AT3G52350
Scaffold1460	268349	268492	Bostr.1460s0065.1	0.603688	A3ss	AT3G01480
Scaffold10273	515662	515832	Bostr.10273s0100.1	1	A3ss	AT1G72500
Scaffold10273	829025	829354	Bostr.10273s0150.1	0.74801	A3ss	AT1G72030
Scaffold29223	1345572	1345700	Bostr.29223s0178.1	0.083802	A3ss	AT1G63800
Scaffold15697	2088534	2088576	Bostr.15697s0332.1	0.446343	A3ss	AT1G30330
Scaffold26833	2478964	2480144	Bostr.26833s0483.1	0.291131	A3ss	AT5G57710
Scaffold22157	126442	126494	Bostr.22157s0021.1	1	A3ss	AT1G63010
Scaffold7867	1229452	1229622	Bostr.7867s0216.1	1	A3ss	AT4G24100
Scaffold8819	1289760	1289881	Bostr.8819s0179.1	0.838438	A3ss	AT5G46410
Scaffold18473	875928	875993	Bostr.18473s0167.1	0.145408	A3ss	AT5G62610
Scaffold7128	2210117	2210233	Bostr.7128s0487.1	1	A3ss	AT1G18800
Scaffold26833	1298275	1298353	Bostr.26833s0251.1	0.260502	A3ss	AT5G59845
Scaffold5022	752575	752663	Bostr.5022s0100.1	0.799843	A3ss	AT2G21370
Scaffold124	293816	293940	Bostr.0124s0052.1	1	A3ss	AT1G52630
Scaffold5022	751668	751807	Bostr.5022s0100.1	1	A3ss	AT2G21370
Scaffold26959	1266808	1266898	Bostr.26959s0177.1	0.278752	A3ss	AT1G67300
Scaffold26959	1269087	1269230	Bostr.26959s0177.1	0.223517	A3ss	AT1G67300
Scaffold4824	277028	277051	Bostr.4824s0069.1	0.451478	A3ss	AT1G02960
Scaffold5763	964717	965091	Bostr.5763s0085.1	1	A3ss	AT5G24340
Scaffold30275	1885044	1885142	Bostr.30275s0297.1	0.480714	A3ss	AT4G18290
Scaffold25993	1951022	1951096	Bostr.25993s0412.1	1	A3ss	AT2G43680
Scaffold556	1887200	1887310	Bostr.0556s0314.1	0.150246	A3ss	AT3G26420
Scaffold29246	268574	268813	Bostr.29246s0039.1	0.392622	A3ss	AT2G29680
Scaffold7867	1752821	1753058	Bostr.7867s0336.1	1	A3ss	AT4G25290
Scaffold7128	2645354	2645400	Bostr.7128s0579.1	1	A3ss	AT1G19800
Scaffold556	3079700	3079752	Bostr.0556s0500.1	1	A3ss	AT3G28430
Scaffold556	3079700	3079752	Bostr.0556s0500.1	1	A3ss	AT3G28430
Scaffold556	3079700	3079752	Bostr.0556s0500.1	1	A3ss	AT3G28430
Scaffold18473	1880578	1880734	Bostr.18473s0343.1	0.243596	A3ss	AT2G39570
Scaffold12722	348042	348077	Bostr.12722s0032.1	1	A3ss	AT5G55440
Scaffold10273	1166611	1166619	Bostr.10273s0211.1	0.559519	A3ss	AT1G80960
Scaffold6864	318101	318251	Bostr.6864s0065.1	0.892628	A3ss	AT3G51830
Scaffold19424	6979534	6979557	Bostr.19424s0993.1	1	A3ss	AT3G10700
Scaffold6864	318101	318251	Bostr.6864s0065.1	1	A3ss	AT3G51830
Scaffold8819	1110909	1110987	Bostr.8819s0151.1	1	A3ss	AT5G46150
Scaffold20903	916456	916570	Bostr.20903s0200.1	0.841854	A3ss	AT3G59810
Scaffold6251	699869	701134	Bostr.6251s0149.1	0.508457	A3ss	AT5G01810
Scaffold1460	41850	41993	Bostr.1460s0003.1	1	A3ss	AT3G02070
Scaffold29044	1046347	1046448	Bostr.29044s0089.1	0.511509	A3ss	AT5G35200
Scaffold26833	709400	710158	Bostr.26833s0131.1	0.32764	A3ss	AT5G61040
Scaffold29044	1046347	1046448	Bostr.29044s0089.1	1	A3ss	AT5G35200
Scaffold29044	1046347	1046448	Bostr.29044s0089.1	1	A3ss	AT5G35200
Scaffold5763	242921	242981	Bostr.5763s0015.1	1	A3ss	AT5G25060
Scaffold5325	661482	661602	Bostr.5325s0133.1	1	A3ss	AT1G02100
Scaffold568	2157709	2157848	Bostr.0568s0462.1	1	A3ss	AT5G63490
Scaffold18351	1372338	1372840	Bostr.18351s0150.1	0.614637	A3ss	AT2G16940
Scaffold556	2446493	2446672	Bostr.0556s0411.1	1	A3ss	AT3G27325
Scaffold22252	582453	582577	Bostr.22252s0125.1	1	A3ss	AT3G09410
Scaffold23794	890437	890612	Bostr.23794s0158.1	1	A3ss	AT2G39130
Scaffold597	1175688	1175746	Bostr.0597s0133.1	1	A3ss	AT4G15030
Scaffold13671	2267930	2268262	Bostr.13671s0424.1	1	A3ss	AT1G10570
Scaffold26833	1580629	1580865	Bostr.26833s0304.1	0.55283	A3ss	AT5G59400
Scaffold25993	2564845	2564906	Bostr.25993s0523.1	0.163539	A3ss	AT2G42590
Scaffold22252	910181	910201	Bostr.22252s0200.1	0.950337	A3ss	AT3G08710
Scaffold13175	304821	304877	Bostr.13175s0066.1	1	A3ss	AT5G10320
Scaffold7128	1225589	1225643	Bostr.7128s0271.1	1	A3ss	AT1G16670
Scaffold568	1081974	1082298	Bostr.0568s0232.1	1	A3ss	AT5G65540
Scaffold26527	2675773	2675919	Bostr.26527s0470.1	0.273023	A3ss	AT5G17440
Scaffold26675	2402345	2402429	Bostr.26675s0405.1	1	A3ss	AT1G03470
Scaffold8819	571585	571592	Bostr.8819s0064.1	1	A3ss	AT5G45430
Scaffold7867	1289980	1290836	Bostr.7867s0230.1	1	A3ss	AT4G24230
Scaffold26527	355856	356032	Bostr.26527s0055.1	1	A3ss	AT5G22220
Scaffold26527	1679343	1679614	Bostr.26527s0284.1	1	A3ss	AT5G19210
Scaffold18473	1495745	1495948	Bostr.18473s0262.1	0.315875	A3ss	AT3G46970
Scaffold8819	1035929	1035995	Bostr.8819s0135.1	0.160408	A3ss	AT5G46020
Scaffold6864	161163	161296	Bostr.6864s0027.1	1	A3ss	AT3G52170
Scaffold23794	2661166	2661453	Bostr.23794s0450.1	0.346579	A3ss	AT2G36410
Scaffold13158	1567465	1567642	Bostr.13158s0341.1	0.788114	A3ss	AT3G63400
Scaffold13671	1190518	1193172	Bostr.13671s0230.1	1	A3ss	AT1G12290
Scaffold26833	3970254	3971819	Bostr.26833s0754.1	1	A3ss	AT5G55100
Scaffold2021	1443950	1444133	Bostr.2021s0124.1	0.390846	A3ss	AT4G13640
Scaffold9017	64802	64930	Bostr.9017s0005.1	1	A3ss	AT4G14000
Scaffold19424	5748739	5749284	Bostr.19424s0753.1	1	A3ss	AT3G19100
Scaffold26326	1211139	1211345	Bostr.26326s0093.1	1	A3ss	AT2G25620
Scaffold30275	2784637	2784853	Bostr.30275s0451.1	0.475178	A3ss	AT4G19710
Scaffold15774	2749511	2749677	Bostr.15774s0282.1	1	A3ss	AT5G51460
Scaffold22252	512945	513123	Bostr.22252s0109.1	0.940624	A3ss	AT3G09600
Scaffold18351	2371775	2371916	Bostr.18351s0292.1	1	A3ss	AT2G18230
Scaffold2983	223564	223767	Bostr.2983s0045.1	0.341897	A3ss	AT4G05020
Scaffold24513	441535	441601	Bostr.24513s0075.1	1	A3ss	AT2G31450
Scaffold30275	2275768	2275989	Bostr.30275s0365.1	1	A3ss	AT4G18880
Scaffold26833	253293	253386	Bostr.26833s0041.1	1	A3ss	AT5G61970
Scaffold29514	342465	342780	Bostr.29514s0045.1	1	A3ss	AT5G44600
Scaffold25993	542994	542999	Bostr.25993s0101.1	1	A3ss	AT2G46640
Scaffold7867	5725775	5726454	Bostr.7867s1126.1	0.348085	A3ss	AT4G32760
Scaffold13129	1888387	1888528	Bostr.13129s0404.1	0.793731	A3ss	AT5G05670
Scaffold20129	899331	899588	Bostr.20129s0159.1	0.101889	A3ss	AT1G77250
Scaffold20129	1109439	1109657	Bostr.20129s0198.1	1	A3ss	AT1G77620
Scaffold12659	528387	528595	Bostr.12659s0091.1	1	A3ss	AT1G75330
Scaffold20129	38454	38508	Bostr.20129s0008.1	0.886352	A3ss	AT1G75730
Scaffold20129	38454	38508	Bostr.20129s0008.1	0.583282	A3ss	AT1G75730
Scaffold20129	38454	38508	Bostr.20129s0008.1	0.445134	A3ss	AT1G75730
Scaffold20129	38454	38508	Bostr.20129s0008.1	1	A3ss	AT1G75730
Scaffold3359	680139	680294	Bostr.3359s0061.1	0.69358	A3ss	AT1G33050
Scaffold2902	1872281	1872646	Bostr.2902s0388.1	1	A3ss	AT5G16520
Scaffold25542	306870	307056	Bostr.25542s0078.1	1	A3ss	AT4G38950
Scaffold7867	1121408	1121490	Bostr.7867s0194.1	1	A3ss	AT4G23895
Scaffold25219	933957	933999	Bostr.25219s0204.1	1	A3ss	AT1G07570
Scaffold26833	713210	713500	Bostr.26833s0133.1	0.728444	A3ss	AT5G61020
Scaffold25993	2121850	2122345	Bostr.25993s0446.1	1	A3ss	AT2G43340
Scaffold25219	1285172	1285285	Bostr.25219s0278.1	0.704173	A3ss	AT1G06820
Scaffold19424	6447935	6448207	Bostr.19424s0887.1	0.261213	A3ss	AT3G17830
Scaffold23794	1133207	1133378	Bostr.23794s0206.1	1	A3ss	AT2G38660
Scaffold7128	2116263	2116453	Bostr.7128s0474.1	1	A3ss	AT1G18660
Scaffold7867	15102	15250	Bostr.7867s0002.1	1	A3ss	AT4G22660
Scaffold10689	544389	544461	Bostr.10689s0098.1	1	A3ss	AT4G21534
Scaffold13671	523475	523611	Bostr.13671s0100.1	0.402203	A3ss	AT1G13560
Scaffold27991	1097196	1097300	Bostr.27991s0097.1	1	A3ss	AT2G28305
Scaffold27991	1090906	1090925	Bostr.27991s0096.1	1	A3ss	AT2G28310
Scaffold7867	3457751	3457851	Bostr.7867s0715.1	0.114405	A3ss	AT4G28706
Scaffold13129	2233915	2234811	Bostr.13129s0482.1	1	A3ss	AT5G04810
Scaffold13129	2233915	2234811	Bostr.13129s0482.1	0.285036	A3ss	AT5G04810
Scaffold30057	68430	68553	Bostr.30057s0007.1	1	A3ss	AT1G57600
Scaffold26527	1899468	1899665	Bostr.26527s0323.1	0.49054	A3ss	AT5G18860
Scaffold13671	1217888	1218051	Bostr.13671s0234.1	0.341636	A3ss	AT1G12250
Scaffold26675	368111	368160	Bostr.26675s0058.1	0.577945	A3ss	AT1G51380
Scaffold15697	192313	192390	Bostr.15697s0038.1	1	A3ss	AT1G24450
Scaffold7867	7032836	7034240	Bostr.7867s1385.1	1	A3ss	AT4G35240
Scaffold10689	688347	688422	Bostr.10689s0129.1	1	A3ss	AT4G21720
Scaffold28625	1548508	1548686	Bostr.28625s0293.1	0.782211	A3ss	AT3G14110
Scaffold25219	105662	105814	Bostr.25219s0027.1	1	A3ss	AT1G09195
Scaffold20903	472959	473295	Bostr.20903s0102.1	0.166582	A3ss	AT3G58620
Scaffold7867	7703231	7703344	Bostr.7867s1525.1	0.416203	A3ss	AT4G36690
Scaffold28625	1505478	1505534	Bostr.28625s0283.1	1	A3ss	AT3G14200
Scaffold13129	1852417	1852480	Bostr.13129s0399.1	1	A3ss	AT5G05740
Scaffold29505	262812	262958	Bostr.29505s0023.1	0.508313	A3ss	AT2G26930
Scaffold20903	915620	915706	Bostr.20903s0199.1	1	A3ss	AT3G59800
Scaffold20505	334123	334443	Bostr.20505s0069.1	0.460622	A3ss	AT3G56840
Scaffold23794	256040	256100	Bostr.23794s0046.1	1	A3ss	AT3G55960
Scaffold13671	599263	599922	Bostr.13671s0112.1	0.807976	A3ss	AT1G13340
Scaffold5325	634506	634553	Bostr.5325s0130.1	1	A3ss	AT1G02080
Scaffold13129	1035244	1035343	Bostr.13129s0229.1	0.596626	A3ss	AT5G07360
Scaffold29827	417454	417631	Bostr.29827s0022.1	0.953316	A3ss	AT5G27950
Scaffold29827	417454	417631	Bostr.29827s0022.1	0.811548	A3ss	AT5G27950
Scaffold13404	750956	751162	Bostr.13404s0042.1	0.736951	A3ss	AT1G54650
Scaffold14547	45073	45147	Bostr.14547s0007.1	0.741845	A3ss	AT1G02090
Scaffold13129	600906	601199	Bostr.13129s0144.1	1	A3ss	AT5G08200
Scaffold19424	7671116	7671145	Bostr.19424s1125.1	0.156017	A3ss	AT3G11910
Scaffold19424	7671116	7671145	Bostr.19424s1125.1	0.749178	A3ss	AT3G11910
Scaffold29827	2510853	2510962	Bostr.29827s0239.1	1	A3ss	AT5G25800
Scaffold26833	1194357	1194627	Bostr.26833s0225.1	1	A3ss	AT5G60100
Scaffold10689	386463	386609	Bostr.10689s0072.1	1	A3ss	AT4G21215
Scaffold10273	369917	370196	Bostr.10273s0077.1	0.12998	A3ss	AT1G72740
Scaffold30275	2720648	2720874	Bostr.30275s0439.1	1	A3ss	AT4G19600
Scaffold26833	1195706	1196000	Bostr.26833s0225.1	1	A3ss	AT5G60100
Scaffold15697	526420	526514	Bostr.15697s0102.1	0.906944	A3ss	AT1G27752
Scaffold6864	434662	434895	Bostr.6864s0084.1	1	A3ss	AT3G51620
Scaffold26675	2425759	2425887	Bostr.26675s0410.1	1	A3ss	AT1G03430
Scaffold30275	1773068	1773220	Bostr.30275s0281.1	0.536737	A3ss	AT4G18150
Scaffold26833	449350	449866	Bostr.26833s0080.1	1	A3ss	AT5G61570
Scaffold22252	1257139	1257206	Bostr.22252s0295.1	1	A3ss	AT3G07370
Scaffold22252	53780	53999	Bostr.22252s0011.1	0.721162	A3ss	AT3G10490
Scaffold24513	169326	169916	Bostr.24513s0026.1	0.688571	A3ss	AT2G31955
Scaffold1460	487064	487274	Bostr.1460s0116.1	0.906551	A3ss	AT3G01040
Scaffold27991	1838413	1838525	Bostr.27991s0184.1	1	A3ss	AT2G29210
Scaffold9345	347520	347786	Bostr.9345s0065.1	0.429796	A3ss	AT2G40690
Scaffold2021	485057	485064	Bostr.2021s0043.1	1	A3ss	AT4G13020
Scaffold29827	1217035	1217243	Bostr.29827s0105.1	0.495315	A3ss	AT5G27860
Scaffold13158	618179	618214	Bostr.13158s0135.1	1	A3ss	AT3G61415
Scaffold7867	4661939	4661981	Bostr.7867s0913.1	1	A3ss	AT4G30580
Scaffold9345	347520	347786	Bostr.9345s0065.1	0.376613	A3ss	AT2G40690
Scaffold7867	3745831	3745902	Bostr.7867s0761.1	0.115064	A3ss	AT4G29160
Scaffold15774	2534844	2535080	Bostr.15774s0246.1	1	A3ss	AT5G51050
Scaffold597	836632	836737	Bostr.0597s0092.1	0.185099	A3ss	AT4G14746
Scaffold15697	1078459	1078972	Bostr.15697s0173.1	1	A3ss	AT1G28520
Scaffold26833	2751200	2751293	Bostr.26833s0526.1	0.339512	A3ss	AT5G57300
Scaffold25219	138749	138794	Bostr.25219s0035.1	0.369397	A3ss	AT1G09140
Scaffold25219	139702	140010	Bostr.25219s0036.1	1	A3ss	AT1G09130
Scaffold25281	5160	5502	Bostr.25281s0001.1	1	A3ss	AT2G19930
Scaffold3359	895706	895912	Bostr.3359s0084.1	1	A3ss	AT1G32750
Scaffold7867	6442779	6442939	Bostr.7867s1260.1	0.638778	A3ss	AT4G34100
Scaffold25219	769713	769967	Bostr.25219s0155.1	1	A3ss	AT1G07910
Scaffold11568	306521	306776	Bostr.11568s0046.1	1	A3ss	AT2G41350
Scaffold19427	348087	348191	Bostr.19427s0040.1	1	A3ss	AT2G22730
Scaffold22252	1380836	1381060	Bostr.22252s0320.1	0.705549	A3ss	AT3G07140
Scaffold29864	765	877	Bostr.29864s0001.1	1	A3ss	AT3G52570
Scaffold13158	831779	832504	Bostr.13158s0178.1	0.433118	A3ss	AT3G61740
Scaffold25993	1220364	1220660	Bostr.25993s0249.1	1	A3ss	AT2G45270
Scaffold20129	341247	341260	Bostr.20129s0065.1	0.0906528	A3ss	AT1G76280
Scaffold25993	2099111	2099516	Bostr.25993s0439.1	1	A3ss	AT2G43400
Scaffold7867	6463103	6463192	Bostr.7867s1266.1	0.811343	A3ss	AT4G34140
Scaffold7867	6462175	6462444	Bostr.7867s1266.1	1	A3ss	AT4G34140
Scaffold7867	6461467	6461515	Bostr.7867s1266.1	0.719943	A3ss	AT4G34140
Scaffold7867	6463448	6463666	Bostr.7867s1266.1	0.158567	A3ss	AT4G34140
Scaffold13175	226471	226681	Bostr.13175s0052.1	1	A3ss	AT5G10470
Scaffold27991	126936	127016	Bostr.27991s0014.1	1	A3ss	AT1G76700
Scaffold7200	909402	909461	Bostr.7200s0126.1	1	A3ss	AT5G41080
Scaffold13129	1757181	1757269	Bostr.13129s0381.1	1	A3ss	AT5G05930
Scaffold7867	5322649	5323295	Bostr.7867s1044.1	0.179712	A3ss	AT4G31890
Scaffold28625	1619228	1619689	Bostr.28625s0305.1	0.491358	A3ss	AT3G13990
Scaffold28625	1618970	1619062	Bostr.28625s0305.1	0.52899	A3ss	AT3G13990
Scaffold26959	717489	717551	Bostr.26959s0091.1	1	A3ss	AT1G68080
Scaffold20129	905377	906597	Bostr.20129s0161.1	1	A3ss	AT1G77270
Scaffold26527	2142874	2142942	Bostr.26527s0368.1	1	A3ss	AT5G18440
Scaffold29808	2401	3042	Bostr.29808s0002.1	1	A3ss	AT5G09940
Scaffold26675	566002	566042	Bostr.26675s0090.1	1	A3ss	AT1G50950
Scaffold19424	7432078	7432121	Bostr.19424s1078.1	0.651471	A3ss	AT3G11470
Scaffold19424	7432078	7432121	Bostr.19424s1078.1	1	A3ss	AT3G11470
Scaffold20505	590083	590738	Bostr.20505s0138.1	0.537198	A3ss	AT3G56140
Scaffold15697	319157	319821	Bostr.15697s0063.1	1	A3ss	AT1G27370
Scaffold10273	147595	147643	Bostr.10273s0022.1	0.333715	A3ss	AT1G73350
Scaffold13175	136869	136966	Bostr.13175s0034.1	0.235477	A3ss	AT5G10690
Scaffold20505	858843	858852	Bostr.20505s0188.1	1	A3ss	AT3G55630
Scaffold11793	554024	554257	Bostr.11793s0097.1	0.507163	A3ss	AT3G52920
Scaffold25993	304527	305098	Bostr.25993s0059.1	1	A3ss	AT2G47070
Scaffold2570	141515	141598	Bostr.2570s0027.1	1	A3ss	AT3G06330
Scaffold2128	738085	738676	Bostr.2128s0167.1	0.666775	A3ss	AT5G02830
Scaffold10040	519042	519101	Bostr.10040s0070.1	0.744767	A3ss	AT1G61210
Scaffold10040	560439	560441	Bostr.10040s0073.1	0.335838	A3ss	AT1G61210
Scaffold13158	809334	809490	Bostr.13158s0173.1	0.486665	A3ss	AT3G61700
Scaffold2199	611855	612023	Bostr.2199s0051.1	0.860731	A3ss	AT4G33690
Scaffold19424	5286542	5286664	Bostr.19424s0681.1	0.72803	A3ss	AT3G19800
Scaffold26833	1404640	1404654	Bostr.26833s0267.1	0.737638	A3ss	AT5G59710
Scaffold25993	1963068	1963164	Bostr.25993s0415.1	0.564967	A3ss	AT2G43650
Scaffold25993	1133943	1134064	Bostr.25993s0229.1	1	A3ss	AT2G45460
Scaffold7128	1209034	1209239	Bostr.7128s0266.1	0.189079	A3ss	AT1G16610
Scaffold7128	1209034	1209239	Bostr.7128s0266.1	0.779046	A3ss	AT1G16610
Scaffold15697	2269931	2270147	Bostr.15697s0353.1	0.575564	A3ss	AT1G30540
Scaffold28625	1003760	1003854	Bostr.28625s0185.1	1	A3ss	AT3G15220
Scaffold13083	459597	459710	Bostr.13083s0043.1	0.873072	A3ss	AT2G13440
Scaffold18473	1839708	1839780	Bostr.18473s0335.1	0.470336	A3ss	AT3G46060
Scaffold25993	848686	848750	Bostr.25993s0164.1	1	A3ss	AT2G46060
Scaffold13129	2144607	2145180	Bostr.13129s0463.1	1	A3ss	AT5G04980
Scaffold2902	834520	834755	Bostr.2902s0181.1	1	A3ss	AT5G14440
Scaffold7903	792641	792716	Bostr.7903s0162.1	1	A3ss	AT2G20060
Scaffold30275	952809	952876	Bostr.30275s0149.1	1	A3ss	AT4G16845
Scaffold24513	491960	492101	Bostr.24513s0086.1	0.423213	A3ss	AT2G31340
Scaffold19424	1269429	1269807	Bostr.19424s0133.1	0.618238	A3ss	AT3G24870
Scaffold25542	125986	126080	Bostr.25542s0032.1	1	A3ss	AT4G38470
Scaffold26833	4086120	4086380	Bostr.26833s0772.1	0.902485	A3ss	AT5G54900
Scaffold3148	1822100	1822201	Bostr.3148s0210.1	0.742567	A3ss	AT5G42810
Scaffold2983	797339	797540	Bostr.2983s0135.1	1	A3ss	AT4G03080
Scaffold23208	1526	1592	Bostr.23208s0001.1	0.820694	A3ss	AT3G55470
Scaffold25993	838528	838711	Bostr.25993s0161.1	1	A3ss	AT2G46090
Scaffold13158	1303088	1303092	Bostr.13158s0285.1	0.933629	A3ss	AT3G62840
Scaffold7867	1480536	1481607	Bostr.7867s0274.1	1	A3ss	AT4G24680
Scaffold3877	225522	225869	Bostr.3877s0023.1	1	A3ss	AT4G08455
Scaffold13129	2035128	2035229	Bostr.13129s0433.1	0.477899	A3ss	AT5G05310
Scaffold13158	999961	1000206	Bostr.13158s0205.1	1	A3ss	AT3G62000
Scaffold13129	1430683	1430752	Bostr.13129s0312.1	0.340305	A3ss	AT5G06600
Scaffold19424	1992017	1992236	Bostr.19424s0216.1	1	A3ss	AT3G24090
Scaffold25375	176555	176648	Bostr.25375s0022.1	1	A3ss	AT5G41790
Scaffold2902	598266	598466	Bostr.2902s0127.1	1	A3ss	AT5G13920
Scaffold2902	1761619	1761899	Bostr.2902s0365.1	1	A3ss	AT5G16300
Scaffold30287	3614	3730	Bostr.30287s0001.1	0.558834	A3ss	AT1G09430
Scaffold19424	3952055	3952123	Bostr.19424s0443.1	1	A3ss	AT3G22170
Scaffold25219	1616854	1616888	Bostr.25219s0355.1	0.1857	A3ss	AT1G06050
Scaffold26833	4961476	4961706	Bostr.26833s0883.1	1	A3ss	AT5G53920
Scaffold3148	1289842	1290077	Bostr.3148s0166.1	1	A3ss	AT5G43100
Scaffold2983	911589	911678	Bostr.2983s0153.1	0.961328	A3ss	AT4G02920
Scaffold20129	521255	521401	Bostr.20129s0094.1	0.525091	A3ss	AT1G76570
Scaffold13158	476854	476930	Bostr.13158s0096.1	0.771408	A3ss	AT3G61080
Scaffold9345	155440	155523	Bostr.9345s0026.1	1	A3ss	AT2G41050
Scaffold12302	2082181	2082349	Bostr.12302s0157.1	1	A3ss	AT5G43680
Scaffold10273	778218	778335	Bostr.10273s0141.1	1	A3ss	AT1G72120
Scaffold29505	141918	142189	Bostr.29505s0011.1	0.766961	A3ss	AT2G26800
Scaffold24399	891240	891443	Bostr.24399s0058.1	1	A3ss	AT2G05755
Scaffold12659	2031686	2031920	Bostr.12659s0376.1	0.143808	A3ss	AT1G26230
Scaffold19424	2562603	2562778	Bostr.19424s0275.1	0.286973	A3ss	AT3G23640
Scaffold20903	439565	439919	Bostr.20903s0096.1	1	A3ss	AT3G58550
Scaffold19424	7029211	7029442	Bostr.19424s1003.1	0.438972	A3ss	AT3G10810
Scaffold3640	435091	435180	Bostr.3640s0097.1	1	A3ss	AT3G13190
Scaffold19424	6106169	6106481	Bostr.19424s0813.1	1	A3ss	AT3G18500
Scaffold19424	6106169	6106481	Bostr.19424s0813.1	1	A3ss	AT3G18500
Scaffold19424	6106169	6106481	Bostr.19424s0813.1	0.845925	A3ss	AT3G18500
Scaffold556	2474283	2474357	Bostr.0556s0416.1	0.777472	A3ss	AT3G27350
Scaffold7867	6235269	6235625	Bostr.7867s1225.1	0.74114	A3ss	AT4G33760
Scaffold19424	4908600	4908732	Bostr.19424s0615.1	1	A3ss	AT3G20395
Scaffold29002	149684	149791	Bostr.29002s0001.1	1	A3ss	AT2G26550
Scaffold29223	969096	969282	Bostr.29223s0125.1	0.410705	A3ss	AT1G64050
Scaffold29223	969096	969282	Bostr.29223s0125.1	0.336704	A3ss	AT1G64050
Scaffold25463	2724920	2727016	Bostr.25463s0325.1	0.814189	A3ss	AT4G09980
Scaffold3288	196884	196999	Bostr.3288s0040.1	1	A3ss	AT1G73950
Scaffold19424	2894316	2894407	Bostr.19424s0316.1	1	A3ss	AT3G23255
Scaffold26959	1119086	1119177	Bostr.26959s0158.1	1	A3ss	AT1G67500
Scaffold13129	2290188	2290335	Bostr.13129s0491.1	0.880237	A3ss	AT5G04710
Scaffold30275	2644165	2644421	Bostr.30275s0428.1	1	A3ss	AT4G19490
Scaffold26326	1133901	1134169	Bostr.26326s0083.1	1	A3ss	AT2G25710
Scaffold2902	1032165	1032403	Bostr.2902s0218.1	1	A3ss	AT5G14850
Scaffold13175	467716	468005	Bostr.13175s0093.1	0.787902	A3ss	AT5G10080
Scaffold15654	67134	67235	Bostr.15654s0017.1	0.855078	A3ss	AT1G48140
Scaffold19424	4826600	4826647	Bostr.19424s0598.1	1	A3ss	AT3G20550
Scaffold27086	3464	3529	Bostr.27086s0001.1	0.819522	A3ss	AT5G18420
Scaffold24513	575707	575838	Bostr.24513s0106.1	0.393041	A3ss	AT2G31190
Scaffold7867	2245156	2245293	Bostr.7867s0438.1	1	A3ss	AT4G26180
Scaffold7128	2459318	2459530	Bostr.7128s0537.1	0.598536	A3ss	AT1G19330
Scaffold26959	986295	986454	Bostr.26959s0141.1	1	A3ss	AT1G67690
Scaffold556	2822891	2824677	Bostr.0556s0472.1	0.139477	A3ss	AT3G27960
Scaffold7867	5468830	5468986	Bostr.7867s1078.1	1	A3ss	AT4G32272
Scaffold12302	1635401	1635413	Bostr.12302s0109.1	1	A3ss	AT1G45150
Scaffold11793	38414	38644	Bostr.11793s0002.1	0.329153	A3ss	AT3G53920
Scaffold7867	5121580	5122262	Bostr.7867s1009.1	0.282398	A3ss	AT4G31550
Scaffold6864	597458	597587	Bostr.6864s0132.1	0.428146	A3ss	AT3G51130
Scaffold26527	2221338	2221430	Bostr.26527s0385.1	1	A3ss	AT5G18230
Scaffold18473	1020342	1020419	Bostr.18473s0194.1	1	A3ss	AT3G47630
Scaffold25993	1666023	1666137	Bostr.25993s0345.1	1	A3ss	AT2G44270
Scaffold25993	1545746	1545841	Bostr.25993s0317.1	0.10649	A3ss	AT2G44530
Scaffold26959	1228751	1228778	Bostr.26959s0173.1	1	A3ss	AT1G67325
Scaffold10199	62200	62259	Bostr.10199s0007.1	0.43814	A3ss	AT5G24270
Scaffold23794	3000609	3000698	Bostr.23794s0508.1	0.838467	A3ss	AT2G35880
Scaffold2902	974629	974796	Bostr.2902s0208.1	1	A3ss	AT5G14720
Scaffold24513	965051	965152	Bostr.24513s0162.1	1	A3ss	AT2G30660
Scaffold23794	4219764	4219947	Bostr.23794s0753.1	1	A3ss	AT2G33480
Scaffold15774	1603959	1604231	Bostr.15774s0130.1	1	A3ss	AT5G49960
Scaffold15774	1603959	1604231	Bostr.15774s0130.1	1	A3ss	AT5G49960
Scaffold25993	2721780	2722409	Bostr.25993s0554.1	1	A3ss	AT2G42250
Scaffold9638	363014	363107	Bostr.9638s0040.1	0.725115	A3ss	AT4G00930
Scaffold7305	83879	84244	Bostr.7305s0013.1	0.138276	A3ss	AT5G52570
Scaffold15774	2964688	2964889	Bostr.15774s0313.1	0.107313	A3ss	AT5G51710
Scaffold13129	480939	481091	Bostr.13129s0113.1	0.5266	A3ss	AT5G08440
Scaffold7867	2777334	2778206	Bostr.7867s0554.1	1	A3ss	AT4G27340
Scaffold19424	3873414	3873623	Bostr.19424s0431.1	1	A3ss	AT3G22260
Scaffold2128	537479	537760	Bostr.2128s0113.1	0.410956	A3ss	AT3G46100
Scaffold19424	6487573	6488728	Bostr.19424s0895.1	0.626495	A3ss	AT3G17750
Scaffold13671	800942	801895	Bostr.13671s0147.1	1	A3ss	AT1G13050
Scaffold13175	215041	215118	Bostr.13175s0050.1	1	A3ss	AT5G10490
Scaffold23300	624	728	Bostr.23300s0001.1	0.835391	A3ss	AT4G01995
Scaffold15697	1707976	1708034	Bostr.15697s0280.1	1	A3ss	AT1G29850
Scaffold5763	994881	994971	Bostr.5763s0087.1	1	A3ss	AT5G24320
Scaffold26527	582412	583045	Bostr.26527s0085.1	0.870428	A3ss	AT5G21930
Scaffold2021	344880	345358	Bostr.2021s0024.1	1	A3ss	AT5G36930
Scaffold19424	7747503	7748078	Bostr.19424s1140.1	0.438341	A3ss	AT3G12020
Scaffold13129	320175	320268	Bostr.13129s0078.1	1	A3ss	AT5G08740
Scaffold3359	667191	667616	Bostr.3359s0059.1	0.814128	A3ss	AT1G33060
Scaffold20055	63778	63900	Bostr.20055s0017.1	0.357472	A3ss	AT5G12120
Scaffold25993	202638	202763	Bostr.25993s0035.1	0.611845	A3ss	AT2G47250
Scaffold10273	1686805	1687164	Bostr.10273s0301.1	0.173185	A3ss	AT1G70550
Scaffold19424	5500390	5500513	Bostr.19424s0710.1	1	A3ss	AT3G19510
Scaffold26527	744818	746434	Bostr.26527s0107.1	0.552005	A3ss	AT5G21040
Scaffold23794	2064922	2064983	Bostr.23794s0355.1	1	A3ss	AT2G37290
Scaffold11711	26171	26341	Bostr.11711s0002.1	0.466158	A3ss	AT5G47900
Scaffold11711	26171	26341	Bostr.11711s0002.1	1	A3ss	AT5G47900
Scaffold6864	652135	654699	Bostr.6864s0149.1	1	A3ss	AT3G50950
Scaffold10689	555060	555320	Bostr.10689s0100.1	0.27996	A3ss	AT4G21550
Scaffold15374	194780	195094	Bostr.15374s0009.1	0.331213	A3ss	AT3G13080
Scaffold10273	1951840	1951896	Bostr.10273s0338.1	1	A3ss	AT1G70180
Scaffold13129	43278	43350	Bostr.13129s0010.1	1	A3ss	AT5G09820
Scaffold24513	1102078	1102887	Bostr.24513s0174.1	0.356859	A3ss	AT2G30600
Scaffold19427	304915	304982	Bostr.19427s0036.1	0.355444	A3ss	AT4G28360
Scaffold23151	8937	9509	Bostr.23151s0001.1	0.387941	A3ss	AT5G29000
Scaffold18351	2053631	2054041	Bostr.18351s0246.1	1	A3ss	AT2G17780
Scaffold10689	81645	81958	Bostr.10689s0006.1	0.50635	A3ss	AT4G20280
Scaffold26833	4412922	4413238	Bostr.26833s0813.1	1	A3ss	AT5G54590
Scaffold3288	882733	882784	Bostr.3288s0181.1	0.516652	A3ss	AT1G75310
Scaffold19427	304915	304982	Bostr.19427s0036.1	0.419442	A3ss	AT4G28360
Scaffold19424	7581431	7581486	Bostr.19424s1103.1	0.1111	A3ss	AT3G11710
Scaffold3640	338041	338581	Bostr.3640s0079.1	0.894004	A3ss	AT3G13050
Scaffold23794	2211043	2212590	Bostr.23794s0381.1	0.515073	A3ss	AT2G37080
Scaffold5325	499289	499436	Bostr.5325s0098.1	1	A3ss	AT1G01760
Scaffold6864	242461	243128	Bostr.6864s0051.1	1	A3ss	AT3G51950
Scaffold19427	304915	304982	Bostr.19427s0036.1	1	A3ss	AT4G28360
Scaffold568	2176180	2176294	Bostr.0568s0467.1	1	A3ss	AT5G63440
Scaffold10199	493949	494066	Bostr.10199s0075.1	1	A3ss	AT5G23550
Scaffold19427	146716	147027	Bostr.19427s0019.1	0.184701	A3ss	AT2G22490
Scaffold1460	329093	329788	Bostr.1460s0072.1	0.515579	A3ss	AT3G01370
Scaffold16335	196991	197015	Bostr.16335s0028.1	1	A3ss	AT4G02260
Scaffold7867	4964205	4964266	Bostr.7867s0973.1	0.421445	A3ss	AT4G31150
Scaffold25219	1423742	1423846	Bostr.25219s0311.1	1	A3ss	AT1G06460
Scaffold25219	1423742	1423846	Bostr.25219s0311.1	0.834901	A3ss	AT1G06460
Scaffold25219	1423742	1423846	Bostr.25219s0311.1	1	A3ss	AT1G06460
Scaffold11793	192198	192237	Bostr.11793s0043.1	1	A3ss	AT3G53500
Scaffold20129	2328531	2328617	Bostr.20129s0425.1	1	A3ss	AT1G80840
Scaffold20505	451375	451385	Bostr.20505s0099.1	1	A3ss	AT3G56570
Scaffold2570	727674	727949	Bostr.2570s0147.1	0.552012	A3ss	AT3G05350
Scaffold23794	2428828	2428923	Bostr.23794s0414.1	1	A3ss	AT2G36810
Scaffold3288	220250	220586	Bostr.3288s0045.1	1	A3ss	AT1G73980
Scaffold24513	292111	292358	Bostr.24513s0048.1	0.835941	A3ss	AT2G31810
Scaffold7867	3539014	3539096	Bostr.7867s0727.1	1	A3ss	AT4G28820
Scaffold23794	3672638	3672781	Bostr.23794s0643.1	1	A3ss	AT2G34630
Scaffold26675	714520	716103	Bostr.26675s0117.1	1	A3ss	AT1G50600
Scaffold7867	4722437	4722778	Bostr.7867s0929.1	1	A3ss	AT4G30720
Scaffold10273	2519337	2519612	Bostr.10273s0424.1	1	A3ss	AT1G69450
Scaffold3279	360671	360762	Bostr.3279s0029.1	0.191089	A3ss	AT5G42030
Scaffold2618	102382	102980	Bostr.2618s0018.1	0.534269	A3ss	AT5G16780
Scaffold2983	1390283	1390356	Bostr.2983s0216.1	1	A3ss	AT4G02460
Scaffold30275	2598904	2601420	Bostr.30275s0421.1	1	A3ss	AT4G19440
Scaffold3595	3451	3537	Bostr.3595s0001.1	1	A3ss	AT3G08505
Scaffold5325	677558	677628	Bostr.5325s0135.1	1	A3ss	AT1G02120
Scaffold7867	4074924	4075067	Bostr.7867s0837.1	0.6838	A3ss	AT4G29900
Scaffold2983	1393199	1393335	Bostr.2983s0217.1	0.461817	A3ss	AT4G02450
Scaffold28794	270469	270742	Bostr.28794s0035.1	0.946189	A3ss	AT1G67623
Scaffold6251	686381	686665	Bostr.6251s0145.1	1	A3ss	AT5G01770
Scaffold7867	5429870	5429950	Bostr.7867s1068.1	1	A3ss	AT4G32140
Scaffold25494	43364	43434	Bostr.25494s0011.1	1	A3ss	AT1G09530
Scaffold568	2559873	2560758	Bostr.0568s0545.1	0.424866	A3ss	AT5G62620
Scaffold25219	124510	124719	Bostr.25219s0032.1	1	A3ss	AT1G09160
Scaffold24513	412826	412910	Bostr.24513s0069.1	1	A3ss	AT2G31530
Scaffold27895	845481	845905	Bostr.27895s0083.1	1	A3ss	AT2G24030
Scaffold1040	431928	432184	Bostr.1040s0042.1	1	A3ss	AT1G34270
Scaffold6864	322045	322120	Bostr.6864s0066.1	0.117006	A3ss	AT3G51820
Scaffold20910	181706	181804	Bostr.20910s0013.1	1	A3ss	AT1G36070
Scaffold29827	478355	478479	Bostr.29827s0026.1	0.474471	A3ss	AT5G27970
Scaffold556	2529734	2529854	Bostr.0556s0429.1	1	A3ss	AT3G27460
Scaffold26326	1457304	1457392	Bostr.26326s0120.1	1	A3ss	AT2G25420
Scaffold26326	1457304	1457392	Bostr.26326s0120.1	1	A3ss	AT2G25420
Scaffold9345	148749	150071	Bostr.9345s0025.1	0.469889	A3ss	AT2G41060
Scaffold25542	277342	277462	Bostr.25542s0071.1	1	A3ss	AT4G38910
Scaffold12302	1689007	1689090	Bostr.12302s0116.1	1	A3ss	AT1G54390
Scaffold13208	23998	24281	Bostr.13208s0006.1	1	A3ss	AT2G48110
Scaffold20129	1704742	1704987	Bostr.20129s0292.1	0.127244	A3ss	AT1G78590
Scaffold7867	5068800	5069683	Bostr.7867s0995.1	0.307339	A3ss	AT4G31410
Scaffold18473	263157	263278	Bostr.18473s0049.1	1	A3ss	AT3G49060
Scaffold26675	2251760	2251886	Bostr.26675s0375.1	1	A3ss	AT1G03687
Scaffold26833	978257	978332	Bostr.26833s0180.1	1	A3ss	AT5G60590
Scaffold19424	5380328	5380395	Bostr.19424s0695.1	0.731998	A3ss	AT3G19650
Scaffold8169	484071	484211	Bostr.8169s0033.1	0.287011	A3ss	AT1G56460
Scaffold1460	541680	542750	Bostr.1460s0130.1	0.458294	A3ss	AT3G02150
Scaffold10040	3220025	3220158	Bostr.10040s0339.1	1	A3ss	AT1G58350
Scaffold3148	723184	723244	Bostr.3148s0102.1	1	A3ss	AT5G43680
Scaffold25219	1168967	1169182	Bostr.25219s0247.1	0.38632	A3ss	AT1G07110
Scaffold22252	810610	810828	Bostr.22252s0176.1	1	A3ss	AT3G08960
Scaffold10273	608684	608937	Bostr.10273s0119.1	1	A3ss	AT1G72320
Scaffold12659	1069184	1069435	Bostr.12659s0195.1	0.642445	A3ss	AT1G23330
Scaffold29044	880632	880796	Bostr.29044s0074.1	1	A3ss	AT5G35410
Scaffold1460	214033	215958	Bostr.1460s0052.1	0.898537	A3ss	AT3G01580
Scaffold25993	2077870	2077963	Bostr.25993s0434.1	0.746265	A3ss	AT2G43465
Scaffold26675	1449006	1449170	Bostr.26675s0233.1	0.729371	A3ss	AT1G49410
Scaffold10064	59067	59186	Bostr.10064s0009.1	0.895052	A3ss	AT4G01280
Scaffold7867	8121297	8121382	Bostr.7867s1608.1	0.244913	A3ss	AT4G37480
Scaffold26675	2000533	2000683	Bostr.26675s0323.1	0.110308	A3ss	AT1G04300
Scaffold26833	3036574	3036711	Bostr.26833s0571.1	1	A3ss	AT5G56890
Scaffold26833	632909	633152	Bostr.26833s0120.1	0.621261	A3ss	AT5G61190
Scaffold18351	3310028	3310103	Bostr.18351s0406.1	0.151352	A3ss	AT2G19470
Scaffold19424	5701487	5701693	Bostr.19424s0743.1	1	A3ss	AT3G19190
Scaffold10689	86904	86960	Bostr.10689s0007.1	0.779256	A3ss	AT4G20300
Scaffold15057	9160	9634	Bostr.15057s0001.1	1	A3ss	AT3G03380
Scaffold19424	2616248	2616522	Bostr.19424s0284.1	0.0952396	A3ss	AT3G23590
Scaffold25542	411896	411968	Bostr.25542s0097.1	0.109056	A3ss	AT4G39100
Scaffold26527	14509	14631	Bostr.26527s0004.1	1	A3ss	AT5G22750
Scaffold15697	1155048	1155245	Bostr.15697s0195.1	0.345302	A3ss	AT1G28960
Scaffold26527	2547076	2547273	Bostr.26527s0451.1	0.582463	A3ss	AT5G17570
Scaffold7867	7249178	7249180	Bostr.7867s1443.1	0.718806	A3ss	AT4G35785
Scaffold13129	451335	451562	Bostr.13129s0106.1	1	A3ss	AT5G08500
Scaffold7867	1445842	1446291	Bostr.7867s0267.1	1	A3ss	AT4G24610
Scaffold23794	3352954	3353454	Bostr.23794s0587.1	1	A3ss	AT2G35155
Scaffold2902	57498	57551	Bostr.2902s0011.1	1	A3ss	AT5G12410
Scaffold3288	379508	379894	Bostr.3288s0078.1	1	A3ss	AT1G74330
Scaffold6758	216540	216682	Bostr.6758s0042.1	0.925718	A3ss	AT1G55310
Scaffold10273	199958	200136	Bostr.10273s0033.1	1	A3ss	AT1G73210
Scaffold26833	1165747	1165819	Bostr.26833s0218.1	1	A3ss	AT5G60160
Scaffold26833	1165747	1165819	Bostr.26833s0218.1	1	A3ss	AT5G60160
Scaffold26833	1165747	1165819	Bostr.26833s0218.1	0.731363	A3ss	AT5G60160
Scaffold19424	7798022	7798400	Bostr.19424s1155.1	1	A3ss	AT3G12150
Scaffold2983	135615	135850	Bostr.2983s0029.1	1	A3ss	AT4G04890
Scaffold23997	46948	47499	Bostr.23997s0006.1	0.337657	A3ss	AT5G11060
Scaffold7867	8113461	8113582	Bostr.7867s1607.1	1	A3ss	AT4G37460
Scaffold6251	553843	553873	Bostr.6251s0113.1	0.29736	A3ss	AT5G01430
Scaffold10040	990704	990789	Bostr.10040s0103.1	0.187854	A3ss	AT1G60995
Scaffold25993	2809113	2809322	Bostr.25993s0580.1	1	A3ss	AT2G41980
Scaffold21554	90983	91155	Bostr.21554s0007.1	1	A3ss	AT1G64970
Scaffold30275	2090287	2090447	Bostr.30275s0336.1	0.100176	A3ss	AT4G18600
Scaffold556	1093831	1093904	Bostr.0556s0182.1	1	A3ss	AT2G03667
Scaffold556	1095893	1096051	Bostr.0556s0183.1	1	A3ss	AT2G03670
Scaffold3148	692753	692839	Bostr.3148s0096.1	1	A3ss	AT5G43745
Scaffold7867	2911126	2911176	Bostr.7867s0589.1	0.967964	A3ss	AT4G27650
Scaffold24513	332557	332640	Bostr.24513s0054.1	0.826033	A3ss	AT2G31740
Scaffold14419	202005	202052	Bostr.14419s0030.1	1	A3ss	AT5G47420
Scaffold7128	1636992	1637141	Bostr.7128s0363.1	0.453862	A3ss	AT1G17520
Scaffold7128	692698	692775	Bostr.7128s0133.1	0.953584	A3ss	AT1G15200
Scaffold13671	2388440	2388924	Bostr.13671s0451.1	0.880318	A3ss	AT1G10380
Scaffold20055	415862	416730	Bostr.20055s0092.1	1	A3ss	AT5G11460
Scaffold13158	1117891	1118169	Bostr.13158s0234.1	0.966558	A3ss	AT3G62310
Scaffold13158	1068999	1069364	Bostr.13158s0220.1	1	A3ss	AT3G62150
Scaffold23794	1086772	1087120	Bostr.23794s0193.1	0.482039	A3ss	AT2G38780
Scaffold26326	2030003	2030059	Bostr.26326s0173.1	1	A3ss	AT2G25000
Scaffold24513	398060	398191	Bostr.24513s0065.1	1	A3ss	AT2G31580
Scaffold13671	1512072	1512193	Bostr.13671s0284.1	0.901354	A3ss	AT1G11780
Scaffold6864	1373035	1373061	Bostr.6864s0277.1	0.463313	A3ss	AT3G49645
Scaffold15697	350138	350420	Bostr.15697s0071.1	1	A3ss	AT1G27430
Scaffold15654	93843	93930	Bostr.15654s0023.1	0.16496	A3ss	AT1G48110
Scaffold20505	368857	368992	Bostr.20505s0079.1	0.628537	A3ss	AT3G56720
Scaffold2570	1075202	1075212	Bostr.2570s0211.1	1	A3ss	AT3G04840
Scaffold26527	1114561	1114613	Bostr.26527s0162.1	0.797337	A3ss	AT5G20380
Scaffold26833	25368	25534	Bostr.26833s0003.1	1	A3ss	AT5G62290
Scaffold26833	25368	25534	Bostr.26833s0003.1	0.98289	A3ss	AT5G62290
Scaffold7867	7577430	7577548	Bostr.7867s1499.1	1	A3ss	AT4G36400
Scaffold124	301414	301423	Bostr.0124s0055.1	0.952761	A3ss	AT1G52670
Scaffold2128	749892	751001	Bostr.2128s0171.1	1	A3ss	AT5G02870
Scaffold26833	1040995	1041707	Bostr.26833s0196.1	0.724588	A3ss	AT5G60450
Scaffold26527	2081676	2081766	Bostr.26527s0356.1	1	A3ss	AT5G18550
Scaffold2199	412025	412085	Bostr.2199s0035.1	1	A3ss	AT2G14680
Scaffold697	595343	595424	Bostr.0697s0113.1	0.229367	A3ss	AT3G54970
Scaffold597	454737	454830	Bostr.0597s0045.1	0.254706	A3ss	AT4G14340
Scaffold11793	405502	405525	Bostr.11793s0081.1	0.0897727	A3ss	AT3G53090
Scaffold26959	820748	821005	Bostr.26959s0111.1	0.842021	A3ss	AT1G67910
Scaffold11916	1573	1659	Bostr.11916s0001.1	1	A3ss	AT3G57470
Scaffold7867	512381	512468	Bostr.7867s0088.1	1	A3ss	AT4G23000
Scaffold30275	872599	872736	Bostr.30275s0136.1	0.205353	A3ss	AT4G16765
Scaffold30275	872599	872736	Bostr.30275s0136.1	0.154334	A3ss	AT4G16765
Scaffold22252	611501	611562	Bostr.22252s0131.1	1	A3ss	AT3G09360
Scaffold568	34642	34683	Bostr.0568s0010.1	1	A3ss	AT5G66005
Scaffold27991	83522	83999	Bostr.27991s0008.1	1	A3ss	AT2G27600
Scaffold7867	6539075	6540223	Bostr.7867s1283.1	1	A3ss	AT4G34310
Scaffold13671	320450	320475	Bostr.13671s0063.1	1	A3ss	AT1G13920
Scaffold7904	807	897	Bostr.7904s0001.1	1	A3ss	AT5G03440
Scaffold2444	68243	68397	Bostr.2444s0002.1	1	A3ss	AT3G45100
Scaffold3640	457524	457608	Bostr.3640s0103.1	0.731405	A3ss	AT3G13225
Scaffold697	332500	334671	Bostr.0697s0065.1	0.17345	A3ss	AT3G54540
Scaffold25219	1555177	1555317	Bostr.25219s0343.1	0.823151	A3ss	AT1G06150
Scaffold25993	2069444	2069689	Bostr.25993s0432.1	0.745153	A3ss	AT2G43480
Scaffold25993	2069444	2069689	Bostr.25993s0432.1	0.152455	A3ss	AT2G43480
Scaffold25993	2069444	2069689	Bostr.25993s0432.1	0.316009	A3ss	AT2G43480
Scaffold13129	603482	603536	Bostr.13129s0145.1	1	A3ss	AT5G08190
Scaffold7200	447160	447414	Bostr.7200s0059.1	1	A3ss	AT5G40600
Scaffold23794	4645901	4646086	Bostr.23794s0833.1	0.891661	A3ss	AT2G32760
Scaffold24513	303874	303995	Bostr.24513s0050.1	0.393128	A3ss	AT2G31800
Scaffold597	430547	430584	Bostr.0597s0037.1	1	A3ss	AT4G14290
Scaffold7867	6040450	6040596	Bostr.7867s1177.1	1	A3ss	AT4G33250
Scaffold10689	476059	476700	Bostr.10689s0088.1	0.225022	A3ss	AT4G21430
Scaffold10273	426283	426378	Bostr.10273s0087.1	0.461888	A3ss	AT1G72640
Scaffold10273	426877	427050	Bostr.10273s0087.1	0.630859	A3ss	AT1G72640
Scaffold25219	707144	707193	Bostr.25219s0145.1	1	A3ss	AT1G08030
Scaffold19424	5608176	5609270	Bostr.19424s0732.1	0.712152	A3ss	AT3G19290
Scaffold19424	5608176	5609270	Bostr.19424s0732.1	0.42391	A3ss	AT3G19290
Scaffold20903	855725	855928	Bostr.20903s0187.1	1	A3ss	AT3G59660
Scaffold19424	2448943	2449095	Bostr.19424s0259.1	0.204946	A3ss	AT3G23790
Scaffold19424	2448943	2449095	Bostr.19424s0259.1	0.319716	A3ss	AT3G23790
Scaffold6758	137194	137409	Bostr.6758s0028.1	0.691834	A3ss	AT1G55490
Scaffold26326	315763	315896	Bostr.26326s0014.1	0.471433	A3ss	AT2G26350
Scaffold20505	335203	335366	Bostr.20505s0070.1	1	A3ss	AT3G56830
Scaffold1774	365972	366091	Bostr.1774s0031.1	0.169466	A3ss	AT1G35420
Scaffold25463	508802	509128	Bostr.25463s0066.1	0.664455	A3ss	AT4G12460
Scaffold2570	1170879	1171109	Bostr.2570s0236.1	1	A3ss	AT3G04630
Scaffold2128	234325	235113	Bostr.2128s0047.1	0.669709	A3ss	AT5G04010
Scaffold24513	1199481	1200005	Bostr.24513s0192.1	0.244121	A3ss	AT5G19660
Scaffold29827	2837051	2837295	Bostr.29827s0280.1	0.249824	A3ss	AT5G25360
Scaffold23794	2540486	2540797	Bostr.23794s0433.1	0.90782	A3ss	AT3G53000
Scaffold23794	1584340	1584576	Bostr.23794s0290.1	1	A3ss	AT2G37840
Scaffold13129	2173428	2173497	Bostr.13129s0469.1	1	A3ss	AT5G04920
Scaffold10273	468404	468663	Bostr.10273s0097.1	1	A3ss	AT1G72530
Scaffold7128	1563867	1563934	Bostr.7128s0351.1	0.643984	A3ss	AT1G17410
Scaffold12659	763728	763776	Bostr.12659s0129.1	0.703752	A3ss	AT1G22750
Scaffold13671	102880	102998	Bostr.13671s0018.1	0.814357	A3ss	AT1G14340
Scaffold10040	1858389	1858645	Bostr.10040s0207.1	0.638355	A3ss	AT1G60200
Scaffold2570	705860	706018	Bostr.2570s0141.1	1	A3ss	AT3G05420
Scaffold597	1061643	1063826	Bostr.0597s0122.1	1	A3ss	AT4G14920
Scaffold26675	2491752	2492285	Bostr.26675s0431.1	1	A3ss	AT1G03190
Scaffold23794	628870	628959	Bostr.23794s0112.1	1	A3ss	AT2G39630
Scaffold20129	1728453	1728515	Bostr.20129s0300.1	1	A3ss	AT1G78660
Scaffold25219	330998	331408	Bostr.25219s0073.1	1	A3ss	AT1G08720
Scaffold7128	1222539	1222772	Bostr.7128s0270.1	1	A3ss	AT1G16650
Scaffold3877	775448	775539	Bostr.3877s0061.1	0.824179	A3ss	AT4G06676
Scaffold3359	804677	805550	Bostr.3359s0078.1	0.228619	A3ss	AT1G32810
Scaffold7128	740215	740219	Bostr.7128s0148.1	0.670397	A3ss	AT1G15350
Scaffold7128	740215	740219	Bostr.7128s0148.1	0.0708658	A3ss	AT1G15350
Scaffold13671	363881	364019	Bostr.13671s0076.1	0.542534	A3ss	AT1G13770
Scaffold29505	186344	186778	Bostr.29505s0019.1	1	A3ss	AT2G26890
Scaffold7903	640027	641259	Bostr.7903s0137.1	0.328347	A3ss	AT2G20320
Scaffold10199	132772	132889	Bostr.10199s0016.1	0.949394	A3ss	AT5G24170
Scaffold2392	432774	432840	Bostr.2392s0022.1	0.535055	A3ss	AT5G48545
Scaffold556	4299030	4299548	Bostr.0556s0679.1	0.660059	A3ss	AT3G43590
Scaffold9017	246110	246240	Bostr.9017s0023.1	1	A3ss	AT4G13870
Scaffold7903	269309	269398	Bostr.7903s0049.1	0.106807	A3ss	AT2G01220
Scaffold23794	2227557	2227635	Bostr.23794s0384.1	0.077635	A3ss	AT2G37050
Scaffold14881	64446	65012	Bostr.14881s0002.1	0.648414	A3ss	AT1G61850
Scaffold23794	3497187	3497244	Bostr.23794s0619.1	1	A3ss	AT1G30620
Scaffold23794	3497187	3497244	Bostr.23794s0619.1	1	A3ss	AT1G30620
Scaffold7867	2793931	2794320	Bostr.7867s0559.1	1	A3ss	AT4G27390
Scaffold23794	4681834	4682140	Bostr.23794s0840.1	1	A3ss	AT2G32690
Scaffold13129	238591	238664	Bostr.13129s0057.1	0.384774	A3ss	AT5G09390
Scaffold5763	472539	472637	Bostr.5763s0038.1	0.156748	A3ss	AT5G24810
Scaffold19427	181609	181736	Bostr.19427s0023.1	1	A3ss	AT2G22530
Scaffold29044	1491584	1491676	Bostr.29044s0121.1	0.162349	A3ss	AT5G18230
Scaffold18351	1065421	1065591	Bostr.18351s0113.1	0.669026	A3ss	AT2G16530
Scaffold3288	225277	225420	Bostr.3288s0046.1	1	A3ss	AT1G73990
Scaffold26959	1250628	1250848	Bostr.26959s0176.1	1	A3ss	AT1G67310
Scaffold26833	3700940	3701449	Bostr.26833s0702.1	1	A3ss	AT5G55560
Scaffold597	1408543	1410895	Bostr.0597s0152.1	0.0938314	A3ss	AT4G15180
Scaffold7867	1598178	1598320	Bostr.7867s0301.1	1	A3ss	AT4G24970
Scaffold18351	354470	354758	Bostr.18351s0032.1	0.916769	A3ss	AT2G15580
Scaffold26527	2104465	2105796	Bostr.26527s0359.1	0.823271	A3ss	AT5G18520
Scaffold7903	690289	690362	Bostr.7903s0147.1	0.0826127	A3ss	AT2G20210
Scaffold23794	3906787	3906870	Bostr.23794s0693.1	0.4805	A3ss	AT2G34090
Scaffold3640	17186	17251	Bostr.3640s0002.1	1	A3ss	AT3G12250
Scaffold12302	2008652	2008804	Bostr.12302s0149.1	1	A3ss	AT1G47230
Scaffold21942	79663	79744	Bostr.21942s0007.1	0.628885	A3ss	AT5G11580
Scaffold19046	41829	41927	Bostr.19046s0010.1	1	A3ss	AT3G02980
Scaffold597	392914	393095	Bostr.0597s0030.1	0.396851	A3ss	AT4G14270
Scaffold23794	2218244	2218470	Bostr.23794s0383.1	0.151181	A3ss	AT2G37060
Scaffold15697	920885	920950	Bostr.15697s0152.1	0.191537	A3ss	AT1G28320
Scaffold2902	530960	531370	Bostr.2902s0107.1	0.77166	A3ss	AT5G13730
Scaffold7867	2718412	2718532	Bostr.7867s0544.1	1	A3ss	AT4G27250
Scaffold11568	94168	94230	Bostr.11568s0005.1	1	A3ss	AT2G41740
Scaffold26959	2987577	2987675	Bostr.26959s0324.1	0.580712	A3ss	AT2G45330
Scaffold3148	2214718	2214771	Bostr.3148s0250.1	1	A3ss	AT5G42520
Scaffold556	4656840	4657171	Bostr.0556s0733.1	1	A3ss	AT3G44370
Scaffold26833	2211891	2212324	Bostr.26833s0430.1	0.244721	A3ss	AT5G58220
Scaffold20055	324438	324557	Bostr.20055s0078.1	1	A3ss	AT5G11600
Scaffold597	625821	625990	Bostr.0597s0068.1	0.280884	A3ss	AT4G14560
Scaffold23794	4545323	4545880	Bostr.23794s0809.1	1	A3ss	AT2G32900
Scaffold26527	1319186	1319408	Bostr.26527s0207.1	0.720703	A3ss	AT5G19930
Scaffold23794	1000769	1002373	Bostr.23794s0176.1	0.848744	A3ss	AT2G38940
Scaffold23794	4217181	4217291	Bostr.23794s0752.1	1	A3ss	AT2G33490
Scaffold23794	2348490	2348606	Bostr.23794s0403.1	0.135628	A3ss	AT2G36895
Scaffold7365	190055	190243	Bostr.7365s0023.1	1	A3ss	AT4G00840
Scaffold16457	1397	1522	Bostr.16457s0001.1	1	A3ss	AT1G51310
Scaffold15697	4679	4834	Bostr.15697s0001.1	1	A3ss	AT1G25290
Scaffold27895	1295018	1295120	Bostr.27895s0139.1	1	A3ss	AT2G23470
Scaffold26675	1466717	1466806	Bostr.26675s0239.1	1	A3ss	AT1G49350
Scaffold12659	2115879	2116118	Bostr.12659s0394.1	1	A3ss	AT1G26090
Scaffold7867	4330750	4331072	Bostr.7867s0866.1	1	A3ss	AT4G30150
Scaffold13129	484601	485219	Bostr.13129s0114.1	0.713708	A3ss	AT5G08430
Scaffold597	231754	232536	Bostr.0597s0016.1	1	A3ss	AT4G14160
Scaffold13175	497749	497933	Bostr.13175s0102.1	1	A3ss	AT5G09995
Scaffold2902	99044	99317	Bostr.2902s0020.1	0.42508	A3ss	AT5G12840
Scaffold2902	76812	77773	Bostr.2902s0015.1	0.750848	A3ss	AT5G12440
Scaffold7867	4398239	4398257	Bostr.7867s0872.1	0.669332	A3ss	AT4G30200
Scaffold13129	668108	668210	Bostr.13129s0152.1	1	A3ss	AT5G08130
Scaffold10273	1758276	1758514	Bostr.10273s0313.1	1	A3ss	AT1G70440
Scaffold2570	286189	286267	Bostr.2570s0056.1	0.198171	A3ss	AT3G06035
Scaffold2128	31201	31285	Bostr.2128s0005.1	0.475312	A3ss	AT5G04430
Scaffold2128	33422	33546	Bostr.2128s0005.1	0.935836	A3ss	AT5G04430
Scaffold15774	2385950	2386039	Bostr.15774s0230.1	1	A3ss	AT5G51200
Scaffold568	1594950	1595500	Bostr.0568s0351.1	1	A3ss	AT5G64470
Scaffold568	1594950	1595500	Bostr.0568s0351.1	0.179209	A3ss	AT5G64470
Scaffold568	1594950	1595500	Bostr.0568s0351.1	1	A3ss	AT5G64470
Scaffold568	1594950	1595500	Bostr.0568s0351.1	0.377772	A3ss	AT5G64470
Scaffold3359	100431	100463	Bostr.3359s0008.1	1	A3ss	AT1G33700
Scaffold26833	2548369	2549583	Bostr.26833s0492.1	1	A3ss	AT1G30790
Scaffold7305	410557	410825	Bostr.7305s0060.1	0.567551	A3ss	AT5G52660
Scaffold28625	1198422	1198638	Bostr.28625s0230.1	0.286033	A3ss	AT3G14770
Scaffold26833	807705	807844	Bostr.26833s0151.1	1	A3ss	AT5G60870
Scaffold7903	7529	7790	Bostr.7903s0002.1	1	A3ss	AT2G01750
Scaffold13671	981168	981317	Bostr.13671s0185.1	1	A3ss	AT1G12730
Scaffold13671	981168	981317	Bostr.13671s0185.1	1	A3ss	AT1G12730
Scaffold597	1648177	1648242	Bostr.0597s0186.1	0.568875	A3ss	AT4G15540
Scaffold19424	2759011	2759368	Bostr.19424s0295.1	1	A3ss	AT3G23430
Scaffold10040	2294324	2294360	Bostr.10040s0256.1	0.527895	A3ss	AT1G59750
Scaffold5763	949277	949363	Bostr.5763s0084.1	1	A3ss	AT5G24350
Scaffold27991	935505	935584	Bostr.27991s0076.1	1	A3ss	AT2G28480
Scaffold7867	7326760	7327170	Bostr.7867s1457.1	1	A3ss	AT4G35920
Scaffold10689	732780	732965	Bostr.10689s0140.1	0.663935	A3ss	AT2G03690
Scaffold13158	306456	306506	Bostr.13158s0060.1	0.48288	A3ss	AT3G60600
Scaffold13175	178665	178831	Bostr.13175s0043.1	1	A3ss	AT5G10560
Scaffold25993	995037	995142	Bostr.25993s0203.1	0.510388	A3ss	AT2G45700
Scaffold27991	1807678	1807748	Bostr.27991s0179.1	1	A3ss	AT2G29350
Scaffold5763	454588	454781	Bostr.5763s0034.1	1	A3ss	AT5G24850
Scaffold7867	6313738	6313974	Bostr.7867s1240.1	0.242089	A3ss	AT4G33920
Scaffold13158	1113205	1113292	Bostr.13158s0233.1	0.736862	A3ss	AT3G62300
Scaffold7867	2224504	2224677	Bostr.7867s0433.1	1	A3ss	AT4G26140
Scaffold18351	338485	338550	Bostr.18351s0028.1	0.327069	A3ss	AT2G15530
Scaffold28243	59209	59318	Bostr.28243s0012.1	1	A3ss	AT5G47080
Scaffold10273	1659175	1659736	Bostr.10273s0296.1	0.484065	A3ss	AT1G70590
Scaffold18351	2806538	2806676	Bostr.18351s0344.1	0.526804	A3ss	AT2G18770
Scaffold1040	509544	509637	Bostr.1040s0046.1	1	A3ss	AT1G34245
Scaffold23794	213546	213845	Bostr.23794s0038.1	0.235694	A3ss	AT2G40190
Scaffold13129	595074	595134	Bostr.13129s0143.1	1	A3ss	AT5G08230
Scaffold30275	1372505	1372614	Bostr.30275s0226.1	0.83478	A3ss	AT4G17640
Scaffold556	3149391	3149713	Bostr.0556s0518.1	1	A3ss	AT3G28690
Scaffold7867	3154082	3154151	Bostr.7867s0642.1	0.905435	A3ss	AT4G28080
Scaffold27991	329993	330294	Bostr.27991s0032.1	1	A3ss	AT2G28880
Scaffold3640	29688	29771	Bostr.3640s0005.1	0.73354	A3ss	AT3G12280
Scaffold25993	889879	889961	Bostr.25993s0174.1	1	A3ss	AT2G45950
Scaffold7128	2905855	2906111	Bostr.7128s0624.1	0.141738	A3ss	AT1G20225
Scaffold26959	799513	800004	Bostr.26959s0107.1	1	A3ss	AT1G67950
Scaffold20505	451375	451385	Bostr.20505s0099.1	0.366116	A3ss	AT3G56570
Scaffold26527	943978	944030	Bostr.26527s0137.1	0.764842	A3ss	AT5G20680
Scaffold26527	943978	944030	Bostr.26527s0137.1	1	A3ss	AT5G20680
Scaffold29505	101282	101388	Bostr.29505s0004.1	1	A3ss	AT2G26780
Scaffold25993	890066	890208	Bostr.25993s0174.1	0.241623	A3ss	AT2G45950
Scaffold26675	1000942	1001084	Bostr.26675s0166.1	1	A3ss	AT1G50000
Scaffold7867	7244042	7244247	Bostr.7867s1441.1	0.605335	A3ss	AT4G35780
Scaffold10273	428551	428913	Bostr.10273s0088.1	0.461443	A3ss	AT1G72630
Scaffold7128	1885267	1885372	Bostr.7128s0420.1	1	A3ss	AT1G18180
Scaffold7867	4572813	4572871	Bostr.7867s0903.1	0.439652	A3ss	AT4G30510
Scaffold10846	1296	1353	Bostr.10846s0001.1	97	MXE	AT1G09210
Scaffold26833	1449313	1449633	Bostr.26833s0276.1	246	MXE	AT5G59610
Scaffold14419	184145	184317	Bostr.14419s0026.1	80	MXE	AT5G47455
Scaffold25494	140945	141083	Bostr.25494s0031.1	168	MXE	AT1G09730
Scaffold2099	1576	1647	Bostr.2099s0001.1	225	MXE	AT5G60370
Scaffold26833	3064722	3064895	Bostr.26833s0574.1	156	MXE	AT5G56870
Scaffold30275	2740798	2740911	Bostr.30275s0442.1	147	MXE	AT4G19645
Scaffold27991	734220	734275	Bostr.27991s0067.1	254	MXE	AT2G28560
Scaffold20129	1887718	1888070	Bostr.20129s0336.1	0	SE	AT1G78995
Scaffold7867	5906272	5907504	Bostr.7867s1152.1	7.68562e-09	SE	AT4G33010
Scaffold597	1030956	1030988	Bostr.0597s0115.1	8.09432e-09	SE	AT4G14880
Scaffold556	1195409	1197301	Bostr.0556s0204.1	3.58885e-07	SE	AT2G03880
Scaffold15774	3115714	3115911	Bostr.15774s0329.1	3.07387e-07	SE	AT5G51820
Scaffold124	115120	115347	Bostr.0124s0013.1	1.32584e-06	SE	AT1G52220
Scaffold2618	329540	329572	Bostr.2618s0066.1	3.6113e-06	SE	AT5G17300
Scaffold24513	959441	960479	Bostr.24513s0161.1	1.12379e-05	SE	AT2G30690
Scaffold7128	2710128	2710181	Bostr.7128s0586.1	6.67752e-05	SE	AT1G19860
Scaffold7128	2710128	2710181	Bostr.7128s0586.1	0.000120083	SE	AT1G19860
Scaffold2128	469886	470660	Bostr.2128s0094.1	0.000150337	SE	AT5G03560
Scaffold7128	2645354	2645400	Bostr.7128s0579.1	0.000173177	SE	AT1G19800
Scaffold11793	390810	391316	Bostr.11793s0077.1	0.000230181	SE	AT3G53130
Scaffold19424	5267490	5267508	Bostr.19424s0678.1	0.000416047	SE	AT3G19830
Scaffold26833	3663179	3664339	Bostr.26833s0691.1	0.000500871	SE	AT5G55660
Scaffold10199	1175473	1175628	Bostr.10199s0160.1	0.000592569	SE	AT5G22860
Scaffold23794	688012	688068	Bostr.23794s0126.1	0.000916721	SE	AT2G39470
Scaffold7867	6510253	6510336	Bostr.7867s1276.1	0.00149955	SE	AT4G34240
Scaffold10199	1050869	1051312	Bostr.10199s0143.1	0.00312778	SE	AT5G23020
Scaffold19424	6323457	6323697	Bostr.19424s0862.1	0.003375	SE	AT3G18080
Scaffold15774	3115714	3115911	Bostr.15774s0329.1	0.00396164	SE	AT5G51820
Scaffold6864	916636	916729	Bostr.6864s0190.1	0.00398569	SE	AT3G50560
Scaffold26959	2538343	2538581	Bostr.26959s0287.1	0.0060842	SE	AT1G66330
Scaffold25570	117025	117136	Bostr.25570s0019.1	0.00609565	SE	AT1G21400
Scaffold10199	1050869	1051312	Bostr.10199s0143.1	0.00653632	SE	AT5G23020
Scaffold13158	1619707	1619824	Bostr.13158s0357.1	0.00689695	SE	AT3G63520
Scaffold2021	881339	881653	Bostr.2021s0074.1	0.00806375	SE	AT4G13250
Scaffold7867	8027241	8027381	Bostr.7867s1587.1	0.00884712	SE	AT4G37280
Scaffold10689	560189	560455	Bostr.10689s0102.1	0.00841822	SE	AT4G21570
Scaffold10273	1650290	1650652	Bostr.10273s0293.1	0.00887485	SE	AT1G70620
Scaffold19424	7671116	7671145	Bostr.19424s1125.1	0.00927197	SE	AT3G11910
Scaffold7128	2645354	2645400	Bostr.7128s0579.1	0.00966157	SE	AT1G19800
Scaffold24513	481844	481897	Bostr.24513s0084.1	0.0105667	SE	AT2G31350
Scaffold25993	787767	787826	Bostr.25993s0145.1	0.0105119	SE	AT2G46230
Scaffold26833	3064722	3064895	Bostr.26833s0574.1	0.0112619	SE	AT5G56870
Scaffold26833	3064722	3064895	Bostr.26833s0574.1	0.0112195	SE	AT5G56870
Scaffold17584	84837	84884	Bostr.17584s0006.1	0.0119224	SE	AT5G38470
Scaffold30275	1335569	1335706	Bostr.30275s0221.1	0.0128254	SE	AT4G17600
Scaffold13083	772329	772778	Bostr.13083s0066.1	0.0125958	SE	AT5G48240
Scaffold3877	605615	605656	Bostr.3877s0051.1	0.0133764	SE	AT4G07990
Scaffold10199	355921	356140	Bostr.10199s0054.1	0.0139947	SE	AT5G23810
Scaffold18351	3314542	3314603	Bostr.18351s0407.1	0.0143828	SE	AT2G19480
Scaffold26833	4165441	4165497	Bostr.26833s0791.1	0.0164232	SE	AT5G54750
Scaffold7128	1017125	1017275	Bostr.7128s0217.1	0.0187519	SE	AT1G15980
Scaffold18351	3315655	3315672	Bostr.18351s0407.1	0.0190262	SE	AT2G19480
Scaffold3288	42679	42977	Bostr.3288s0008.1	0.0224671	SE	AT1G73655
Scaffold22252	88500	88636	Bostr.22252s0018.1	0.0246358	SE	AT3G10450
Scaffold12659	728895	728958	Bostr.12659s0123.1	0.025133	SE	AT1G22690
Scaffold13158	628691	628748	Bostr.13158s0137.1	0.0261182	SE	AT3G61440
Scaffold10273	2579518	2580312	Bostr.10273s0436.1	0.0278615	SE	AT1G69330
Scaffold19424	6328614	6328803	Bostr.19424s0863.1	0.0287899	SE	AT3G18070
Scaffold20129	1750954	1751016	Bostr.20129s0302.1	0.0313859	SE	AT1G78680
Scaffold13404	429245	429347	Bostr.13404s0023.1	0.0303436	SE	AT1G54490
Scaffold26833	3064722	3064895	Bostr.26833s0574.1	0.0299235	SE	AT5G56870
Scaffold6251	7866	7942	Bostr.6251s0001.1	0.0323652	SE	AT5G02940
Scaffold19424	7722935	7723093	Bostr.19424s1133.1	0.0364674	SE	AT1G55310
Scaffold7867	4975066	4975599	Bostr.7867s0976.1	0.0393767	SE	AT4G31180
Scaffold19424	7495411	7495477	Bostr.19424s1088.1	0.0421974	SE	AT3G11560
Scaffold5325	184753	184955	Bostr.5325s0027.1	0.0422553	SE	AT1G01070
Scaffold12302	207942	208003	Bostr.12302s0010.1	0.041453	SE	AT1G42970
Scaffold25570	89211	89651	Bostr.25570s0014.1	0.042352	SE	AT1G01260
Scaffold10273	2487601	2487708	Bostr.10273s0416.1	0.043882	SE	AT1G69510
Scaffold7867	8113461	8113582	Bostr.7867s1607.1	0.0435677	SE	AT4G37460
Scaffold25219	1662917	1663363	Bostr.25219s0366.1	0.0474008	SE	AT1G05970
Scaffold10273	515482	515582	Bostr.10273s0100.1	0.0474376	SE	AT1G72500
Scaffold5022	379018	379111	Bostr.5022s0048.1	0.0497003	SE	AT2G21870
Scaffold26675	870629	870704	Bostr.26675s0149.1	0.0502773	SE	AT1G50200
Scaffold25993	1385548	1385676	Bostr.25993s0281.1	0.0461406	SE	AT2G44920
Scaffold30287	856	954	Bostr.30287s0001.1	0.0490868	SE	AT1G09430
Scaffold26833	3064722	3064895	Bostr.26833s0574.1	0.0481746	SE	AT5G56870
Scaffold15697	1430298	1430443	Bostr.15697s0236.1	0.0505831	SE	AT1G29390
Scaffold568	2224374	2224460	Bostr.0568s0476.1	0.0496277	SE	AT5G63310
Scaffold30275	2448294	2448447	Bostr.30275s0398.1	0.0465286	SE	AT4G19160
Scaffold7903	461232	461392	Bostr.7903s0104.1	0.0511785	SE	AT2G20585
Scaffold29827	865673	865972	Bostr.29827s0056.1	0.0582687	SE	AT5G27380
Scaffold19424	7781903	7781981	Bostr.19424s1150.1	0.0578928	SE	AT3G12130
Scaffold11793	390810	391316	Bostr.11793s0077.1	0.0587351	SE	AT3G53130
Scaffold25993	2130194	2130341	Bostr.25993s0447.1	0.0581415	SE	AT2G43330
Scaffold30275	2571102	2571213	Bostr.30275s0417.1	0.05872	SE	AT4G19410
Scaffold12659	1558968	1559006	Bostr.12659s0294.1	0.0553662	SE	AT1G27020
Scaffold568	827815	827882	Bostr.0568s0176.1	0.0562245	SE	AT5G67500
Scaffold11488	14353	14434	Bostr.11488s0005.1	0.0565614	SE	AT2G32295
Scaffold23997	83478	83697	Bostr.23997s0012.1	0.0542487	SE	AT5G11150
Scaffold21942	134026	134102	Bostr.21942s0010.1	0.067632	SE	AT2G23010
Scaffold13671	990884	991637	Bostr.13671s0189.1	0.0628589	SE	AT1G12680
Scaffold28243	173554	173733	Bostr.28243s0024.1	0.0622942	SE	AT5G47040
Scaffold8819	1035929	1035995	Bostr.8819s0135.1	0.0681956	SE	AT5G46020
Scaffold13129	1436617	1436672	Bostr.13129s0312.1	0.0635936	SE	AT5G06600
Scaffold30287	856	954	Bostr.30287s0001.1	0.0697625	SE	AT1G09430
Scaffold29223	78792	78936	Bostr.29223s0010.1	0.0664603	SE	AT1G64650
Scaffold29044	1084299	1084580	Bostr.29044s0093.1	0.063995	SE	AT5G35180
Scaffold30275	2571102	2571213	Bostr.30275s0417.1	0.0653458	SE	AT4G19410
Scaffold2392	705191	705274	Bostr.2392s0052.1	0.0646569	SE	AT5G48790
Scaffold6864	321908	321969	Bostr.6864s0066.1	0.0624031	SE	AT3G51820
Scaffold20129	2836839	2836958	Bostr.20129s0541.1	0.0685013	SE	AT1G79730
Scaffold19412	32843	33147	Bostr.19412s0005.1	0.069825	SE	AT5G47860
Scaffold24513	943378	943432	Bostr.24513s0159.1	0.0630249	SE	AT2G30700
Scaffold12319	6961	7443	Bostr.12319s0002.1	0.0718652	SE	AT1G70770
Scaffold12421	1369	1464	Bostr.12421s0001.1	0.072017	SE	AT1G60600
Scaffold25219	2546386	2546460	Bostr.25219s0537.1	0.0748926	SE	AT1G48620
Scaffold21942	137029	137100	Bostr.21942s0010.1	0.0781821	SE	AT2G23010
Scaffold12659	731730	731852	Bostr.12659s0124.1	0.0793021	SE	AT1G22700
Scaffold29044	931477	931622	Bostr.29044s0078.1	0.0797029	SE	AT5G35400
Scaffold7867	4661939	4661981	Bostr.7867s0913.1	0.0800979	SE	AT4G30580
Scaffold26675	1033947	1034008	Bostr.26675s0172.1	0.0763553	SE	AT1G49970
Scaffold556	1095212	1095268	Bostr.0556s0182.1	0.0771726	SE	AT2G03667
Scaffold2021	295123	295192	Bostr.2021s0018.1	0.079802	SE	AT4G12830
Scaffold7867	2552000	2552111	Bostr.7867s0509.1	0.0838075	SE	AT4G26850
Scaffold22252	216888	216980	Bostr.22252s0045.1	0.0844484	SE	AT3G10180
Scaffold556	2306943	2306944	Bostr.0556s0386.1	0.0876215	SE	AT3G27100
Scaffold2618	22392	22394	Bostr.2618s0005.1	0.0896397	SE	AT5G16680
Scaffold2099	1576	1647	Bostr.2099s0001.1	0.0890861	SE	AT5G60370
Scaffold20505	590083	590738	Bostr.20505s0138.1	0.0865809	SE	AT3G56140
Scaffold697	204270	204479	Bostr.0697s0037.1	0.0863096	SE	AT3G54250
Scaffold20055	63778	63900	Bostr.20055s0017.1	0.0883761	SE	AT5G12120
Scaffold13158	153045	153100	Bostr.13158s0027.1	0.0817319	SE	AT3G60360
Scaffold5325	541523	541717	Bostr.5325s0108.1	0.0839727	SE	AT1G01860
Scaffold19424	6974125	6974549	Bostr.19424s0992.1	0.0890606	SE	AT3G10690
Scaffold2902	501251	501345	Bostr.2902s0099.1	0.0875732	SE	AT5G13650
Scaffold13175	133617	133628	Bostr.13175s0031.1	0.0925076	SE	AT5G10710
Scaffold7867	2385385	2385541	Bostr.7867s0472.1	0.0937438	SE	AT4G26510
Scaffold22157	324836	324896	Bostr.22157s0057.1	0.0936028	SE	AT1G62780
Scaffold7867	6451416	6451468	Bostr.7867s1262.1	0.0940028	SE	AT4G34120
Scaffold12659	2186643	2187035	Bostr.12659s0405.1	0.0977246	SE	AT1G25490
Scaffold13208	104841	105048	Bostr.13208s0025.1	0.0978886	SE	AT2G47910
Scaffold7867	1016273	1016357	Bostr.7867s0169.1	0.0967028	SE	AT4G23710
Scaffold7867	2371075	2371253	Bostr.7867s0467.1	0.103765	SE	AT4G26480
Scaffold2902	748514	748571	Bostr.2902s0161.1	0.104939	SE	AT5G14250
Scaffold26675	1258840	1258907	Bostr.26675s0212.1	0.102938	SE	AT1G49600
Scaffold25993	151536	151596	Bostr.25993s0021.1	0.10326	SE	AT2G47390
Scaffold7867	4089340	4089543	Bostr.7867s0838.1	0.104526	SE	AT4G29905
Scaffold14419	184145	184317	Bostr.14419s0026.1	0.101694	SE	AT5G47455
Scaffold24513	1102078	1102887	Bostr.24513s0174.1	0.105694	SE	AT2G30600
Scaffold13129	700686	700703	Bostr.13129s0159.1	0.107014	SE	AT5G08080
Scaffold3288	706092	706416	Bostr.3288s0144.1	0.112234	SE	AT1G74960
Scaffold19046	138907	138971	Bostr.19046s0036.1	0.128481	SE	AT3G03250
Scaffold12302	1285762	1285971	Bostr.12302s0076.1	0.123167	SE	AT1G44170
Scaffold2902	1027871	1028071	Bostr.2902s0217.1	0.114882	SE	AT5G14800
Scaffold26527	755509	755565	Bostr.26527s0109.1	0.117361	SE	AT5G20990
Scaffold26833	3692525	3692574	Bostr.26833s0700.1	0.1254	SE	AT5G55570
Scaffold6864	872905	873234	Bostr.6864s0184.1	0.11177	SE	AT3G50630
Scaffold3288	809839	810158	Bostr.3288s0169.1	0.12944	SE	AT1G75210
Scaffold1643	486	536	Bostr.1643s0001.1	0.125965	SE	AT4G25315
Scaffold2983	1004736	1004951	Bostr.2983s0163.1	0.129958	SE	AT4G02850
Scaffold25993	1876431	1876482	Bostr.25993s0400.1	0.127459	SE	AT2G43750
Scaffold26675	2582623	2582684	Bostr.26675s0448.1	0.109882	SE	AT1G03055
Scaffold11568	99502	99607	Bostr.11568s0007.1	0.127948	SE	AT2G41720
Scaffold25463	2935623	2936138	Bostr.25463s0346.1	0.127387	SE	AT4G09730
Scaffold13175	467716	468005	Bostr.13175s0093.1	0.118261	SE	AT5G10080
Scaffold10273	1800985	1801033	Bostr.10273s0316.1	0.122383	SE	AT1G70410
Scaffold26959	1087881	1088006	Bostr.26959s0154.1	0.119825	SE	AT1G67550
Scaffold697	562086	562276	Bostr.0697s0105.1	0.115065	SE	AT3G54890
Scaffold29044	1084299	1084580	Bostr.29044s0093.1	0.12018	SE	AT5G35180
Scaffold26527	582412	583045	Bostr.26527s0085.1	0.124385	SE	AT5G21930
Scaffold124	247167	247451	Bostr.0124s0039.1	0.121297	SE	AT1G52510
Scaffold10689	235106	235132	Bostr.10689s0038.1	0.124341	SE	AT4G20850
Scaffold10273	1665590	1665706	Bostr.10273s0298.1	0.118699	SE	AT1G70580
Scaffold13671	2497334	2497425	Bostr.13671s0472.1	0.120948	SE	AT1G10155
Scaffold19424	6328614	6328803	Bostr.19424s0863.1	0.113983	SE	AT3G18070
Scaffold7128	1202090	1202182	Bostr.7128s0264.1	0.115458	SE	AT1G16570
Scaffold7128	3318030	3318090	Bostr.7128s0696.1	0.120757	SE	AT1G21065
Scaffold7867	3585258	3585483	Bostr.7867s0736.1	0.133459	SE	AT4G28940
Scaffold12659	249038	249087	Bostr.12659s0047.1	0.133229	SE	AT1G21930
Scaffold20055	133344	133454	Bostr.20055s0031.1	0.13348	SE	AT5G11950
Scaffold26435	1184	2037	Bostr.26435s0001.1	0.136216	SE	AT2G34780
Scaffold3877	605615	605656	Bostr.3877s0051.1	0.136444	SE	AT4G07990
Scaffold15057	9160	9634	Bostr.15057s0001.1	0.141817	SE	AT3G03380
Scaffold15697	523667	523714	Bostr.15697s0101.1	1	SE	AT1G27750
Scaffold28625	1198289	1198325	Bostr.28625s0230.1	0.266053	SE	AT3G14770
Scaffold27991	734688	734747	Bostr.27991s0067.1	1	SE	AT2G28560
Scaffold11793	310528	310573	Bostr.11793s0067.1	1	SE	AT3G53270
Scaffold2570	371537	371692	Bostr.2570s0071.1	0.617046	SE	AT3G05940
Scaffold26833	5517547	5517607	Bostr.26833s0960.1	1	SE	AT5G53200
Scaffold30057	62673	62904	Bostr.30057s0006.1	1	SE	AT1G57590
Scaffold29044	1491584	1491676	Bostr.29044s0121.1	0.597941	SE	AT5G18230
Scaffold25219	1577822	1578010	Bostr.25219s0348.1	1	SE	AT1G06130
Scaffold13129	755294	755452	Bostr.13129s0172.1	0.941006	SE	AT5G07960
Scaffold30275	2210892	2210954	Bostr.30275s0357.1	1	SE	AT4G18810
Scaffold26959	3329243	3329279	Bostr.26959s0342.1	1	SE	AT1G65700
Scaffold26675	1666343	1666400	Bostr.26675s0269.1	1	SE	AT1G49040
Scaffold10689	246596	246646	Bostr.10689s0039.1	1	SE	AT4G20870
Scaffold25542	158554	158623	Bostr.25542s0042.1	1	SE	AT4G38570
Scaffold7867	7333612	7334061	Bostr.7867s1458.1	0.71627	SE	AT4G35930
Scaffold20903	908776	908838	Bostr.20903s0197.1	0.577469	SE	AT3G59780
Scaffold30271	14552	14839	Bostr.30271s0002.1	1	SE	AT4G13730
Scaffold20129	2513195	2513264	Bostr.20129s0463.1	1	SE	AT1G80490
Scaffold6758	125085	125180	Bostr.6758s0024.1	1	SE	AT1G55535
Scaffold6758	125292	125315	Bostr.6758s0024.1	0.964235	SE	AT1G55535
Scaffold7867	5496229	5496331	Bostr.7867s1084.1	1	SE	AT4G32320
Scaffold2902	638497	638859	Bostr.2902s0132.1	1	SE	AT5G13960
Scaffold2902	638497	638859	Bostr.2902s0132.1	0.374996	SE	AT5G13960
Scaffold20129	1335363	1335455	Bostr.20129s0231.1	1	SE	AT1G77960
Scaffold3288	17478	17536	Bostr.3288s0004.1	1	SE	AT3G27900
Scaffold26833	1553842	1553879	Bostr.26833s0296.1	1	SE	AT5G59480
Scaffold26833	1553965	1554052	Bostr.26833s0296.1	1	SE	AT5G59480
Scaffold7128	341670	341706	Bostr.7128s0050.1	0.276374	SE	AT1G54290
Scaffold697	206709	207019	Bostr.0697s0038.1	1	SE	AT3G54260
Scaffold697	210285	210344	Bostr.0697s0039.1	1	SE	AT3G54270
Scaffold22252	182898	183039	Bostr.22252s0036.1	1	SE	AT3G10270
Scaffold30275	914480	914639	Bostr.30275s0141.1	1	SE	AT4G16800
Scaffold30275	914480	914639	Bostr.30275s0141.1	1	SE	AT4G16800
Scaffold13671	1507668	1507926	Bostr.13671s0283.1	1	SE	AT1G11790
Scaffold1460	431449	431631	Bostr.1460s0104.1	0.283262	SE	AT3G01150
Scaffold15774	1129061	1129138	Bostr.15774s0085.1	1	SE	AT5G49570
Scaffold568	951874	952008	Bostr.0568s0207.1	1	SE	AT5G65780
Scaffold6251	546540	546754	Bostr.6251s0110.1	1	SE	AT5G01400
Scaffold26326	357761	358293	Bostr.26326s0020.1	1	SE	AT3G58930
Scaffold26326	352244	352303	Bostr.26326s0019.1	1	SE	AT2G26300
Scaffold27991	778424	778567	Bostr.27991s0071.1	0.624553	SE	AT2G28520
Scaffold5763	654082	654528	Bostr.5763s0057.1	1	SE	AT5G24610
Scaffold26527	943978	944030	Bostr.26527s0137.1	0.793596	SE	AT5G20680
Scaffold26527	943978	944030	Bostr.26527s0137.1	0.851563	SE	AT5G20680
Scaffold12659	468440	468475	Bostr.12659s0081.1	0.185699	SE	AT1G22280
Scaffold12659	468440	468475	Bostr.12659s0081.1	0.469188	SE	AT1G22280
Scaffold29827	1731412	1731606	Bostr.29827s0173.1	1	SE	AT3G16400
Scaffold18351	1729081	1729232	Bostr.18351s0193.1	1	SE	AT2G17320
Scaffold3279	357551	357629	Bostr.3279s0028.1	1	SE	AT1G64520
Scaffold29827	290432	290469	Bostr.29827s0017.1	1	SE	AT5G28080
Scaffold29827	290432	290469	Bostr.29827s0017.1	1	SE	AT5G28080
Scaffold25993	1769649	1769743	Bostr.25993s0373.1	0.208329	SE	AT2G43970
Scaffold25463	2543396	2543472	Bostr.25463s0301.1	1	SE	AT4G10140
Scaffold30275	1179771	1179856	Bostr.30275s0192.1	1	SE	AT4G17380
Scaffold30275	1179771	1179856	Bostr.30275s0192.1	1	SE	AT4G17380
Scaffold7867	2209981	2209998	Bostr.7867s0430.1	1	SE	AT4G26110
Scaffold2570	516420	516491	Bostr.2570s0107.1	0.372601	SE	AT3G05680
Scaffold25219	513826	513898	Bostr.25219s0107.1	1	SE	AT1G08380
Scaffold25517	197099	197198	Bostr.25517s0001.1	1	SE	AT5G28770
Scaffold124	130138	130218	Bostr.0124s0017.1	1	SE	AT1G52260
Scaffold7867	5041774	5041833	Bostr.7867s0989.1	1	SE	AT4G31350
Scaffold26959	404551	404674	Bostr.26959s0057.1	1	SE	AT1G68370
Scaffold13129	2220914	2220953	Bostr.13129s0480.1	0.367169	SE	AT5G04830
Scaffold13129	2220093	2220204	Bostr.13129s0480.1	0.368593	SE	AT5G04830
Scaffold30275	463513	463547	Bostr.30275s0065.1	1	SE	AT4G02120
Scaffold29827	1673178	1673354	Bostr.29827s0163.1	1	SE	AT5G26680
Scaffold556	1681446	1681520	Bostr.0556s0284.1	1	SE	AT3G26070
Scaffold7128	1211290	1211353	Bostr.7128s0267.1	1	SE	AT1G79090
Scaffold7128	1211081	1211137	Bostr.7128s0267.1	1	SE	AT1G79090
Scaffold2902	523514	523556	Bostr.2902s0104.1	1	SE	AT5G13700
Scaffold20129	2729246	2729733	Bostr.20129s0515.1	1	SE	AT1G80000
Scaffold26675	2459847	2461748	Bostr.26675s0422.1	1	SE	AT1G03300
Scaffold15697	502936	502977	Bostr.15697s0098.1	1	SE	AT1G27720
Scaffold26959	2583125	2583200	Bostr.26959s0294.1	0.800719	SE	AT1G66240
Scaffold2021	654161	654366	Bostr.2021s0060.1	1	SE	AT4G13170
Scaffold24513	807905	808033	Bostr.24513s0141.1	0.54473	SE	AT2G30890
Scaffold26527	2024598	2024670	Bostr.26527s0348.1	1	SE	AT5G18630
Scaffold26527	2024598	2024670	Bostr.26527s0348.1	1	SE	AT5G18630
Scaffold15774	1361063	1361090	Bostr.15774s0103.1	1	SE	AT5G49710
Scaffold7128	436408	436453	Bostr.7128s0072.1	1	SE	AT1G54100
Scaffold22252	216888	216980	Bostr.22252s0045.1	1	SE	AT3G10180
Scaffold29827	800315	800429	Bostr.29827s0052.1	1	SE	AT5G27350
Scaffold19424	5177559	5177639	Bostr.19424s0665.1	0.224118	SE	AT3G19980
Scaffold21942	137178	137293	Bostr.21942s0010.1	1	SE	AT2G23010
Scaffold21942	92974	93019	Bostr.21942s0008.1	0.804163	SE	AT2G23010
Scaffold9638	390861	390932	Bostr.9638s0043.1	1	SE	AT5G37260
Scaffold25463	3071281	3071371	Bostr.25463s0358.1	1	SE	AT4G09640
Scaffold14419	283458	283586	Bostr.14419s0049.1	0.248101	SE	AT5G47540
Scaffold568	53568	54255	Bostr.0568s0016.1	0.34043	SE	AT5G66055
Scaffold3640	758646	758876	Bostr.3640s0166.1	1	SE	AT3G13700
Scaffold3640	758646	758876	Bostr.3640s0166.1	1	SE	AT3G13700
Scaffold15774	368221	368268	Bostr.15774s0022.1	0.197369	SE	AT5G48960
Scaffold25219	2576574	2576666	Bostr.25219s0545.1	1	SE	AT1G48550
Scaffold1040	118835	119019	Bostr.1040s0013.1	1	SE	AT1G34020
Scaffold18351	335569	337242	Bostr.18351s0028.1	1	SE	AT2G15530
Scaffold25219	377766	378208	Bostr.25219s0081.1	1	SE	AT1G08630
Scaffold25542	83746	83778	Bostr.25542s0021.1	1	SE	AT4G38350
Scaffold3288	382002	384395	Bostr.3288s0080.1	1	SE	AT1G74350
Scaffold3288	382002	384395	Bostr.3288s0080.1	1	SE	AT1G74350
Scaffold26833	1449313	1449633	Bostr.26833s0276.1	1	SE	AT5G59610
Scaffold26833	1449313	1449633	Bostr.26833s0276.1	1	SE	AT5G59610
Scaffold30275	2810894	2811211	Bostr.30275s0454.1	1	SE	AT4G19830
Scaffold12659	664913	664959	Bostr.12659s0115.1	0.190703	SE	AT1G22630
Scaffold13671	756602	756683	Bostr.13671s0139.1	1	SE	AT1G13120
Scaffold25993	991207	991308	Bostr.25993s0202.1	0.307985	SE	AT3G61110
Scaffold2618	182098	182145	Bostr.2618s0040.1	1	SE	AT5G17010
Scaffold5325	551123	551377	Bostr.5325s0111.1	1	SE	AT1G01910
Scaffold26959	868454	868861	Bostr.26959s0121.1	0.529979	SE	AT1G67840
Scaffold3288	111611	111907	Bostr.3288s0021.1	1	SE	AT1G73780
Scaffold29223	1301621	1301713	Bostr.29223s0173.1	1	SE	AT1G24090
Scaffold6773	65792	65812	Bostr.6773s0002.1	0.444268	SE	AT1G36240
Scaffold10273	515482	515582	Bostr.10273s0100.1	1	SE	AT1G72500
Scaffold10273	513796	513954	Bostr.10273s0100.1	1	SE	AT1G72500
Scaffold14547	40341	40413	Bostr.14547s0006.1	1	SE	AT1G02130
Scaffold7128	1350814	1350879	Bostr.7128s0306.1	1	SE	AT1G16970
Scaffold30275	1057544	1057660	Bostr.30275s0167.1	1	SE	AT4G17100
Scaffold18473	738556	738798	Bostr.18473s0143.1	1	SE	AT3G48110
Scaffold26959	2914107	2914200	Bostr.26959s0320.1	1	SE	AT1G65950
Scaffold26959	2915024	2915090	Bostr.26959s0320.1	1	SE	AT1G65950
Scaffold124	810686	810896	Bostr.0124s0144.1	1	SE	AT1G53560
Scaffold15774	1620687	1620992	Bostr.15774s0134.1	1	SE	AT5G49970
Scaffold7903	865988	866035	Bostr.7903s0171.1	1	SE	AT2G19950
Scaffold7867	1231097	1231153	Bostr.7867s0216.1	0.702337	SE	AT4G24100
Scaffold568	2039482	2039494	Bostr.0568s0436.1	1	SE	AT5G63710
Scaffold19424	6344589	6344918	Bostr.19424s0866.1	1	SE	AT3G18040
Scaffold19424	6589335	6589372	Bostr.19424s0920.1	1	SE	AT3G17440
Scaffold8819	1272426	1272530	Bostr.8819s0177.1	1	SE	AT5G46390
Scaffold8819	1272426	1272530	Bostr.8819s0177.1	1	SE	AT5G46390
Scaffold2618	56695	56785	Bostr.2618s0009.1	0.465786	SE	AT5G16710
Scaffold4824	277028	277051	Bostr.4824s0069.1	1	SE	AT1G02960
Scaffold25570	71748	71796	Bostr.25570s0011.1	0.274538	SE	AT1G01350
Scaffold29505	300940	301113	Bostr.29505s0029.1	1	SE	AT2G26980
Scaffold7867	2139190	2139264	Bostr.7867s0415.1	1	SE	AT4G25970
Scaffold26959	2538343	2538581	Bostr.26959s0287.1	0.610672	SE	AT1G66330
Scaffold26959	2538343	2538581	Bostr.26959s0287.1	0.316827	SE	AT1G66330
Scaffold9345	120917	121021	Bostr.9345s0016.1	0.480472	SE	AT2G41160
Scaffold25463	3400217	3400402	Bostr.25463s0396.1	1	SE	AT4G09150
Scaffold25219	785703	785821	Bostr.25219s0159.1	1	SE	AT1G07890
Scaffold13671	2045762	2045830	Bostr.13671s0385.1	0.970593	SE	AT1G10865
Scaffold7128	2903766	2903888	Bostr.7128s0623.1	1	SE	AT1G20220
Scaffold25494	140945	141083	Bostr.25494s0031.1	1	SE	AT1G09730
Scaffold25494	140945	141083	Bostr.25494s0031.1	1	SE	AT1G09730
Scaffold1774	126393	126396	Bostr.1774s0011.1	1	SE	AT1G35680
Scaffold6864	318101	318251	Bostr.6864s0065.1	1	SE	AT3G51830
Scaffold8819	1110909	1110987	Bostr.8819s0151.1	1	SE	AT5G46150
Scaffold20903	916456	916570	Bostr.20903s0200.1	0.313283	SE	AT3G59810
Scaffold20903	916456	916570	Bostr.20903s0200.1	0.395162	SE	AT3G59810
Scaffold25219	785703	785821	Bostr.25219s0159.1	1	SE	AT1G07890
Scaffold697	589647	590212	Bostr.0697s0112.1	1	SE	AT3G54960
Scaffold30057	959415	959714	Bostr.30057s0077.1	1	SE	AT1G58060
Scaffold697	549706	549758	Bostr.0697s0102.1	1	SE	AT3G54860
Scaffold12659	731730	731852	Bostr.12659s0124.1	1	SE	AT1G22700
Scaffold27991	1578484	1578548	Bostr.27991s0148.1	1	SE	AT2G27800
Scaffold25463	1507275	1508163	Bostr.25463s0174.1	1	SE	AT4G11480
Scaffold7867	7977180	7977232	Bostr.7867s1580.1	1	SE	AT4G36910
Scaffold7867	2091454	2091819	Bostr.7867s0407.1	0.372798	SE	AT4G25870
Scaffold13671	2377265	2377283	Bostr.13671s0449.1	0.530217	SE	AT1G10390
Scaffold29827	501133	501171	Bostr.29827s0031.1	1	SE	AT5G28020
Scaffold1040	491495	491540	Bostr.1040s0045.1	1	SE	AT1G34260
Scaffold5763	242589	242634	Bostr.5763s0015.1	1	SE	AT5G25060
Scaffold5763	244558	244629	Bostr.5763s0015.1	1	SE	AT5G25060
Scaffold7867	466493	466522	Bostr.7867s0081.1	1	SE	AT4G22930
Scaffold18351	1372338	1372840	Bostr.18351s0150.1	1	SE	AT2G16940
Scaffold19424	4278064	4278861	Bostr.19424s0501.1	1	SE	AT4G38740
Scaffold19424	4278064	4278861	Bostr.19424s0501.1	1	SE	AT4G38740
Scaffold7867	7169216	7169262	Bostr.7867s1415.1	1	SE	AT4G35570
Scaffold15774	2194601	2194652	Bostr.15774s0207.1	1	SE	AT5G50580
Scaffold3148	1376647	1376750	Bostr.3148s0179.1	0.199393	SE	AT5G42990
Scaffold3148	1377132	1377195	Bostr.3148s0179.1	0.868077	SE	AT5G42990
Scaffold26527	2013962	2014011	Bostr.26527s0346.1	1	SE	AT5G18650
Scaffold26527	2013962	2014011	Bostr.26527s0346.1	1	SE	AT5G18650
Scaffold6251	513984	514063	Bostr.6251s0105.1	0.790926	SE	AT5G01350
Scaffold2902	754932	756062	Bostr.2902s0163.1	1	SE	AT5G14270
Scaffold9638	619487	619534	Bostr.9638s0065.1	1	SE	AT5G37480
Scaffold20903	134935	135054	Bostr.20903s0020.1	1	SE	AT3G57680
Scaffold26527	2675773	2675919	Bostr.26527s0470.1	0.729489	SE	AT5G17440
Scaffold2570	868038	868113	Bostr.2570s0170.1	1	SE	AT3G05165
Scaffold2392	969589	969674	Bostr.2392s0066.1	1	SE	AT2G11000
Scaffold15774	3210770	3210821	Bostr.15774s0341.1	1	SE	AT5G51940
Scaffold26675	456118	456256	Bostr.26675s0071.1	0.63937	SE	AT1G51190
Scaffold2902	754932	756062	Bostr.2902s0163.1	1	SE	AT5G14270
Scaffold2902	674729	674821	Bostr.2902s0142.1	1	SE	AT5G14060
Scaffold13671	354498	355716	Bostr.13671s0074.1	1	SE	AT1G13790
Scaffold4825	20117	20341	Bostr.4825s0004.1	1	SE	AT4G01720
Scaffold7867	1783585	1783597	Bostr.7867s0343.1	0.712889	SE	AT4G25340
Scaffold15774	2749366	2749435	Bostr.15774s0282.1	1	SE	AT5G51460
Scaffold13158	1060270	1061634	Bostr.13158s0218.1	0.333167	SE	AT3G62130
Scaffold2128	618310	618476	Bostr.2128s0132.1	0.576706	SE	AT5G03500
Scaffold15697	1702914	1702983	Bostr.15697s0278.1	1	SE	AT1G29820
Scaffold15697	1702771	1702830	Bostr.15697s0278.1	1	SE	AT1G29820
Scaffold25993	2664805	2664900	Bostr.25993s0544.1	0.183423	SE	AT2G42390
Scaffold26326	427078	427321	Bostr.26326s0026.1	1	SE	AT2G26260
Scaffold2902	536568	536653	Bostr.2902s0108.1	1	SE	AT5G13740
Scaffold2902	535394	535469	Bostr.2902s0108.1	1	SE	AT5G13740
Scaffold26326	706505	706605	Bostr.26326s0046.1	1	SE	AT2G26080
Scaffold2902	1555355	1555644	Bostr.2902s0322.1	1	SE	AT5G15860
Scaffold13129	1888387	1888528	Bostr.13129s0404.1	0.525775	SE	AT5G05670
Scaffold7128	1739104	1739157	Bostr.7128s0385.1	0.407331	SE	AT1G17760
Scaffold1774	409958	410006	Bostr.1774s0033.1	1	SE	AT1G35350
Scaffold7867	7296009	7296102	Bostr.7867s1449.1	1	SE	AT4G35850
Scaffold13129	1354773	1354833	Bostr.13129s0295.1	1	SE	AT5G06770
Scaffold7867	5423099	5423232	Bostr.7867s1066.1	1	SE	AT4G32120
Scaffold16335	569748	569943	Bostr.16335s0073.1	0.285564	SE	AT4G01900
Scaffold1040	402736	402986	Bostr.1040s0036.1	0.85201	SE	AT1G34340
Scaffold1040	402736	402986	Bostr.1040s0036.1	1	SE	AT1G34340
Scaffold19424	6142424	6143398	Bostr.19424s0820.1	0.191679	SE	AT3G18420
Scaffold1460	251426	251511	Bostr.1460s0062.1	1	SE	AT3G01500
Scaffold7867	5081465	5081519	Bostr.7867s0998.1	1	SE	AT4G31430
Scaffold7867	1121570	1121633	Bostr.7867s0194.1	1	SE	AT4G23895
Scaffold29514	196127	196284	Bostr.29514s0024.1	1	SE	AT5G44800
Scaffold29827	1185453	1185543	Bostr.29827s0098.1	0.727922	SE	AT5G27760
Scaffold124	957490	957804	Bostr.0124s0160.1	1	SE	AT1G53650
Scaffold3640	115742	115966	Bostr.3640s0032.1	1	SE	AT3G12590
Scaffold12659	567070	567152	Bostr.12659s0099.1	0.729247	SE	AT1G22450
Scaffold15697	3049387	3049439	Bostr.15697s0463.1	1	SE	AT1G31500
Scaffold19424	6447935	6448207	Bostr.19424s0887.1	1	SE	AT3G17830
Scaffold18473	1768373	1768393	Bostr.18473s0324.1	1	SE	AT3G46210
Scaffold697	660483	660599	Bostr.0697s0125.1	1	SE	AT3G55080
Scaffold697	660483	660599	Bostr.0697s0125.1	1	SE	AT3G55080
Scaffold19424	1950289	1950310	Bostr.19424s0205.1	0.471319	SE	AT3G23990
Scaffold9600	73340	73404	Bostr.9600s0015.1	1	SE	AT1G63490
Scaffold10273	823519	823692	Bostr.10273s0148.1	0.333569	SE	AT1G72050
Scaffold26833	2779982	2780037	Bostr.26833s0535.1	1	SE	AT5G57230
Scaffold12659	207949	208066	Bostr.12659s0038.1	1	SE	AT1G21880
Scaffold20129	2504243	2504323	Bostr.20129s0462.1	1	SE	AT1G80500
Scaffold19424	1950978	1951249	Bostr.19424s0205.1	1	SE	AT3G23990
Scaffold556	1548378	1548740	Bostr.0556s0258.1	0.761196	SE	AT3G25840
Scaffold3359	1663659	1663666	Bostr.3359s0161.1	1	SE	AT1G31910
Scaffold26959	2313615	2313710	Bostr.26959s0267.1	0.740666	SE	AT1G66510
Scaffold23794	4515512	4515838	Bostr.23794s0803.1	1	SE	AT2G32950
Scaffold19424	1119538	1119718	Bostr.19424s0107.1	0.769537	SE	AT3G25230
Scaffold22252	1569427	1569495	Bostr.22252s0366.1	1	SE	AT3G06670
Scaffold20903	10982	11080	Bostr.20903s0001.1	1	SE	AT3G57480
Scaffold29827	1757455	1757524	Bostr.29827s0177.1	0.75826	SE	AT5G26667
Scaffold13671	1217888	1218051	Bostr.13671s0234.1	0.761	SE	AT1G12250
Scaffold10273	566572	566663	Bostr.10273s0110.1	1	SE	AT1G72420
Scaffold21532	3847	3933	Bostr.21532s0001.1	0.219115	SE	AT1G22260
Scaffold15697	532307	532387	Bostr.15697s0103.1	0.498999	SE	AT1G27760
Scaffold25463	2678437	2679684	Bostr.25463s0316.1	0.309086	SE	AT4G10070
Scaffold25463	2678437	2679684	Bostr.25463s0316.1	0.519883	SE	AT4G10070
Scaffold25463	2676668	2676769	Bostr.25463s0316.1	1	SE	AT4G10070
Scaffold20129	1328498	1328518	Bostr.20129s0230.1	0.313338	SE	AT1G77940
Scaffold3640	581477	581595	Bostr.3640s0124.1	1	SE	AT3G13410
Scaffold13671	2380119	2380179	Bostr.13671s0449.1	1	SE	AT1G10390
Scaffold10689	688347	688422	Bostr.10689s0129.1	1	SE	AT4G21720
Scaffold13129	464157	464351	Bostr.13129s0109.1	1	SE	AT5G08470
Scaffold13129	464157	464351	Bostr.13129s0109.1	1	SE	AT5G08470
Scaffold25219	106933	106971	Bostr.25219s0027.1	1	SE	AT1G09195
Scaffold7867	7703231	7703344	Bostr.7867s1525.1	0.480943	SE	AT4G36690
Scaffold13129	265444	265555	Bostr.13129s0065.1	1	SE	AT5G09300
Scaffold10689	271342	271467	Bostr.10689s0045.1	0.518923	SE	AT4G20930
Scaffold20129	2010265	2010333	Bostr.20129s0364.1	1	SE	AT1G79260
Scaffold2099	1576	1647	Bostr.2099s0001.1	1	SE	AT5G60370
Scaffold6864	536478	536534	Bostr.6864s0116.1	1	SE	AT3G51310
Scaffold2099	1576	1647	Bostr.2099s0001.1	0.751062	SE	AT5G60370
Scaffold2099	1576	1647	Bostr.2099s0001.1	0.313121	SE	AT5G60370
Scaffold2099	1576	1647	Bostr.2099s0001.1	0.562372	SE	AT5G60370
Scaffold19046	176562	176616	Bostr.19046s0044.1	1	SE	AT3G03320
Scaffold19424	6395505	6395945	Bostr.19424s0877.1	1	SE	AT3G17920
Scaffold22252	194001	194048	Bostr.22252s0038.1	0.827251	SE	AT3G10250
Scaffold22252	194001	194048	Bostr.22252s0038.1	0.299782	SE	AT3G10250
Scaffold2983	987039	987326	Bostr.2983s0161.1	1	SE	AT4G02860
Scaffold13208	57576	57705	Bostr.13208s0013.1	1	SE	AT2G48030
Scaffold13671	806498	806575	Bostr.13671s0149.1	1	SE	AT1G13030
Scaffold13671	2255132	2255284	Bostr.13671s0420.1	1	SE	AT1G10600
Scaffold23794	2771613	2772242	Bostr.23794s0472.1	1	SE	AT2G36250
Scaffold23794	3168825	3168873	Bostr.23794s0546.1	1	SE	AT1G32050
Scaffold2392	566085	566116	Bostr.2392s0033.1	1	SE	AT5G48640
Scaffold12659	561592	561753	Bostr.12659s0097.1	1	SE	AT1G22430
Scaffold7867	5723749	5723830	Bostr.7867s1126.1	1	SE	AT4G32760
Scaffold13129	1035244	1035343	Bostr.13129s0229.1	0.541933	SE	AT5G07360
Scaffold13129	1035244	1035343	Bostr.13129s0229.1	0.492109	SE	AT5G07360
Scaffold26833	975939	976146	Bostr.26833s0179.1	0.325854	SE	AT5G60600
Scaffold2199	568877	569000	Bostr.2199s0046.1	1	SE	AT1G56140
Scaffold7867	2556080	2556301	Bostr.7867s0510.1	1	SE	AT4G26860
Scaffold5325	528478	528669	Bostr.5325s0105.1	1	SE	AT1G01820
Scaffold25219	862063	862080	Bostr.25219s0188.1	1	SE	AT1G07705
Scaffold7867	3654224	3654645	Bostr.7867s0752.1	0.783295	SE	AT4G29080
Scaffold20129	2448234	2448396	Bostr.20129s0449.1	1	SE	AT1G80640
Scaffold19424	2777763	2777889	Bostr.19424s0298.1	0.297328	SE	AT3G23400
Scaffold19424	7671116	7671145	Bostr.19424s1125.1	1	SE	AT3G11910
Scaffold30275	1351574	1351656	Bostr.30275s0223.1	1	SE	AT4G17615
Scaffold19424	421099	421198	Bostr.19424s0042.1	1	SE	AT2G04700
Scaffold124	1041091	1041128	Bostr.0124s0174.1	1	SE	AT1G53800
Scaffold2902	1366953	1367025	Bostr.2902s0288.1	1	SE	AT3G02090
Scaffold20129	2448234	2448396	Bostr.20129s0449.1	1	SE	AT1G80640
Scaffold13158	1618457	1618556	Bostr.13158s0357.1	0.150666	SE	AT3G63520
Scaffold26833	2284861	2285053	Bostr.26833s0444.1	0.464182	SE	AT5G58060
Scaffold10273	2480823	2480996	Bostr.10273s0413.1	0.663838	SE	AT1G69526
Scaffold26675	2427054	2428439	Bostr.26675s0411.1	1	SE	AT1G03390
Scaffold13129	361286	361345	Bostr.13129s0085.1	0.464651	SE	AT5G08710
Scaffold26959	201958	202207	Bostr.26959s0032.1	0.559319	SE	AT1G68580
Scaffold29505	99313	99498	Bostr.29505s0004.1	0.540336	SE	AT2G26780
Scaffold26675	996370	996477	Bostr.26675s0165.1	0.934474	SE	AT1G50020
Scaffold26959	1131635	1131702	Bostr.26959s0159.1	1	SE	AT1G67490
Scaffold13671	523760	523769	Bostr.13671s0100.1	1	SE	AT1G13560
Scaffold30057	783678	783821	Bostr.30057s0061.1	1	SE	AT2G44470
Scaffold24513	170648	170716	Bostr.24513s0026.1	1	SE	AT2G31955
Scaffold13175	221014	221110	Bostr.13175s0051.1	0.186074	SE	AT5G10480
Scaffold597	166848	167051	Bostr.0597s0008.1	1	SE	AT4G14070
Scaffold10689	595544	595765	Bostr.10689s0111.1	1	SE	AT4G21660
Scaffold28625	1505112	1505182	Bostr.28625s0283.1	1	SE	AT3G14200
Scaffold24242	788	945	Bostr.24242s0001.1	1	SE	AT4G15730
Scaffold19424	1516159	1516329	Bostr.19424s0162.1	1	SE	AT1G47278
Scaffold25219	2122423	2122446	Bostr.25219s0461.1	1	SE	AT1G05070
Scaffold7867	1508748	1508885	Bostr.7867s0280.1	0.190561	SE	AT4G24750
Scaffold19424	7589310	7589323	Bostr.19424s1105.1	1	SE	AT3G11730
Scaffold10273	1421406	1421450	Bostr.10273s0256.1	1	SE	AT1G70950
Scaffold22252	907683	907765	Bostr.22252s0199.1	1	SE	AT3G08720
Scaffold23794	819648	819678	Bostr.23794s0149.1	1	SE	AT2G39250
Scaffold13158	1454591	1454682	Bostr.13158s0320.1	1	SE	AT3G63170
Scaffold28625	1504880	1504964	Bostr.28625s0283.1	1	SE	AT3G14200
Scaffold10199	1050869	1051312	Bostr.10199s0143.1	1	SE	AT5G23020
Scaffold5325	502566	502605	Bostr.5325s0100.1	1	SE	AT1G01770
Scaffold2021	1062703	1062767	Bostr.2021s0092.1	1	SE	AT4G13360
Scaffold26833	3651620	3651834	Bostr.26833s0687.1	1	SE	AT5G55700
Scaffold25463	203428	203548	Bostr.25463s0024.1	1	SE	AT4G04180
Scaffold15697	1646325	1646396	Bostr.15697s0267.1	1	SE	AT1G29720
Scaffold25219	138749	138794	Bostr.25219s0035.1	0.832018	SE	AT1G09140
Scaffold3640	181947	182008	Bostr.3640s0051.1	0.968552	SE	AT3G12760
Scaffold7867	4290780	4290959	Bostr.7867s0861.1	0.309952	SE	AT4G30100
Scaffold25219	138749	138794	Bostr.25219s0035.1	1	SE	AT1G09140
Scaffold25281	5160	5502	Bostr.25281s0001.1	1	SE	AT2G19930
Scaffold23794	864108	864444	Bostr.23794s0154.1	1	SE	AT2G39190
Scaffold27895	448393	448521	Bostr.27895s0048.1	1	SE	AT2G24350
Scaffold3359	890162	890207	Bostr.3359s0084.1	0.90989	SE	AT1G32750
Scaffold3359	889966	890028	Bostr.3359s0084.1	0.203116	SE	AT1G32750
Scaffold23794	2438650	2438745	Bostr.23794s0414.1	1	SE	AT2G36810
Scaffold7867	4775369	4775426	Bostr.7867s0936.1	0.739088	SE	AT2G22370
Scaffold26527	384102	384178	Bostr.26527s0063.1	1	SE	AT5G22120
Scaffold25219	1387391	1387476	Bostr.25219s0301.1	1	SE	AT1G06550
Scaffold1460	613503	613758	Bostr.1460s0146.1	1	SE	AT3G02300
Scaffold10273	404375	404466	Bostr.10273s0083.1	1	SE	AT1G72680
Scaffold28625	444849	444959	Bostr.28625s0065.1	0.235637	SE	AT3G16250
Scaffold12659	1889841	1889948	Bostr.12659s0343.1	1	SE	AT1G26540
Scaffold26527	2625371	2625377	Bostr.26527s0458.1	0.945669	SE	AT5G17530
Scaffold26833	3477812	3477993	Bostr.26833s0649.1	0.730565	SE	AT5G56140
Scaffold10064	210974	211055	Bostr.10064s0038.1	1	SE	AT4G00710
Scaffold26527	701016	701242	Bostr.26527s0104.1	0.632865	SE	AT5G21090
Scaffold7867	2179421	2179430	Bostr.7867s0423.1	1	SE	AT4G26060
Scaffold29514	255328	255441	Bostr.29514s0030.1	1	SE	AT5G44740
Scaffold25542	690838	690848	Bostr.25542s0157.1	1	SE	AT4G39690
Scaffold25993	2099111	2099516	Bostr.25993s0439.1	1	SE	AT2G43400
Scaffold7867	6366724	6366822	Bostr.7867s1245.1	1	SE	AT4G33940
Scaffold7903	328019	328112	Bostr.7903s0060.1	1	SE	AT2G01090
Scaffold30275	2022450	2022629	Bostr.30275s0321.1	0.146668	SE	AT4G18460
Scaffold7365	6446	6541	Bostr.7365s0001.1	1	SE	AT4G01510
Scaffold19046	417281	417389	Bostr.19046s0091.1	1	SE	AT3G03720
Scaffold19424	28852	28921	Bostr.19424s0002.1	0.310983	SE	AT4G13500
Scaffold697	654537	654670	Bostr.0697s0124.1	1	SE	AT3G55070
Scaffold2902	518490	518540	Bostr.2902s0103.1	1	SE	AT5G13690
Scaffold27991	126666	126844	Bostr.27991s0014.1	1	SE	AT1G76700
Scaffold25463	258238	258311	Bostr.25463s0035.1	1	SE	AT4G05590
Scaffold29344	89103	89161	Bostr.29344s0019.1	0.197196	SE	AT3G60130
Scaffold25463	257831	257929	Bostr.25463s0035.1	1	SE	AT4G05590
Scaffold5022	795799	795801	Bostr.5022s0109.1	1	SE	AT2G21270
Scaffold12302	919280	919415	Bostr.12302s0054.1	0.231234	SE	AT1G43890
Scaffold10689	140497	140629	Bostr.10689s0017.1	1	SE	AT4G20380
Scaffold26675	566002	566042	Bostr.26675s0090.1	1	SE	AT1G50950
Scaffold568	1804585	1804608	Bostr.0568s0387.1	0.653312	SE	AT5G64170
Scaffold23794	4482781	4483070	Bostr.23794s0802.1	1	SE	AT2G32960
Scaffold568	717010	717155	Bostr.0568s0156.1	1	SE	AT5G67320
Scaffold12659	808826	808937	Bostr.12659s0140.1	1	SE	AT1G22860
Scaffold22252	614268	614353	Bostr.22252s0132.1	0.688301	SE	AT3G09350
Scaffold3148	1144810	1144905	Bostr.3148s0144.1	1	SE	AT5G43300
Scaffold20505	858843	858852	Bostr.20505s0188.1	1	SE	AT3G55630
Scaffold20505	858843	858852	Bostr.20505s0188.1	0.291239	SE	AT3G55630
Scaffold19424	5902874	5902926	Bostr.19424s0777.1	1	SE	AT3G18820
Scaffold13671	2060204	2060309	Bostr.13671s0389.1	1	SE	AT1G10820
Scaffold7128	1954824	1954835	Bostr.7128s0434.1	0.802667	SE	AT1G18330
Scaffold7128	1137056	1137119	Bostr.7128s0252.1	1	SE	AT1G16445
Scaffold27991	1510187	1510435	Bostr.27991s0141.1	1	SE	AT2G27900
Scaffold2570	787162	787242	Bostr.2570s0157.1	1	SE	AT3G05280
Scaffold2570	1058555	1058605	Bostr.2570s0206.1	1	SE	AT3G04890
Scaffold20129	1097412	1097507	Bostr.20129s0196.1	1	SE	AT1G77600
Scaffold29827	481513	481601	Bostr.29827s0028.1	1	SE	AT5G27990
Scaffold2199	611855	612023	Bostr.2199s0051.1	0.15326	SE	AT4G33690
Scaffold20903	651085	651160	Bostr.20903s0142.1	1	SE	AT3G59090
Scaffold19424	5286542	5286664	Bostr.19424s0681.1	0.300947	SE	AT3G19800
Scaffold556	4220024	4220255	Bostr.0556s0668.1	1	SE	AT3G43210
Scaffold29827	1358723	1358794	Bostr.29827s0120.1	1	SE	AT5G26980
Scaffold13158	143209	143296	Bostr.13158s0025.1	0.263769	SE	AT3G60340
Scaffold2570	1417907	1417910	Bostr.2570s0296.1	1	SE	AT3G04120
Scaffold26833	1404640	1404654	Bostr.26833s0267.1	1	SE	AT5G59710
Scaffold13158	1463625	1463712	Bostr.13158s0322.1	0.813678	SE	AT3G63190
Scaffold6251	165995	167587	Bostr.6251s0032.1	1	SE	AT5G02430
Scaffold25463	1322492	1322664	Bostr.25463s0155.1	1	SE	AT4G11670
Scaffold556	4251541	4251856	Bostr.0556s0672.1	1	SE	AT3G43270
Scaffold18351	2690066	2690180	Bostr.18351s0328.1	1	SE	AT2G18600
Scaffold26675	910145	910594	Bostr.26675s0156.1	1	SE	AT1G09620
Scaffold26959	370317	370544	Bostr.26959s0051.1	1	SE	AT1G68410
Scaffold28625	1003760	1003854	Bostr.28625s0185.1	1	SE	AT3G15220
Scaffold28625	1003760	1003854	Bostr.28625s0185.1	1	SE	AT3G15220
Scaffold26675	389681	389751	Bostr.26675s0064.1	1	SE	AT1G51340
Scaffold26675	389681	389751	Bostr.26675s0064.1	1	SE	AT1G51340
Scaffold26675	389681	389751	Bostr.26675s0064.1	1	SE	AT1G51340
Scaffold26675	389681	389751	Bostr.26675s0064.1	1	SE	AT1G51340
Scaffold13129	2144426	2144530	Bostr.13129s0463.1	1	SE	AT5G04980
Scaffold18473	388630	388638	Bostr.18473s0076.1	1	SE	AT3G48750
Scaffold3148	494007	494059	Bostr.3148s0071.1	1	SE	AT5G43910
Scaffold2983	1181538	1181812	Bostr.2983s0184.1	1	SE	AT4G02725
Scaffold29044	1158054	1158130	Bostr.29044s0102.1	1	SE	AT5G35080
Scaffold12302	1595975	1596202	Bostr.12302s0105.1	0.312368	SE	AT1G45010
Scaffold1460	683093	683121	Bostr.1460s0168.1	1	SE	AT3G02510
Scaffold7903	792641	792716	Bostr.7903s0162.1	1	SE	AT2G20060
Scaffold7903	792641	792716	Bostr.7903s0162.1	1	SE	AT2G20060
Scaffold30275	42290	42352	Bostr.30275s0005.1	1	SE	AT4G15780
Scaffold13671	115973	115982	Bostr.13671s0020.1	0.554204	SE	AT1G14320
Scaffold8819	1095294	1095372	Bostr.8819s0147.1	1	SE	AT5G46110
Scaffold10040	815308	815438	Bostr.10040s0085.1	1	SE	AT1G61140
Scaffold20129	456567	456642	Bostr.20129s0085.1	1	SE	AT1G76450
Scaffold19424	5268501	5268599	Bostr.19424s0678.1	1	SE	AT3G19830
Scaffold568	662964	662996	Bostr.0568s0146.1	1	SE	AT5G67240
Scaffold5359	19444	19486	Bostr.5359s0002.1	1	SE	AT5G52070
Scaffold25219	1889779	1889829	Bostr.25219s0415.1	1	SE	AT1G05570
Scaffold30275	2414813	2414820	Bostr.30275s0392.1	0.56524	SE	AT4G19110
Scaffold25993	426459	426618	Bostr.25993s0084.1	1	SE	AT2G46820
Scaffold23794	4236759	4239329	Bostr.23794s0758.1	1	SE	AT2G33435
Scaffold23794	4236759	4239329	Bostr.23794s0758.1	1	SE	AT2G33435
Scaffold26527	58098	58205	Bostr.26527s0012.1	1	SE	AT5G22620
Scaffold23794	4588900	4589021	Bostr.23794s0818.1	1	SE	AT2G32810
Scaffold6864	593354	593502	Bostr.6864s0131.1	0.632208	SE	AT3G51140
Scaffold7867	5684857	5684987	Bostr.7867s1118.1	1	SE	AT4G32690
Scaffold7867	1276430	1276496	Bostr.7867s0225.1	0.33823	SE	AT4G24190
Scaffold24513	745393	745647	Bostr.24513s0129.1	1	SE	AT2G31010
Scaffold7867	1477998	1478026	Bostr.7867s0274.1	1	SE	AT4G24680
Scaffold7867	1477998	1478026	Bostr.7867s0274.1	1	SE	AT4G24680
Scaffold26833	981087	981158	Bostr.26833s0181.1	1	SE	AT5G60580
Scaffold30057	986150	986425	Bostr.30057s0080.1	1	SE	AT1G58080
Scaffold7128	1551487	1551606	Bostr.7128s0348.1	0.75138	SE	AT1G17370
Scaffold25463	2200948	2201322	Bostr.25463s0261.1	1	SE	AT4G10610
Scaffold2128	29375	29639	Bostr.2128s0004.1	1	SE	AT5G04440
Scaffold14753	4344	4481	Bostr.14753s0001.1	1	SE	AT5G53010
Scaffold12659	419925	420066	Bostr.12659s0071.1	0.307167	SE	AT1G22200
Scaffold20055	6038	6164	Bostr.20055s0001.1	1	SE	AT5G12290
Scaffold20055	8466	8494	Bostr.20055s0001.1	1	SE	AT5G12290
Scaffold3148	1289842	1290077	Bostr.3148s0166.1	1	SE	AT5G43100
Scaffold26833	4162921	4162957	Bostr.26833s0790.1	0.808764	SE	AT5G54760
Scaffold18351	3405716	3405883	Bostr.18351s0415.1	0.65829	SE	AT2G19560
Scaffold18351	3405716	3405883	Bostr.18351s0415.1	1	SE	AT2G19560
Scaffold568	1551887	1551916	Bostr.0568s0342.1	1	SE	AT5G64560
Scaffold14753	3870	3986	Bostr.14753s0001.1	1	SE	AT5G53010
Scaffold22252	1182081	1182431	Bostr.22252s0267.1	1	SE	AT3G07610
Scaffold22252	1182081	1182431	Bostr.22252s0267.1	0.499529	SE	AT3G07610
Scaffold6758	422525	422657	Bostr.6758s0081.1	1	SE	AT1G54360
Scaffold9345	155264	155354	Bostr.9345s0026.1	1	SE	AT2G41050
Scaffold7867	4810554	4810595	Bostr.7867s0947.1	1	SE	AT4G30900
Scaffold26959	3131960	3132072	Bostr.26959s0332.1	0.303896	SE	AT1G65820
Scaffold26833	2326062	2326151	Bostr.26833s0455.1	1	SE	AT5G57960
Scaffold7128	1958346	1958369	Bostr.7128s0435.1	1	SE	AT1G18335
Scaffold3288	686084	686144	Bostr.3288s0139.1	1	SE	AT1G74910
Scaffold14753	1642	1684	Bostr.14753s0001.1	1	SE	AT5G53010
Scaffold3288	374967	375067	Bostr.3288s0077.1	1	SE	AT1G74320
Scaffold3288	374320	374515	Bostr.3288s0077.1	1	SE	AT1G74320
Scaffold7867	6178843	6179037	Bostr.7867s1211.1	1	SE	AT4G33625
Scaffold13404	49165	49239	Bostr.13404s0001.1	0.333632	SE	AT2G23840
Scaffold29827	1453705	1453943	Bostr.29827s0134.1	1	SE	AT5G26830
Scaffold556	2694064	2694392	Bostr.0556s0456.1	0.537479	SE	AT3G27770
Scaffold19424	2691946	2691983	Bostr.19424s0290.1	1	SE	AT3G23540
Scaffold23794	3973489	3973587	Bostr.23794s0701.1	1	SE	AT2G33980
Scaffold23794	3970285	3970319	Bostr.23794s0701.1	1	SE	AT2G33980
Scaffold14753	2175	2240	Bostr.14753s0001.1	1	SE	AT5G53010
Scaffold25993	1794055	1794185	Bostr.25993s0381.1	1	SE	AT2G43910
Scaffold30275	2391957	2392094	Bostr.30275s0386.1	1	SE	AT4G19040
Scaffold25849	136462	136516	Bostr.25849s0019.1	0.33648	SE	AT5G39210
Scaffold2392	693191	693597	Bostr.2392s0048.1	1	SE	AT5G48730
Scaffold25219	461952	462015	Bostr.25219s0095.1	0.147205	SE	AT1G08490
Scaffold2021	1382785	1383767	Bostr.2021s0120.1	1	SE	AT4G08990
Scaffold25219	1616854	1616888	Bostr.25219s0355.1	0.412165	SE	AT1G06050
Scaffold2021	1382785	1383767	Bostr.2021s0120.1	1	SE	AT4G08990
Scaffold3288	890995	891032	Bostr.3288s0184.1	1	SE	AT1G75340
Scaffold3288	890995	891032	Bostr.3288s0184.1	0.522516	SE	AT1G75340
Scaffold20903	731202	731266	Bostr.20903s0158.1	1	SE	AT3G59300
Scaffold26326	1305662	1305743	Bostr.26326s0102.1	1	SE	AT2G25570
Scaffold26326	1188414	1188545	Bostr.26326s0087.1	1	SE	AT2G25660
Scaffold29223	876525	876576	Bostr.29223s0109.1	0.464099	SE	AT1G64150
Scaffold7867	6928717	6929529	Bostr.7867s1363.1	0.924584	SE	AT4G35040
Scaffold28625	610403	610482	Bostr.28625s0103.1	1	SE	AT3G15880
Scaffold25219	1616854	1616888	Bostr.25219s0355.1	0.465469	SE	AT1G06050
Scaffold10040	1460212	1460250	Bostr.10040s0170.1	1	SE	AT1G60460
Scaffold7200	1363667	1363750	Bostr.7200s0183.1	1	SE	AT5G41560
Scaffold17775	72872	73044	Bostr.17775s0011.1	1	SE	AT5G38830
Scaffold2902	544444	544484	Bostr.2902s0109.1	1	SE	AT5G13750
Scaffold2902	546686	546774	Bostr.2902s0109.1	1	SE	AT5G13750
Scaffold18351	3510966	3511034	Bostr.18351s0436.1	0.432862	SE	AT2G19790
Scaffold2128	296637	296773	Bostr.2128s0065.1	0.796029	SE	AT2G44510
Scaffold19424	2894316	2894407	Bostr.19424s0316.1	1	SE	AT3G23255
Scaffold26833	4106769	4106868	Bostr.26833s0780.1	1	SE	AT5G54840
Scaffold568	853258	853346	Bostr.0568s0185.1	0.207399	SE	AT5G67590
Scaffold7903	366866	367254	Bostr.7903s0073.1	0.39118	SE	AT2G20830
Scaffold7867	5679285	5679399	Bostr.7867s1116.1	0.619737	SE	AT4G32660
Scaffold26959	1999380	1999684	Bostr.26959s0231.1	1	SE	AT1G66900
Scaffold7200	930809	930862	Bostr.7200s0129.1	1	SE	AT5G41100
Scaffold27086	3464	3529	Bostr.27086s0001.1	0.303879	SE	AT5G18420
Scaffold7867	3419606	3421183	Bostr.7867s0705.1	1	SE	AT4G28630
Scaffold8819	35066	35292	Bostr.8819s0006.1	1	SE	AT5G45190
Scaffold20505	282729	282849	Bostr.20505s0054.1	1	SE	AT3G56990
Scaffold20129	2008400	2008438	Bostr.20129s0363.1	1	SE	AT1G79250
Scaffold7867	6146652	6146714	Bostr.7867s1202.1	1	SE	AT4G33540
Scaffold25463	1203975	1204159	Bostr.25463s0138.1	1	SE	AT4G11880
Scaffold10040	2929790	2930070	Bostr.10040s0315.1	1	SE	AT1G58520
Scaffold10273	1798376	1798429	Bostr.10273s0316.1	1	SE	AT1G70410
Scaffold26833	5017670	5017717	Bostr.26833s0892.1	0.558461	SE	AT5G53850
Scaffold26833	5019835	5019944	Bostr.26833s0892.1	0.302425	SE	AT5G53850
Scaffold26959	1087881	1088006	Bostr.26959s0154.1	1	SE	AT1G67550
Scaffold30275	1087843	1087923	Bostr.30275s0170.1	1	SE	AT4G17150
Scaffold26959	1087881	1088006	Bostr.26959s0154.1	0.567286	SE	AT1G67550
Scaffold26959	1087881	1088006	Bostr.26959s0154.1	0.813683	SE	AT1G67550
Scaffold20505	774555	774668	Bostr.20505s0170.1	1	SE	AT3G55800
Scaffold25993	873212	873289	Bostr.25993s0170.1	0.456341	SE	AT2G45990
Scaffold10273	238759	238814	Bostr.10273s0045.1	1	SE	AT1G73110
Scaffold697	562086	562276	Bostr.0697s0105.1	1	SE	AT3G54890
Scaffold697	562086	562276	Bostr.0697s0105.1	0.415841	SE	AT3G54890
Scaffold697	562086	562276	Bostr.0697s0105.1	1	SE	AT3G54890
Scaffold10273	384064	384139	Bostr.10273s0080.1	1	SE	AT1G72710
Scaffold14547	59393	59485	Bostr.14547s0014.1	0.148542	SE	AT4G00050
Scaffold13158	1280415	1280502	Bostr.13158s0276.1	0.152118	SE	AT4G27830
Scaffold9345	225079	225256	Bostr.9345s0040.1	1	SE	AT2G40935
Scaffold9345	225079	225256	Bostr.9345s0040.1	1	SE	AT2G40935
Scaffold10040	1292482	1292684	Bostr.10040s0147.1	1	SE	AT1G60670
Scaffold29044	1479661	1479742	Bostr.29044s0119.1	1	SE	AT5G32450
Scaffold25993	2879514	2879516	Bostr.25993s0593.1	0.490111	SE	AT2G41880
Scaffold25993	2879514	2879516	Bostr.25993s0593.1	0.841527	SE	AT2G41880
Scaffold25993	2879514	2879516	Bostr.25993s0593.1	0.655687	SE	AT2G41880
Scaffold26833	2246362	2246523	Bostr.26833s0438.1	0.494353	SE	AT5G58110
Scaffold26833	2246362	2246523	Bostr.26833s0438.1	1	SE	AT5G58110
Scaffold28794	37957	38010	Bostr.28794s0003.1	1	SE	AT2G27130
Scaffold568	2473584	2473639	Bostr.0568s0532.1	1	SE	AT5G62760
Scaffold11793	390810	391316	Bostr.11793s0077.1	0.356759	SE	AT3G53130
Scaffold3359	18541	18689	Bostr.3359s0001.1	0.180276	SE	AT1G33811
Scaffold19424	7133194	7133295	Bostr.19424s1024.1	0.165715	SE	AT3G10970
Scaffold7200	119160	119215	Bostr.7200s0010.1	0.411772	SE	AT5G40370
Scaffold26527	629964	630134	Bostr.26527s0093.1	1	SE	AT5G21222
Scaffold15697	2253063	2253090	Bostr.15697s0348.1	1	SE	AT1G30500
Scaffold26833	2442126	2442278	Bostr.26833s0475.1	1	SE	AT5G57790
Scaffold25463	1042998	1043132	Bostr.25463s0124.1	0.236531	SE	AT4G11900
Scaffold25463	1042998	1043132	Bostr.25463s0124.1	0.848288	SE	AT4G11900
Scaffold12659	2032368	2032445	Bostr.12659s0376.1	0.357801	SE	AT1G26230
Scaffold6864	597458	597587	Bostr.6864s0132.1	1	SE	AT3G51130
Scaffold3359	1256364	1256513	Bostr.3359s0120.1	1	SE	AT1G32380
Scaffold26833	960738	960859	Bostr.26833s0176.1	0.196074	SE	AT5G60620
Scaffold7867	941221	941290	Bostr.7867s0154.1	0.566572	SE	AT4G23570
Scaffold7867	941744	941864	Bostr.7867s0154.1	0.156791	SE	AT4G23570
Scaffold26833	2336795	2336822	Bostr.26833s0458.1	1	SE	AT5G57930
Scaffold1166	4144	4209	Bostr.1166s0003.1	1	SE	AT1G16040
Scaffold556	3599532	3599749	Bostr.0556s0576.1	0.48789	SE	AT3G29200
Scaffold1166	4410	4452	Bostr.1166s0003.1	0.725504	SE	AT1G16040
Scaffold13129	13699	13918	Bostr.13129s0003.1	0.752376	SE	AT5G09880
Scaffold26833	3394877	3394938	Bostr.26833s0635.1	1	SE	AT5G56280
Scaffold19424	5519064	5519152	Bostr.19424s0716.1	1	SE	AT3G19450
Scaffold23794	4556753	4556904	Bostr.23794s0812.1	0.804887	SE	AT2G32870
Scaffold697	319740	319763	Bostr.0697s0061.1	1	SE	AT3G54500
Scaffold22252	257203	257273	Bostr.22252s0052.1	1	SE	AT3G10130
Scaffold2902	974629	974796	Bostr.2902s0208.1	1	SE	AT5G14720
Scaffold19427	77590	77775	Bostr.19427s0008.1	1	SE	AT2G22400
Scaffold2902	974629	974796	Bostr.2902s0208.1	1	SE	AT5G14720
Scaffold2128	265431	265835	Bostr.2128s0058.1	0.631529	SE	AT5G03900
Scaffold26527	1922223	1922794	Bostr.26527s0326.1	1	SE	AT5G18830
Scaffold24513	964890	964988	Bostr.24513s0162.1	1	SE	AT2G30660
Scaffold8819	912304	912371	Bostr.8819s0122.1	1	SE	AT5G45920
Scaffold7128	1414546	1414994	Bostr.7128s0319.1	1	SE	AT1G17110
Scaffold12302	448627	448743	Bostr.12302s0023.1	1	SE	AT1G43130
Scaffold25993	2724698	2724961	Bostr.25993s0555.1	1	SE	AT2G42240
Scaffold3640	69122	69194	Bostr.3640s0020.1	1	SE	AT3G12480
Scaffold15697	1292986	1293048	Bostr.15697s0216.1	1	SE	AT1G29250
Scaffold7867	1353237	1353293	Bostr.7867s0249.1	0.212284	SE	AT4G24400
Scaffold25219	135202	135212	Bostr.25219s0034.1	1	SE	AT1G09150
Scaffold2199	601011	601097	Bostr.2199s0048.1	1	SE	AT2G14520
Scaffold12659	2258415	2258464	Bostr.12659s0415.1	1	SE	AT1G25420
Scaffold7867	2777334	2778206	Bostr.7867s0554.1	0.304282	SE	AT4G27340
Scaffold4824	77224	77459	Bostr.4824s0020.1	0.348437	SE	AT1G02475
Scaffold4824	77224	77459	Bostr.4824s0020.1	1	SE	AT1G02475
Scaffold19424	3873414	3873623	Bostr.19424s0431.1	1	SE	AT3G22260
Scaffold10273	2936847	2936983	Bostr.10273s0488.1	1	SE	AT1G68820
Scaffold20910	150942	151008	Bostr.20910s0011.1	1	SE	AT1G36050
Scaffold20055	204555	204638	Bostr.20055s0050.1	1	SE	AT5G11800
Scaffold29344	12673	13129	Bostr.29344s0003.1	1	SE	AT3G59950
Scaffold28243	20196	20278	Bostr.28243s0004.1	1	SE	AT5G47100
Scaffold25993	769792	769851	Bostr.25993s0141.1	1	SE	AT2G46270
Scaffold23794	2471487	2471539	Bostr.23794s0422.1	1	SE	AT2G36720
Scaffold20505	496952	497053	Bostr.20505s0112.1	1	SE	AT3G56400
Scaffold26833	4000798	4000900	Bostr.26833s0758.1	1	SE	AT5G55060
Scaffold7867	3469349	3469448	Bostr.7867s0716.1	1	SE	AT4G28710
Scaffold3279	322295	322359	Bostr.3279s0022.1	0.145718	SE	AT5G42080
Scaffold15774	2250141	2250192	Bostr.15774s0216.1	1	SE	AT5G50780
Scaffold15774	2249164	2249262	Bostr.15774s0216.1	1	SE	AT5G50780
Scaffold3148	1371107	1371226	Bostr.3148s0177.1	0.234437	SE	AT5G43010
Scaffold30275	819300	819399	Bostr.30275s0130.1	1	SE	AT4G16710
Scaffold25219	2668944	2669421	Bostr.25219s0562.1	1	SE	AT1G48370
Scaffold20055	289375	289484	Bostr.20055s0069.1	0.863087	SE	AT5G11680
Scaffold556	1693244	1693304	Bostr.0556s0285.1	1	SE	AT3G26085
Scaffold568	1493127	1493189	Bostr.0568s0326.1	1	SE	AT5G64700
Scaffold3148	1840508	1840534	Bostr.3148s0215.1	1	SE	AT5G42770
Scaffold3148	1840508	1840534	Bostr.3148s0215.1	1	SE	AT5G42770
Scaffold568	869498	869599	Bostr.0568s0190.1	1	SE	AT5G67640
Scaffold568	1596780	1596839	Bostr.0568s0352.1	0.306254	SE	AT5G64460
Scaffold29505	431312	433522	Bostr.29505s0044.1	1	SE	AT2G27110
Scaffold9686	117611	117763	Bostr.9686s0015.1	0.94897	SE	AT4G08900
Scaffold25993	2500524	2500641	Bostr.25993s0517.1	0.346376	SE	AT1G70770
Scaffold30275	1099050	1099160	Bostr.30275s0174.1	1	SE	AT4G17190
Scaffold7867	1576351	1576384	Bostr.7867s0293.1	1	SE	AT4G24900
Scaffold2570	365477	365501	Bostr.2570s0069.1	1	SE	AT5G26360
Scaffold19424	5500390	5500513	Bostr.19424s0710.1	1	SE	AT3G19510
Scaffold19424	5500390	5500513	Bostr.19424s0710.1	1	SE	AT3G19510
Scaffold2570	712992	713123	Bostr.2570s0143.1	1	SE	AT3G05400
Scaffold22157	583234	583375	Bostr.22157s0095.1	1	SE	AT1G62430
Scaffold26833	5544235	5544297	Bostr.26833s0962.1	0.693404	SE	AT5G53180
Scaffold23794	2061431	2061477	Bostr.23794s0355.1	1	SE	AT2G37290
Scaffold13129	1449346	1449382	Bostr.13129s0314.1	1	SE	AT5G06580
Scaffold13158	889599	889704	Bostr.13158s0189.1	0.303583	SE	AT3G61860
Scaffold25993	1468092	1468176	Bostr.25993s0295.1	1	SE	AT2G44770
Scaffold25542	454545	454547	Bostr.25542s0109.1	1	SE	AT4G39200
Scaffold10689	554317	554396	Bostr.10689s0100.1	1	SE	AT4G21550
Scaffold20129	1398625	1398759	Bostr.20129s0240.1	1	SE	AT1G78070
Scaffold13158	483893	483915	Bostr.13158s0100.1	1	SE	AT3G61113
Scaffold28243	288565	288567	Bostr.28243s0040.1	1	SE	AT5G46910
Scaffold15374	194780	195094	Bostr.15374s0009.1	1	SE	AT3G13080
Scaffold15374	194780	195094	Bostr.15374s0009.1	1	SE	AT3G13080
Scaffold15374	194780	195094	Bostr.15374s0009.1	1	SE	AT3G13080
Scaffold2902	969531	969588	Bostr.2902s0207.1	1	SE	AT5G14710
Scaffold2902	969353	969396	Bostr.2902s0207.1	1	SE	AT5G14710
Scaffold12659	354559	354759	Bostr.12659s0060.1	1	SE	AT1G22070
Scaffold20129	2283744	2283839	Bostr.20129s0411.1	1	SE	AT1G79710
Scaffold13129	43126	43199	Bostr.13129s0010.1	1	SE	AT5G09820
Scaffold597	1024161	1024198	Bostr.0597s0111.1	1	SE	AT4G14840
Scaffold19424	7387482	7387570	Bostr.19424s1069.1	1	SE	AT3G11402
Scaffold7200	741276	741354	Bostr.7200s0102.1	0.807421	SE	AT5G40930
Scaffold7128	2230218	2231474	Bostr.7128s0492.1	0.865089	SE	AT1G18850
Scaffold24513	1105721	1106559	Bostr.24513s0175.1	1	SE	AT2G30590
Scaffold25993	2157898	2157967	Bostr.25993s0452.1	1	SE	AT2G43240
Scaffold23794	1161262	1161462	Bostr.23794s0212.1	1	SE	AT2G38580
Scaffold124	247167	247451	Bostr.0124s0039.1	1	SE	AT1G52510
Scaffold25542	401937	402020	Bostr.25542s0095.1	0.385273	SE	AT4G39080
Scaffold25463	2594791	2595002	Bostr.25463s0308.1	1	SE	AT4G10110
Scaffold19424	4408409	4408517	Bostr.19424s0526.1	1	SE	AT3G21280
Scaffold26833	2029348	2029530	Bostr.26833s0386.1	0.404053	SE	AT5G58640
Scaffold5763	995329	995380	Bostr.5763s0087.1	1	SE	AT5G24320
Scaffold25219	1193403	1193524	Bostr.25219s0253.1	0.671888	SE	AT1G07040
Scaffold26527	460270	460360	Bostr.26527s0075.1	1	SE	AT5G22010
Scaffold2199	400130	400206	Bostr.2199s0033.1	1	SE	AT2G14720
Scaffold15774	1598661	1598896	Bostr.15774s0129.1	1	SE	AT5G49950
Scaffold20055	34401	34580	Bostr.20055s0008.1	1	SE	AT5G12220
Scaffold15774	159525	160254	Bostr.15774s0007.1	1	SE	AT2G13370
Scaffold7867	5451644	5451899	Bostr.7867s1073.1	1	SE	AT4G32180
Scaffold25463	1817899	1819350	Bostr.25463s0215.1	1	SE	AT4G11110
Scaffold26675	2508700	2509198	Bostr.26675s0435.1	1	SE	AT1G03160
Scaffold26833	5619675	5620382	Bostr.26833s0975.1	1	SE	AT5G53060
Scaffold6758	170115	170201	Bostr.6758s0036.1	0.256711	SE	AT1G55360
Scaffold26833	1300965	1301037	Bostr.26833s0252.1	0.30719	SE	AT5G59840
Scaffold26959	2990289	2990391	Bostr.26959s0325.1	1	SE	AT1G65900
Scaffold7867	5451644	5451899	Bostr.7867s1073.1	1	SE	AT4G32180
Scaffold25219	1422065	1422339	Bostr.25219s0310.1	0.534013	SE	AT1G06470
Scaffold25219	1422065	1422339	Bostr.25219s0310.1	1	SE	AT1G06470
Scaffold22157	941030	941221	Bostr.22157s0131.1	0.344404	SE	AT1G62250
Scaffold12659	115222	116824	Bostr.12659s0014.1	1	SE	AT1G21650
Scaffold7867	5906272	5907504	Bostr.7867s1152.1	0.292167	SE	AT4G33010
Scaffold19424	5649828	5649906	Bostr.19424s0734.1	0.412733	SE	AT3G19270
Scaffold26833	5419407	5419635	Bostr.26833s0948.1	1	SE	AT5G53330
Scaffold26833	108397	108516	Bostr.26833s0016.1	1	SE	AT5G62200
Scaffold13158	785904	786047	Bostr.13158s0170.1	0.531016	SE	AT1G01360
Scaffold23794	3936680	3936769	Bostr.23794s0698.1	0.222667	SE	AT2G34040
Scaffold19424	1300391	1300479	Bostr.19424s0139.1	0.506217	SE	AT3G24800
Scaffold13671	1422592	1422664	Bostr.13671s0263.1	1	SE	AT1G11950
Scaffold7867	3539014	3539096	Bostr.7867s0727.1	1	SE	AT4G28820
Scaffold26527	1556644	1556922	Bostr.26527s0260.1	1	SE	AT5G19460
Scaffold23794	1514667	1514772	Bostr.23794s0271.1	0.366996	SE	AT2G38020
Scaffold7867	2899266	2899480	Bostr.7867s0587.1	1	SE	AT4G27630
Scaffold25219	732519	732717	Bostr.25219s0150.1	1	SE	AT1G07970
Scaffold556	1021471	1021572	Bostr.0556s0161.1	0.250448	SE	AT2G03350
Scaffold27991	1074045	1074206	Bostr.27991s0094.1	1	SE	AT2G28320
Scaffold1460	763249	764607	Bostr.1460s0194.1	1	SE	AT3G02760
Scaffold20129	2200538	2200603	Bostr.20129s0403.1	1	SE	AT1G79650
Scaffold5022	309856	310072	Bostr.5022s0040.1	1	SE	AT2G21940
Scaffold7128	2024656	2024708	Bostr.7128s0451.1	1	SE	AT1G18460
Scaffold10273	1371286	1371361	Bostr.10273s0248.1	1	SE	AT3G20650
Scaffold24399	662659	662982	Bostr.24399s0034.1	0.376409	SE	AT2G06025
Scaffold22252	1016843	1016921	Bostr.22252s0225.1	1	SE	AT3G08020
Scaffold3877	10955	11020	Bostr.3877s0001.1	1	SE	AT4G08690
Scaffold26527	2213956	2214024	Bostr.26527s0383.1	1	SE	AT5G18250
Scaffold13129	700686	700703	Bostr.13129s0159.1	1	SE	AT5G08080
Scaffold23794	2135468	2135533	Bostr.23794s0369.1	0.242129	SE	AT1G14650
Scaffold19424	71389	72236	Bostr.19424s0008.1	1	SE	AT2G05160
Scaffold25993	951395	951700	Bostr.25993s0192.1	1	SE	AT2G45770
Scaffold25993	951395	951700	Bostr.25993s0192.1	1	SE	AT2G45770
Scaffold15697	2136781	2136820	Bostr.15697s0337.1	0.20242	SE	AT1G30400
Scaffold13671	1677213	1677418	Bostr.13671s0322.1	1	SE	AT1G11460
Scaffold3595	3451	3537	Bostr.3595s0001.1	1	SE	AT3G08505
Scaffold25542	905079	905378	Bostr.25542s0208.1	1	SE	AT2G22490
Scaffold19424	1209152	1209976	Bostr.19424s0124.1	0.573904	SE	AT3G19515
Scaffold9345	279018	279776	Bostr.9345s0051.1	1	SE	AT2G40810
Scaffold2021	631443	631618	Bostr.2021s0058.1	1	SE	AT4G13150
Scaffold2983	254747	254797	Bostr.2983s0049.1	1	SE	AT4G05090
Scaffold7128	382603	382636	Bostr.7128s0061.1	1	SE	AT1G54210
Scaffold7128	382603	382636	Bostr.7128s0061.1	1	SE	AT1G54210
[truncated: 2,072 more rows]

## Sheet: B.depauperata_Acquired
ID	Start	End	B.stricta gene	PValue	AS events	A.thaliana Gene ID
Scaffold2618	329540	329572	Bostr.2618s0066.1	5.14604e-10	SE	at5g17300
Scaffold12319	6961	7443	Bostr.12319s0002.1	2.62e-07	SE	at1g70770
Scaffold15774	3115714	3115911	Bostr.15774s0329.1	5.10397e-07	SE	at5g51820
Scaffold597	1030956	1030988	Bostr.0597s0115.1	2.59995e-05	SE	at4g14880
Scaffold20129	1887718	1888070	Bostr.20129s0336.1	0.000146732	SE	at1g78995
Scaffold30275	2448294	2448447	Bostr.30275s0398.1	0.000378467	SE	at4g19160
Scaffold5022	379018	379111	Bostr.5022s0048.1	0.000894596	SE	at2g21870
Scaffold7867	5906272	5907504	Bostr.7867s1152.1	0.0012883	SE	at4g33010
Scaffold13671	2497334	2497425	Bostr.13671s0472.1	0.00117738	SE	at1g10155
Scaffold20055	133344	133454	Bostr.20055s0031.1	0.0012832	SE	at5g11950
Scaffold20055	133344	133454	Bostr.20055s0031.1	0.00114032	SE	at5g11950
Scaffold23794	4779098	4779360	Bostr.23794s0859.1	0.00152979	SE	at2g32530
Scaffold13158	652479	652780	Bostr.13158s0140.1	0.0018454	SE	at3g63460
Scaffold19424	7682876	7682979	Bostr.19424s1127.1	0.00203222	SE	at3g11930
Scaffold13158	177762	177917	Bostr.13158s0033.1	0.0032528	SE	at3g60420
Scaffold26959	480547	480638	Bostr.26959s0065.1	0.0032498	SE	at1g68300
Scaffold568	512380	512478	Bostr.0568s0112.1	0.00353489	SE	at5g66880
Scaffold7867	6510253	6510336	Bostr.7867s1276.1	0.00467097	SE	at4g34240
Scaffold7867	6730769	6730901	Bostr.7867s1323.1	0.00434844	SE	at4g34620
Scaffold25993	1385548	1385676	Bostr.25993s0281.1	0.00481705	SE	at2g44920
Scaffold11793	390810	391316	Bostr.11793s0077.1	0.00421101	SE	at3g53130
Scaffold7128	2710128	2710181	Bostr.7128s0586.1	0.00400194	SE	at1g19860
Scaffold124	247167	247451	Bostr.0124s0039.1	0.00487977	SE	at1g52510
Scaffold10273	1800985	1801033	Bostr.10273s0316.1	0.00538228	SE	at1g70410
Scaffold597	1653916	1653955	Bostr.0597s0187.1	0.00654488	SE	at4g15545
Scaffold15697	1430298	1430443	Bostr.15697s0236.1	0.00636738	SE	at1g29390
Scaffold7128	2710128	2710181	Bostr.7128s0586.1	0.00669614	SE	at1g19860
Scaffold7867	1016273	1016357	Bostr.7867s0169.1	0.00624209	SE	at4g23710
Scaffold25570	71748	71796	Bostr.25570s0011.1	0.00728289	SE	at1g01350
Scaffold2128	469886	470660	Bostr.2128s0094.1	0.00707156	SE	at5g03560
Scaffold10846	937	1041	Bostr.10846s0001.1	0.00805564	SE	at1g09210
Scaffold15774	3115714	3115911	Bostr.15774s0329.1	0.00807058	SE	at5g51820
Scaffold10273	2487601	2487708	Bostr.10273s0416.1	0.00842158	SE	at1g69510
Scaffold2570	730023	730103	Bostr.2570s0147.1	0.00812608	SE	at3g05350
Scaffold24513	731465	731556	Bostr.24513s0126.1	0.00827683	SE	at2g31040
Scaffold1460	663322	664422	Bostr.1460s0161.1	0.0087632	SE	at3g02470
Scaffold568	853258	853346	Bostr.0568s0185.1	0.0096249	SE	at5g67590
Scaffold10273	238759	238814	Bostr.10273s0045.1	0.0096448	SE	at1g73110
Scaffold25993	787767	787826	Bostr.25993s0145.1	0.011724	SE	at2g46230
Scaffold26833	5550392	5550673	Bostr.26833s0963.1	0.0123035	SE	at5g53170
Scaffold25219	2546386	2546460	Bostr.25219s0537.1	0.0111484	SE	at1g48620
Scaffold29044	465897	465948	Bostr.29044s0043.1	0.0110411	SE	at5g35750
Scaffold10273	1665590	1665706	Bostr.10273s0298.1	0.0110429	SE	at1g70580
Scaffold568	577663	578171	Bostr.0568s0126.1	0.0123311	SE	at5g67030
Scaffold2021	1331164	1331445	Bostr.2021s0114.1	0.0122131	SE	at4g13550
Scaffold13158	628691	628748	Bostr.13158s0137.1	0.0110491	SE	at3g61440
Scaffold8819	762176	762236	Bostr.8819s0093.1	0.0122282	SE	at5g45680
Scaffold10199	1175473	1175628	Bostr.10199s0160.1	0.0135099	SE	at5g22860
Scaffold22252	186938	187066	Bostr.22252s0036.1	0.0153272	SE	at3g10270
Scaffold7867	4661939	4661981	Bostr.7867s0913.1	0.0145097	SE	at4g30580
Scaffold30275	1960417	1960491	Bostr.30275s0306.1	0.0140826	SE	at4g18370
Scaffold3359	1096993	1097056	Bostr.3359s0104.1	0.0151151	SE	at1g32550
Scaffold25463	508802	509128	Bostr.25463s0066.1	0.0147812	SE	at4g12460
Scaffold7867	3637164	3637304	Bostr.7867s0748.1	0.0171276	SE	at4g29040
Scaffold25993	426459	426618	Bostr.25993s0084.1	0.0174079	SE	at2g46820
Scaffold19424	3436666	3437265	Bostr.19424s0364.1	0.0189816	SE	at3g22960
Scaffold28625	539425	539468	Bostr.28625s0091.1	0.0201314	SE	at3g16000
Scaffold30275	1335569	1335706	Bostr.30275s0221.1	0.0201672	SE	at4g17600
Scaffold5325	184753	184955	Bostr.5325s0027.1	0.021036	SE	at1g01070
Scaffold25993	873212	873289	Bostr.25993s0170.1	0.021763	SE	at2g45990
Scaffold19424	7495411	7495477	Bostr.19424s1088.1	0.0228582	SE	at3g11560
Scaffold29505	99313	99498	Bostr.29505s0004.1	0.0236597	SE	at2g26780
Scaffold3148	2525544	2525746	Bostr.3148s0266.1	0.0231864	SE	at5g42390
Scaffold13129	568129	568399	Bostr.13129s0138.1	0.0233846	SE	at5g08260
Scaffold2570	1075202	1075212	Bostr.2570s0211.1	0.0232124	SE	at3g04840
Scaffold124	115120	115347	Bostr.0124s0013.1	0.0245801	SE	at1g52220
Scaffold19424	421099	421198	Bostr.19424s0042.1	0.0255851	SE	at2g04700
Scaffold7903	366866	367254	Bostr.7903s0073.1	0.0291984	SE	at2g20830
Scaffold26833	3663179	3664339	Bostr.26833s0691.1	0.0293515	SE	at5g55660
Scaffold597	166848	167051	Bostr.0597s0008.1	0.0316918	SE	at4g14070
Scaffold26527	582412	583045	Bostr.26527s0085.1	0.0320664	SE	at5g21930
Scaffold7867	4975066	4975599	Bostr.7867s0976.1	0.0314231	SE	at4g31180
Scaffold26959	4488893	4488960	Bostr.26959s0437.1	0.0337382	SE	at1g65060
Scaffold7128	701687	701732	Bostr.7128s0135.1	0.0338977	SE	at1g15215
Scaffold26959	1383896	1384018	Bostr.26959s0191.1	0.0339506	SE	at1g67180
Scaffold29044	1084299	1084580	Bostr.29044s0093.1	0.0352016	SE	at5g35180
Scaffold7867	6736737	6736779	Bostr.7867s1325.1	0.0347771	SE	at4g34640
Scaffold5325	160659	160782	Bostr.5325s0025.1	0.0379451	SE	at1g01050
Scaffold3288	706092	706416	Bostr.3288s0144.1	0.0369971	SE	at1g74960
Scaffold13158	1619707	1619824	Bostr.13158s0357.1	0.0380974	SE	at3g63520
Scaffold2902	1434220	1434601	Bostr.2902s0298.1	0.0365356	SE	at5g15640
Scaffold697	805069	805201	Bostr.0697s0146.1	0.0376768	SE	at3g55330
Scaffold21942	137029	137100	Bostr.21942s0010.1	0.0403461	SE	at2g23010
Scaffold26675	870629	870704	Bostr.26675s0149.1	0.0444886	SE	at1g50200
Scaffold2128	699313	699413	Bostr.2128s0155.1	0.0457355	SE	at5g02740
Scaffold25993	151536	151596	Bostr.25993s0021.1	0.0457578	SE	at2g47390
Scaffold2983	1341780	1341919	Bostr.2983s0208.1	0.0437547	SE	at4g02530
Scaffold3148	1822100	1822201	Bostr.3148s0210.1	0.0419264	SE	at5g42810
Scaffold23794	4556753	4556904	Bostr.23794s0812.1	0.0446318	SE	at2g32870
Scaffold25219	2013894	2013994	Bostr.25219s0443.1	0.0452727	SE	at1g05270
Scaffold15697	2287685	2287771	Bostr.15697s0358.1	0.0445678	SE	at1g30580
Scaffold4824	93486	93600	Bostr.4824s0025.1	0.0446623	SE	at1g02560
Scaffold2392	705191	705274	Bostr.2392s0052.1	0.04628	SE	at5g48790
Scaffold10273	255038	255276	Bostr.10273s0050.1	0.0492097	SE	at1g73060
Scaffold1460	613503	613758	Bostr.1460s0146.1	0.0498607	SE	at3g02300
Scaffold2099	1576	1647	Bostr.2099s0001.1	0.0504722	SE	at5g60370
Scaffold19424	6589335	6589372	Bostr.19424s0920.1	0.0525742	SE	at3g17440
Scaffold23794	688012	688068	Bostr.23794s0126.1	0.0526124	SE	at2g39470
Scaffold4824	77224	77459	Bostr.4824s0020.1	0.052192	SE	at1g02475
Scaffold7128	1954824	1954835	Bostr.7128s0434.1	0.0540691	SE	at1g18330
Scaffold2902	974629	974796	Bostr.2902s0208.1	0.0535581	SE	at5g14720
Scaffold2902	754932	756062	Bostr.2902s0163.1	0.0554096	SE	at5g14270
Scaffold2128	730289	730616	Bostr.2128s0165.1	0.0557264	SE	at5g02810
Scaffold568	1397059	1397532	Bostr.0568s0299.1	0.0574951	SE	at5g64940
Scaffold20055	63778	63900	Bostr.20055s0017.1	0.0579161	SE	at5g12120
Scaffold7867	6451416	6451468	Bostr.7867s1262.1	0.0636932	SE	at4g34120
Scaffold20129	1044051	1044163	Bostr.20129s0186.1	0.0668788	SE	at1g77510
Scaffold26833	3002485	3002530	Bostr.26833s0566.1	0.0652068	SE	at5g56950
Scaffold13671	1217888	1218051	Bostr.13671s0234.1	0.0646313	SE	at1g12250
Scaffold26326	319222	319411	Bostr.26326s0015.1	0.0655627	SE	at2g26340
Scaffold19424	2777763	2777889	Bostr.19424s0298.1	0.065726	SE	at3g23400
Scaffold29827	2897761	2897858	Bostr.29827s0290.1	0.0660823	SE	at5g25265
Scaffold2021	881339	881653	Bostr.2021s0074.1	0.0602216	SE	at4g13250
Scaffold2983	106795	106866	Bostr.2983s0022.1	0.0630027	SE	at4g04850
Scaffold26959	1087881	1088006	Bostr.26959s0154.1	0.0636252	SE	at1g67550
Scaffold20505	774555	774668	Bostr.20505s0170.1	0.0626749	SE	at3g55800
Scaffold2983	183303	183398	Bostr.2983s0036.1	0.0643143	SE	at4g04955
Scaffold26833	2029348	2029530	Bostr.26833s0386.1	0.0661516	SE	at5g58640
Scaffold26675	2030055	2030299	Bostr.26675s0330.1	0.0610883	SE	at1g04250
Scaffold25219	330998	331408	Bostr.25219s0073.1	0.0665298	SE	at1g08720
Scaffold19424	7307396	7307488	Bostr.19424s1051.1	0.06782	SE	at3g11170
Scaffold18473	287858	288535	Bostr.18473s0056.1	0.0692089	SE	at3g48990
Scaffold10064	72061	72128	Bostr.10064s0011.1	0.0693342	SE	at4g01290
Scaffold12302	1285762	1285971	Bostr.12302s0076.1	0.0747257	SE	at1g44170
Scaffold29827	1673178	1673354	Bostr.29827s0163.1	0.0722687	SE	at5g26680
Scaffold26833	4223145	4223272	Bostr.26833s0797.1	0.0725714	SE	at5g54680
Scaffold597	1653770	1653823	Bostr.0597s0187.1	0.0730782	SE	at4g15545
Scaffold26527	961353	961679	Bostr.26527s0139.1	0.0757457	SE	at5g20660
Scaffold26833	2326062	2326151	Bostr.26833s0455.1	0.0738242	SE	at5g57960
Scaffold7128	2024656	2024708	Bostr.7128s0451.1	0.075324	SE	at1g18460
Scaffold24513	481844	481897	Bostr.24513s0084.1	0.0743193	SE	at2g31350
Scaffold14419	313311	313437	Bostr.14419s0062.1	0.0710567	SE	at5g47690
Scaffold20129	1398625	1398759	Bostr.20129s0240.1	0.0770599	SE	at1g78070
Scaffold568	1804585	1804608	Bostr.0568s0387.1	0.0787789	SE	at5g64170
Scaffold25219	290779	290827	Bostr.25219s0064.1	0.0786625	SE	at1g08820
Scaffold26675	719568	719596	Bostr.26675s0118.1	0.0798362	SE	at1g50590
Scaffold7867	3585258	3585483	Bostr.7867s0736.1	0.0804721	SE	at4g28940
Scaffold25219	785703	785821	Bostr.25219s0159.1	0.0839738	SE	at1g07890
Scaffold20910	181706	181804	Bostr.20910s0013.1	0.0869504	SE	at1g36070
Scaffold26833	25368	25534	Bostr.26833s0003.1	0.0866779	SE	at5g62290
Scaffold24399	786350	786425	Bostr.24399s0047.1	0.087928	SE	at2g05840
Scaffold19416	9200	9232	Bostr.19416s0001.1	0.0891555	SE	at2g26590
Scaffold28243	16107	16244	Bostr.28243s0003.1	0.0916898	SE	at5g47110
Scaffold7903	581437	581539	Bostr.7903s0132.1	0.0914329	SE	at2g20360
Scaffold6251	437388	437755	Bostr.6251s0090.1	0.0938741	SE	at5g01220
Scaffold7867	5302241	5302317	Bostr.7867s1040.1	0.0949378	SE	at4g31870
Scaffold7903	870309	870365	Bostr.7903s0172.1	0.0955385	SE	at2g19940
Scaffold3640	403641	403868	Bostr.3640s0089.1	0.0980418	SE	at3g13120
Scaffold12659	419925	420066	Bostr.12659s0071.1	0.101982	SE	at1g22200
Scaffold10180	100634	100726	Bostr.10180s0008.1	0.107821	SE	at1g64860
Scaffold29044	931477	931622	Bostr.29044s0078.1	0.109817	SE	at5g35400
Scaffold30275	1824054	1824297	Bostr.30275s0290.1	0.109656	SE	at4g18230
Scaffold7867	6113837	6113876	Bostr.7867s1194.1	0.110361	SE	at4g33470
Scaffold19424	6328614	6328803	Bostr.19424s0863.1	0.111509	SE	at3g18070
Scaffold8819	1035929	1035995	Bostr.8819s0135.1	0.113958	SE	at5g46020
Scaffold2570	956371	956487	Bostr.2570s0186.1	0.119003	SE	at3g05020
Scaffold6758	427652	427835	Bostr.6758s0082.1	0.112582	SE	at1g54370
Scaffold3288	365481	365512	Bostr.3288s0073.1	0.117048	SE	at1g74270
Scaffold7305	319692	319804	Bostr.7305s0048.1	0.116282	SE	at5g52200
Scaffold26833	4044357	4044402	Bostr.26833s0763.1	0.115648	SE	at5g55000
Scaffold13671	2325369	2325446	Bostr.13671s0438.1	0.118508	SE	at1g10470
Scaffold17016	9640	9677	Bostr.17016s0003.1	0.119092	SE	at5g41990
Scaffold27895	1660396	1660436	Bostr.27895s0173.1	0.116681	SE	at2g23090
[truncated: 3,873 more rows]
